# Supplementary material for: Crystal structure of di­ethyl­ammonium aniline-4-sulfonate anilinium-4-sulfonate
Source: Acta Crystallogr E Crystallogr Commun. 2016 Nov 18;72(Pt 12):1830–2. doi: 10.1107/S2056989016018041 (PMC5137620; doi:10.1107/S2056989016018041)
Supplement: Supplementary file 1 [file e-72-01830-sup1.cif]

##############################################################################
#                                                                            #
# This CIF contains the data in a paper accepted for publication in          #
# Acta Crystallographica Section E. It conforms to the requirements of       #
# Notes for Authors for Acta Crystallographica Section E, and has been       #
# peer reviewed under the auspices of the IUCr Commission on Journals.       #
#                                                                            #
# Full details of the Crystallographic Information File format               #
# are given in the paper "The Crystallographic Information File (CIF):       #
# a New Standard Archive File for Crystallography" by S. R. Hall, F. H.      #
# Allen and I. D. Brown [Acta Cryst. (1991), A47, 655-685].                  #
#                                                                            #
# The current version of the core CIF dictionary is obtainable from          #
# ftp://ftp.iucr.org/pub/cif_core.dic.                                       #
#                                                                            #
# Software is freely available for graphical display of the structure(s)     #
# in this CIF. For information consult the CIF software page                 #
# http://www.iucr.org/resources/cif/software.                                #
#                                                                            #
# This file may be used for bona fide research purposes within the           #
# scientific community so long as proper attribution is given to the journal # 
# article from which it was obtained.                                        #
#                                                                            #
##############################################################################
data_I
_database_code_depnum_ccdc_archive 'CCDC 1515845'
_audit_creation_method     'SHELXL-2014/7'
_journal_date_recd_electronic     2016-10-14
_journal_date_accepted     2016-11-09
_journal_name_full     'Acta Crystallographica, Section E'
_journal_year     2016
_journal_volume     72
_journal_issue     12
_journal_page_first     1830
_journal_page_last     1832
_journal_paper_category     GO
_journal_paper_doi     10.1107/S2056989016018041
_journal_coeditor_code     HB7622
_publ_contact_author_name     'Libasse Diop'
_publ_contact_author_address
;
Laboratoire de Chimie Min\'erale et Analytique
D\'epartement de Chimie, Facult\'e des Sciences et Techniques,
Universit\'e Cheikh Anta Diop,
Dakar, Senegal
;
_publ_contact_author_email     dlibasse@gmail.com
_publ_contact_author_fax     '00221338246318'
_publ_contact_author_phone     '00221338250202'
_publ_section_title
;
Crystal structure of diethylammonium aniline-4-sulfonate anilinium-4-sulfonate
;
loop_
    _publ_author_name
    _publ_author_footnote
    _publ_author_address
    'Toure, Assane' .
;
Laboratoire de Chimie Min\'erale et Analytique
D\'epartement de Chimie, Facult\'e des Sciences et Techniques,
Universit\'e Cheikh Anta Diop,
Dakar, Senegal
;
    'Diop, Libasse' .
;
Laboratoire de Chimie Min\'erale et Analytique
D\'epartement de Chimie, Facult\'e des Sciences et Techniques,
Universit\'e Cheikh Anta Diop,
Dakar, Senegal
;
    'Diop, Cheikh Abdoul Khadir' .
;
Laboratoire de Chimie Min\'erale et Analytique
D\'epartement de Chimie, Facult\'e des Sciences et Techniques,
Universit\'e Cheikh Anta Diop,
Dakar, Senegal
;
    'Oliver, Allen G.' .
;
Department of Chemistry and Biochemistry
University of Notre Dame
246 Nieuwland
Science Hall
Notre Dame
IN 46557-5670
USA
;
_publ_section_synopsis
;
The title compound consists of an diethylammonium--anilinesulfonate ion pair
and a zwitterionic aniliniumsulfonate molecule.
;
_chemical_name_systematic
;
Diethylammonium aniline-4-sulfonate anilinium-4-sulfonate
;
_chemical_name_common     ?
_chemical_formula_moiety     'C4 H12 N +, C6 H6 N O3 S -, C6 H7 N O3 S'
_chemical_formula_sum     'C16 H25 N3 O6 S2'
_chemical_formula_weight     419.51
_chemical_melting_point     ?
_shelx_space_group_comment
;
The symmetry employed for this shelxl refinement is uniquely defined
by the following loop, which should always be used as a source of
symmetry information in preference to the above space-group names.
They are only intended as comments.
;
_space_group_crystal_system     monoclinic
_space_group_name_H-M_alt     'P 21'
_space_group_name_Hall     'P 2yb'
loop_
    _space_group_symop_operation_xyz
    'x, y, z'
    '-x, y+1/2, -z'
_cell_length_a     11.419(3)
_cell_length_b     5.6731(16)
_cell_length_c     15.226(4)
_cell_angle_alpha     90
_cell_angle_beta     95.530(4)
_cell_angle_gamma     90
_cell_volume     981.8(5)
_cell_formula_units_Z     2
_cell_measurement_reflns_used     4341
_cell_measurement_theta_min     2.68
_cell_measurement_theta_max     24.49
_cell_measurement_temperature     120(2)
_exptl_crystal_description     plate
_exptl_crystal_colour     colorless
_exptl_crystal_size_max     0.217
_exptl_crystal_size_mid     0.187
_exptl_crystal_size_min     0.046
_exptl_crystal_density_diffrn     1.419
_exptl_crystal_density_meas     ?
_exptl_crystal_density_method     ?
_exptl_crystal_F_000     444
_exptl_absorpt_coefficient_mu     0.309
_exptl_absorpt_correction_type     multi-scan
_exptl_absorpt_process_details
;
(SADABS; Krause <i>et al.</i>, 2015)
;
_shelx_estimated_absorpt_T_min     0.936
_shelx_estimated_absorpt_T_max     0.986
_exptl_absorpt_correction_T_min     0.7810
_exptl_absorpt_correction_T_max     0.9306
_diffrn_ambient_temperature     120(2)
_diffrn_radiation_type     MoK\a
_diffrn_radiation_wavelength     0.71073
_diffrn_radiation_source     'fine-focus sealed tube'
_diffrn_radiation_monochromator     graphite
_diffrn_measurement_device_type     'Bruker APEXII CCD'
_diffrn_measurement_method     'combination of \w and \f-scans'
_diffrn_detector_area_resol_mean     8.33
_diffrn_reflns_number     18906
_diffrn_reflns_av_R_equivalents     0.0562
_diffrn_reflns_theta_min     1.344
_diffrn_reflns_theta_max     28.350
_diffrn_reflns_theta_full     25.242
_diffrn_measured_fraction_theta_max     0.999
_diffrn_measured_fraction_theta_full     1.000
_diffrn_reflns_limit_h_min     -15
_diffrn_reflns_limit_h_max     15
_diffrn_reflns_limit_k_min     -7
_diffrn_reflns_limit_k_max     7
_diffrn_reflns_limit_l_min     -20
_diffrn_reflns_limit_l_max     20
_refine_special_details     ?
_reflns_number_total     4911
_reflns_number_gt     4228
_reflns_threshold_expression     'I > 2\s(I)'
_refine_ls_structure_factor_coef     Fsqd
_refine_ls_matrix_type     full
_refine_ls_R_factor_all     0.0452
_refine_ls_R_factor_gt     0.0385
_refine_ls_wR_factor_gt     0.0751
_refine_ls_wR_factor_ref     0.0768
_refine_ls_goodness_of_fit_ref     0.975
_refine_ls_restrained_S_all     0.975
_refine_ls_number_reflns     4911
_refine_ls_number_parameters     274
_refine_ls_number_restraints     4
_refine_ls_hydrogen_treatment     mixed
_refine_ls_weighting_scheme     calc
_refine_ls_weighting_details
                      'w=1/[\s^2^(Fo^2^)+(0.0303P)^2^] where P=(Fo^2^+2Fc^2^)/3'
_atom_sites_solution_hydrogens     mixed
_atom_sites_solution_primary     vecmap
_atom_sites_solution_secondary     difmap
_refine_ls_shift/su_max     0.001
_refine_ls_shift/su_mean     0.000
_refine_diff_density_max     0.292
_refine_diff_density_min     -0.383
_refine_ls_extinction_method     none
_refine_ls_extinction_coef     .
_refine_ls_abs_structure_details
;
Flack <i>x</i> determined using 1632 quotients
[(<i>I</i>^+^)-(<i>I</i>^-^)]/[(<i>I</i>^+^)+(<i>I</i>^-^)]
(Parsons <i>et al.</i>, 2013)
;
_refine_ls_abs_structure_Flack     0.03(6)
loop_
    _atom_type_symbol
    _atom_type_description
    _atom_type_scat_dispersion_real
    _atom_type_scat_dispersion_imag
    _atom_type_scat_source
    'C' 'C' 0.0033 0.0016
                         'International Tables Vol C Tables 4.2.6.8 and 6.1.1.4'
    'H' 'H' 0.0000 0.0000
                         'International Tables Vol C Tables 4.2.6.8 and 6.1.1.4'
    'N' 'N' 0.0061 0.0033
                         'International Tables Vol C Tables 4.2.6.8 and 6.1.1.4'
    'O' 'O' 0.0106 0.0060
                         'International Tables Vol C Tables 4.2.6.8 and 6.1.1.4'
    'S' 'S' 0.1246 0.1234
                         'International Tables Vol C Tables 4.2.6.8 and 6.1.1.4'
_computing_data_collection
;
APEX-3 (Bruker, 2015)
;
_computing_cell_refinement
;
SAINT (Bruker, 2015)
;
_computing_data_reduction
;
SAINT (Bruker, 2015)
;
_computing_structure_solution
;
SHELXT2014 (Sheldrick, 2015a)
;
_computing_structure_refinement
;
SHELXL2014 (Sheldrick, 2015b)
;
_computing_molecular_graphics
;
<i>OLEX2</i> (Dolomanov <i>et al.</i>, 2009)
;
_computing_publication_material
;
publCIF (Westrip, 2010)
;
loop_
    _atom_site_type_symbol
    _atom_site_label
    _atom_site_fract_x
    _atom_site_fract_y
    _atom_site_fract_z
    _atom_site_U_iso_or_equiv
    _atom_site_adp_type
    _atom_site_calc_flag
    _atom_site_occupancy
    _atom_site_disorder_assembly
    _atom_site_disorder_group
    N N1 0.5053(3) 0.0636(5) 0.74539(18) 0.0247(7) Uani d 1 . .
    H H1NA 0.437(3) 0.156(6) 0.727(2) 0.033(10) Uiso d 1 . .
    H H1NB 0.566(3) 0.160(6) 0.761(2) 0.031(11) Uiso d 1 . .
    C C1 0.4529(3) 0.0950(8) 0.8976(2) 0.0461(11) Uani d 1 . .
    H H1A 0.4323 0.0039 0.9486 0.069 Uiso calc 1 . .
    H H1B 0.3869 0.1973 0.8767 0.069 Uiso calc 1 . .
    H H1C 0.5224 0.1918 0.9148 0.069 Uiso calc 1 . .
    C C2 0.4791(3) -0.0698(7) 0.8253(2) 0.0365(10) Uani d 1 . .
    H H2A 0.5474 -0.1696 0.8458 0.044 Uiso calc 1 . .
    H H2B 0.4106 -0.1743 0.8104 0.044 Uiso calc 1 . .
    C C3 0.5386(3) -0.0861(7) 0.6708(2) 0.0336(9) Uani d 1 . .
    H H3A 0.4730 -0.1938 0.6512 0.040 Uiso calc 1 . .
    H H3B 0.6083 -0.1829 0.6907 0.040 Uiso calc 1 . .
    C C4 0.5661(3) 0.0694(8) 0.5950(2) 0.0459(11) Uani d 1 . .
    H H4A 0.5848 -0.0291 0.5453 0.069 Uiso calc 1 . .
    H H4B 0.6337 0.1699 0.6138 0.069 Uiso calc 1 . .
    H H4C 0.4977 0.1683 0.5767 0.069 Uiso calc 1 . .
    S S1 0.21877(6) 0.48653(13) 0.65278(5) 0.01702(18) Uani d 1 . .
    O O1 0.11341(17) 0.4576(4) 0.69828(12) 0.0192(5) Uani d 1 . .
    O O2 0.3108(2) 0.3205(4) 0.68312(15) 0.0281(6) Uani d 1 . .
    O O3 0.25973(19) 0.7296(4) 0.65346(13) 0.0221(5) Uani d 1 . .
    N N2 0.0854(2) 0.2713(5) 0.27136(16) 0.0166(6) Uani d 1 . .
    H H2NA 0.088(3) 0.109(4) 0.2598(18) 0.017(8) Uiso d 1 . .
    H H2NB 0.144(2) 0.338(6) 0.239(2) 0.027(10) Uiso d 1 . .
    H H2NC 0.010(2) 0.341(7) 0.252(2) 0.051(12) Uiso d 1 . .
    C C5 0.1782(3) 0.4162(6) 0.54039(19) 0.0152(7) Uani d 1 . .
    C C6 0.2099(3) 0.2003(5) 0.50528(19) 0.0180(7) Uani d 1 . .
    H H6 0.2527 0.0874 0.5416 0.022 Uiso calc 1 . .
    C C7 0.1781(3) 0.1530(6) 0.41663(19) 0.0181(7) Uani d 1 . .
    H H7 0.1995 0.0075 0.3917 0.022 Uiso calc 1 . .
    C C8 0.1153(3) 0.3183(5) 0.36490(19) 0.0149(7) Uani d 1 . .
    C C9 0.0805(3) 0.5306(5) 0.39992(19) 0.0162(6) Uani d 1 . .
    H H9 0.0359 0.6415 0.3639 0.019 Uiso calc 1 . .
    C C10 0.1122(3) 0.5774(5) 0.48805(19) 0.0161(7) Uani d 1 . .
    H H10 0.0886 0.7213 0.5130 0.019 Uiso calc 1 . .
    S S2 0.78723(7) 0.26125(13) 0.83062(5) 0.01669(18) Uani d 1 . .
    O O4 0.89636(19) 0.3121(4) 0.79229(13) 0.0194(5) Uani d 1 . .
    O O5 0.75682(17) 0.0109(4) 0.82423(12) 0.0173(5) Uani d 1 . .
    O O6 0.68960(19) 0.4094(4) 0.79409(14) 0.0231(5) Uani d 1 . .
    N N3 0.8696(3) 0.4851(6) 1.21318(17) 0.0194(6) Uani d 1 . .
    H H3NA 0.874(3) 0.630(7) 1.223(2) 0.028(11) Uiso d 1 . .
    H H3NB 0.824(3) 0.430(6) 1.244(2) 0.020(10) Uiso d 1 . .
    C C11 0.8122(3) 0.3252(5) 0.94423(19) 0.0146(7) Uani d 1 . .
    C C12 0.7796(3) 0.1654(5) 1.00663(19) 0.0181(7) Uani d 1 . .
    H H12 0.7445 0.0197 0.9881 0.022 Uiso calc 1 . .
    C C13 0.7982(3) 0.2179(5) 1.09560(18) 0.0178(7) Uani d 1 . .
    H H13 0.7767 0.1071 1.1380 0.021 Uiso calc 1 . .
    C C14 0.8485(3) 0.4330(5) 1.12326(19) 0.0159(7) Uani d 1 . .
    C C15 0.8832(3) 0.5891(5) 1.06041(19) 0.0190(7) Uani d 1 . .
    H H15 0.9198 0.7337 1.0787 0.023 Uiso calc 1 . .
    C C16 0.8650(3) 0.5360(5) 0.9717(2) 0.0201(7) Uani d 1 . .
    H H16 0.8889 0.6444 0.9293 0.024 Uiso calc 1 . .
loop_
    _atom_site_aniso_label
    _atom_site_aniso_U_11
    _atom_site_aniso_U_22
    _atom_site_aniso_U_33
    _atom_site_aniso_U_12
    _atom_site_aniso_U_13
    _atom_site_aniso_U_23
    N1 0.0186(16) 0.0267(17) 0.0282(16) 0.0017(13) -0.0008(13) 0.0020(13)
    C1 0.033(2) 0.077(3) 0.029(2) -0.013(2) 0.0030(18) 0.004(2)
    C2 0.0242(19) 0.043(3) 0.041(2) -0.0057(18) -0.0012(17) 0.0136(19)
    C3 0.0192(19) 0.039(2) 0.042(2) 0.0001(16) -0.0021(16) -0.0131(18)
    C4 0.034(2) 0.068(3) 0.036(2) 0.005(2) 0.0077(19) -0.006(2)
    S1 0.0176(4) 0.0183(4) 0.0148(4) 0.0014(3) -0.0006(3) -0.0003(3)
    O1 0.0206(12) 0.0203(13) 0.0174(11) -0.0024(10) 0.0057(9) -0.0005(10)
    O2 0.0288(14) 0.0326(15) 0.0214(12) 0.0145(11) -0.0059(10) -0.0002(10)
    O3 0.0275(13) 0.0213(13) 0.0176(11) -0.0072(11) 0.0022(9) -0.0037(10)
    N2 0.0222(15) 0.0139(14) 0.0139(13) -0.0004(13) 0.0023(11) -0.0005(12)
    C5 0.0141(16) 0.0172(17) 0.0147(15) -0.0027(13) 0.0027(12) 0.0000(12)
    C6 0.0194(17) 0.0157(16) 0.0186(15) 0.0026(13) 0.0008(13) 0.0012(12)
    C7 0.0203(17) 0.0145(15) 0.0198(16) 0.0004(13) 0.0030(14) -0.0026(13)
    C8 0.0153(16) 0.0178(17) 0.0120(15) -0.0033(12) 0.0029(12) -0.0001(12)
    C9 0.0169(15) 0.0143(16) 0.0172(15) 0.0007(12) 0.0000(12) 0.0037(12)
    C10 0.0195(17) 0.0131(15) 0.0162(15) 0.0003(12) 0.0037(13) -0.0008(12)
    S2 0.0195(4) 0.0154(4) 0.0149(4) 0.0007(3) 0.0008(3) -0.0002(3)
    O4 0.0218(12) 0.0188(13) 0.0182(11) -0.0011(10) 0.0047(9) 0.0008(9)
    O5 0.0218(11) 0.0144(11) 0.0161(10) -0.0019(10) 0.0027(9) -0.0019(9)
    O6 0.0261(13) 0.0218(13) 0.0201(12) 0.0053(10) -0.0037(10) -0.0001(9)
    N3 0.0260(16) 0.0171(15) 0.0152(13) -0.0031(14) 0.0023(12) -0.0007(13)
    C11 0.0155(16) 0.0155(17) 0.0127(15) 0.0033(12) 0.0011(12) 0.0009(12)
    C12 0.0189(17) 0.0142(15) 0.0213(16) -0.0004(13) 0.0020(13) -0.0005(12)
    C13 0.0215(17) 0.0162(16) 0.0162(15) -0.0003(13) 0.0037(13) 0.0025(12)
    C14 0.0170(16) 0.0167(17) 0.0141(15) 0.0053(13) 0.0022(12) -0.0019(12)
    C15 0.0206(17) 0.0144(16) 0.0214(16) -0.0019(13) -0.0009(14) -0.0016(13)
    C16 0.0228(17) 0.0183(18) 0.0191(16) -0.0019(13) 0.0019(13) 0.0034(13)
_geom_special_details
;
 All esds (except the esd in the dihedral angle between two l.s. planes)
 are estimated using the full covariance matrix.  The cell esds are taken
 into account individually in the estimation of esds in distances, angles
 and torsion angles; correlations between esds in cell parameters are only
 used when they are defined by crystal symmetry.  An approximate (isotropic)
 treatment of cell esds is used for estimating esds involving l.s. planes.
;
loop_
    _geom_bond_atom_site_label_1
    _geom_bond_atom_site_label_2
    _geom_bond_site_symmetry_2
    _geom_bond_distance
    _geom_bond_publ_flag
    N1 C2 . 1.488(4) ?
    N1 C3 . 1.497(4) ?
    N1 H1NA . 0.96(3) ?
    N1 H1NB . 0.90(3) ?
    C1 C2 . 1.496(5) ?
    C1 H1A . 0.9800 ?
    C1 H1B . 0.9800 ?
    C1 H1C . 0.9800 ?
    C2 H2A . 0.9900 ?
    C2 H2B . 0.9900 ?
    C3 C4 . 1.510(5) ?
    C3 H3A . 0.9900 ?
    C3 H3B . 0.9900 ?
    C4 H4A . 0.9800 ?
    C4 H4B . 0.9800 ?
    C4 H4C . 0.9800 ?
    S1 O2 . 1.453(2) ?
    S1 O1 . 1.454(2) ?
    S1 O3 . 1.456(2) ?
    S1 C5 . 1.775(3) ?
    N2 C8 . 1.457(4) ?
    N2 H2NA . 0.94(2) ?
    N2 H2NB . 0.94(2) ?
    N2 H2NC . 0.97(2) ?
    C5 C10 . 1.387(4) ?
    C5 C6 . 1.398(4) ?
    C6 C7 . 1.390(4) ?
    C6 H6 . 0.9500 ?
    C7 C8 . 1.380(4) ?
    C7 H7 . 0.9500 ?
    C8 C9 . 1.390(4) ?
    C9 C10 . 1.381(4) ?
    C9 H9 . 0.9500 ?
    C10 H10 . 0.9500 ?
    S2 O4 . 1.455(2) ?
    S2 O6 . 1.462(2) ?
    S2 O5 . 1.463(2) ?
    S2 C11 . 1.763(3) ?
    N3 C14 . 1.399(4) ?
    N3 H3NA . 0.83(4) ?
    N3 H3NB . 0.79(3) ?
    C11 C16 . 1.386(4) ?
    C11 C12 . 1.389(4) ?
    C12 C13 . 1.383(4) ?
    C12 H12 . 0.9500 ?
    C13 C14 . 1.397(4) ?
    C13 H13 . 0.9500 ?
    C14 C15 . 1.389(4) ?
    C15 C16 . 1.380(4) ?
    C15 H15 . 0.9500 ?
    C16 H16 . 0.9500 ?
loop_
    _geom_angle_atom_site_label_1
    _geom_angle_atom_site_label_2
    _geom_angle_atom_site_label_3
    _geom_angle_site_symmetry_1
    _geom_angle_site_symmetry_3
    _geom_angle
    _geom_angle_publ_flag
    C2 N1 C3 . . 114.7(3) ?
    C2 N1 H1NA . . 107(2) ?
    C3 N1 H1NA . . 110(2) ?
    C2 N1 H1NB . . 108(2) ?
    C3 N1 H1NB . . 107(2) ?
    H1NA N1 H1NB . . 109(3) ?
    C2 C1 H1A . . 109.5 ?
    C2 C1 H1B . . 109.5 ?
    H1A C1 H1B . . 109.5 ?
    C2 C1 H1C . . 109.5 ?
    H1A C1 H1C . . 109.5 ?
    H1B C1 H1C . . 109.5 ?
    N1 C2 C1 . . 110.7(3) ?
    N1 C2 H2A . . 109.5 ?
    C1 C2 H2A . . 109.5 ?
    N1 C2 H2B . . 109.5 ?
    C1 C2 H2B . . 109.5 ?
    H2A C2 H2B . . 108.1 ?
    N1 C3 C4 . . 109.6(3) ?
    N1 C3 H3A . . 109.7 ?
    C4 C3 H3A . . 109.7 ?
    N1 C3 H3B . . 109.7 ?
    C4 C3 H3B . . 109.7 ?
    H3A C3 H3B . . 108.2 ?
    C3 C4 H4A . . 109.5 ?
    C3 C4 H4B . . 109.5 ?
    H4A C4 H4B . . 109.5 ?
    C3 C4 H4C . . 109.5 ?
    H4A C4 H4C . . 109.5 ?
    H4B C4 H4C . . 109.5 ?
    O2 S1 O1 . . 112.42(14) ?
    O2 S1 O3 . . 112.94(15) ?
    O1 S1 O3 . . 112.55(13) ?
    O2 S1 C5 . . 105.94(14) ?
    O1 S1 C5 . . 106.42(13) ?
    O3 S1 C5 . . 105.88(14) ?
    C8 N2 H2NA . . 110.7(18) ?
    C8 N2 H2NB . . 109(2) ?
    H2NA N2 H2NB . . 105(3) ?
    C8 N2 H2NC . . 110(2) ?
    H2NA N2 H2NC . . 113(3) ?
    H2NB N2 H2NC . . 109(3) ?
    C10 C5 C6 . . 120.3(3) ?
    C10 C5 S1 . . 118.9(2) ?
    C6 C5 S1 . . 120.8(2) ?
    C7 C6 C5 . . 119.2(3) ?
    C7 C6 H6 . . 120.4 ?
    C5 C6 H6 . . 120.4 ?
    C8 C7 C6 . . 119.7(3) ?
    C8 C7 H7 . . 120.1 ?
    C6 C7 H7 . . 120.1 ?
    C7 C8 C9 . . 121.4(3) ?
    C7 C8 N2 . . 119.6(3) ?
    C9 C8 N2 . . 119.0(3) ?
    C10 C9 C8 . . 118.8(3) ?
    C10 C9 H9 . . 120.6 ?
    C8 C9 H9 . . 120.6 ?
    C9 C10 C5 . . 120.5(3) ?
    C9 C10 H10 . . 119.7 ?
    C5 C10 H10 . . 119.7 ?
    O4 S2 O6 . . 112.61(13) ?
    O4 S2 O5 . . 111.89(13) ?
    O6 S2 O5 . . 111.41(13) ?
    O4 S2 C11 . . 106.81(14) ?
    O6 S2 C11 . . 107.45(14) ?
    O5 S2 C11 . . 106.25(14) ?
    C14 N3 H3NA . . 112(2) ?
    C14 N3 H3NB . . 115(2) ?
    H3NA N3 H3NB . . 109(3) ?
    C16 C11 C12 . . 119.6(3) ?
    C16 C11 S2 . . 119.9(2) ?
    C12 C11 S2 . . 120.5(2) ?
    C13 C12 C11 . . 120.2(3) ?
    C13 C12 H12 . . 119.9 ?
    C11 C12 H12 . . 119.9 ?
    C12 C13 C14 . . 120.2(3) ?
    C12 C13 H13 . . 119.9 ?
    C14 C13 H13 . . 119.9 ?
    C15 C14 C13 . . 119.1(3) ?
    C15 C14 N3 . . 120.4(3) ?
    C13 C14 N3 . . 120.5(3) ?
    C16 C15 C14 . . 120.6(3) ?
    C16 C15 H15 . . 119.7 ?
    C14 C15 H15 . . 119.7 ?
    C15 C16 C11 . . 120.2(3) ?
    C15 C16 H16 . . 119.9 ?
    C11 C16 H16 . . 119.9 ?
loop_
    _geom_torsion_atom_site_label_1
    _geom_torsion_atom_site_label_2
    _geom_torsion_atom_site_label_3
    _geom_torsion_atom_site_label_4
    _geom_torsion_site_symmetry_1
    _geom_torsion_site_symmetry_2
    _geom_torsion_site_symmetry_3
    _geom_torsion_site_symmetry_4
    _geom_torsion
    _geom_torsion_publ_flag
    C3 N1 C2 C1 . . . . 177.1(3) ?
    C2 N1 C3 C4 . . . . -178.4(3) ?
    O2 S1 C5 C10 . . . . -165.1(2) ?
    O1 S1 C5 C10 . . . . 75.1(3) ?
    O3 S1 C5 C10 . . . . -44.9(3) ?
    O2 S1 C5 C6 . . . . 16.1(3) ?
    O1 S1 C5 C6 . . . . -103.7(3) ?
    O3 S1 C5 C6 . . . . 136.3(2) ?
    C10 C5 C6 C7 . . . . 2.2(4) ?
    S1 C5 C6 C7 . . . . -179.0(2) ?
    C5 C6 C7 C8 . . . . -0.4(4) ?
    C6 C7 C8 C9 . . . . -1.4(5) ?
    C6 C7 C8 N2 . . . . 178.0(3) ?
    C7 C8 C9 C10 . . . . 1.4(4) ?
    N2 C8 C9 C10 . . . . -178.0(3) ?
    C8 C9 C10 C5 . . . . 0.5(4) ?
    C6 C5 C10 C9 . . . . -2.3(4) ?
    S1 C5 C10 C9 . . . . 178.9(2) ?
    O4 S2 C11 C16 . . . . 47.7(3) ?
    O6 S2 C11 C16 . . . . -73.4(3) ?
    O5 S2 C11 C16 . . . . 167.2(2) ?
    O4 S2 C11 C12 . . . . -132.1(3) ?
    O6 S2 C11 C12 . . . . 106.9(3) ?
    O5 S2 C11 C12 . . . . -12.5(3) ?
    C16 C11 C12 C13 . . . . 1.0(4) ?
    S2 C11 C12 C13 . . . . -179.3(2) ?
    C11 C12 C13 C14 . . . . 0.8(4) ?
    C12 C13 C14 C15 . . . . -2.3(4) ?
    C12 C13 C14 N3 . . . . -178.8(3) ?
    C13 C14 C15 C16 . . . . 2.0(4) ?
    N3 C14 C15 C16 . . . . 178.5(3) ?
    C14 C15 C16 C11 . . . . -0.2(5) ?
    C12 C11 C16 C15 . . . . -1.3(4) ?
    S2 C11 C16 C15 . . . . 179.0(2) ?
loop_
    _geom_hbond_atom_site_label_D
    _geom_hbond_atom_site_label_H
    _geom_hbond_atom_site_label_A
    _geom_hbond_site_symmetry_A
    _geom_hbond_distance_DH
    _geom_hbond_distance_HA
    _geom_hbond_distance_DA
    _geom_hbond_angle_DHA
    N1 H1NA O2 . 0.96(3) 1.79(4) 2.748(4) 175(3)
    N1 H1NB O5 . 0.90(3) 2.45(3) 3.019(4) 122(3)
    N1 H1NB O6 . 0.90(3) 2.03(4) 2.920(4) 173(3)
    N2 H2NA O4 2_646 0.94(2) 1.88(2) 2.794(4) 165(3)
    N2 H2NB O5 2_656 0.94(2) 1.85(2) 2.778(3) 171(3)
    N2 H2NC N3 1_454 0.97(2) 1.85(2) 2.812(4) 178(4)
    N3 H3NA O1 2_657 0.83(4) 2.21(4) 2.998(4) 157(3)
    N3 H3NB O3 2_647 0.79(3) 2.23(3) 2.997(4) 164(3)
    C3 H3A O3 1_545 0.99 2.48 3.338(4) 145
    C6 H6 O3 1_545 0.95 2.65 3.507(4) 151
    C9 H9 O1 2_556 0.95 2.59 3.517(4) 165
_shelx_hkl_file
;
   0   0  -1    1.69    0.13
   0   0  -1    0.50    0.11
   0   0  -1    1.88    0.19
   0   0  -1    0.06    0.07
   0   0   1    0.22    0.08
   0   0   1    0.81    0.16
   0   0  -2  217.74    1.90
   0   0  -2  216.35    2.55
   0   0   2  220.33    1.92
   0   0   2  206.26    2.46
   0   0   2  216.79    2.26
   0   0   2  207.67    2.59
   0   0  -3    0.59    0.23
   0   0  -3    0.35    0.28
   0   0   3    0.35    0.29
   0   0   3    0.28    0.23
   0   0   3    0.38    0.28
   0   0  -4   18.57    0.83
   0   0  -4   20.46    1.17
   0   0   4   18.65    1.13
   0   0   4   19.24    1.01
   0   0   4   18.05    1.17
   0   0  -5   21.53    0.99
   0   0  -5   21.48    1.35
   0   0   5   19.09    1.28
   0   0   5   21.95    1.20
   0   0   5   19.16    1.35
   0   0  -6  189.06    3.08
   0   0  -6  182.81    4.10
   0   0  -6  185.31    4.17
   0   0   6  181.92    4.09
   0   0   6  185.99    3.68
   0   0   6  182.85    4.30
   0   0  -7   97.71    2.41
   0   0  -7  103.50    3.37
   0   0  -7   93.53    3.24
   0   0   7   97.56    3.27
   0   0   7   99.24    2.93
   0   0   7  105.93    3.58
   0   0  -8   24.48    1.34
   0   0  -8   27.45    1.94
   0   0  -8   24.48    1.84
   0   0   8   25.13    1.85
   0   0   8   25.00    1.64
   0   0   8   23.36    1.90
   0   0  -9    0.55    0.39
   0   0  -9    0.27    0.53
   0   0  -9    0.15    0.46
   0   0   9    0.53    0.58
   0   0   9    0.33    0.46
   0   0   9    0.11    0.52
   0   0 -10    1.06    0.54
   0   0 -10    0.77    0.68
   0   0 -10    1.36    0.71
   0   0  10    0.41    0.56
   0   0  10    0.25    0.45
   0   0  10    0.68    0.63
   0   0 -11    7.59    1.13
   0   0 -11    7.38    1.56
   0   0 -11    8.12    1.60
   0   0  11    8.04    1.62
   0   0  11    8.25    1.42
   0   0  11    7.67    1.63
   0   0 -12   31.01    1.85
   0   0 -12   34.80    2.74
   0   0 -12   30.16    2.58
   0   0  12   29.59    2.57
   0   0  12   31.24    2.29
   0   0  12   28.62    2.69
   0   0 -13   27.86    2.62
   0   0 -13   28.95    2.71
   0   0  13   27.56    2.65
   0   0  13   26.77    2.24
   0   0  13   29.76    2.88
   0   0 -14   -0.27    0.76
   0   0 -14    0.65    0.92
   0   0  14    0.36    0.92
   0   0  14    0.02    0.72
   0   0  14    0.92    0.99
   0   0 -15   -0.31    0.71
   0   0 -15    0.03    0.88
   0   0  15    0.28    1.01
   0   0  15    0.22    0.69
   0   0  15    0.59    1.06
   0   0 -16    7.54    1.92
   0   0 -16   10.49    2.40
   0   0  16   12.80    2.67
   0   0  16    8.83    2.17
   0   0 -17   24.31    3.63
   0   0 -17   16.76    3.00
   0   0  17   23.99    3.71
   0   0  17   13.37    2.75
   0   0 -18    6.69    2.13
   0   0 -18    8.48    2.36
   0   0  18    7.37    2.40
   0   0  18    6.60    2.07
   0   0 -19    0.94    1.42
   0   0 -19    0.24    1.40
   0   0  19    1.20    1.39
   0   0 -20    5.17    2.17
   0   0 -20    5.18    2.04
   0   0  20    4.83    2.16
  -1   0  20    3.98    2.10
   1   0 -20    5.78    2.23
   1   0 -20    3.27    1.84
  -1   0  19   17.54    3.57
   1   0 -19   16.48    3.25
   1   0 -19   14.35    3.08
  -1   0  18    4.19    1.91
   1   0 -18    3.93    1.73
   1   0 -18    4.68    1.87
  -1   0  17    1.72    1.32
   1   0 -17    1.06    1.23
   1   0 -17    0.17    1.12
  -1   0  16    7.60    1.88
  -1   0  16    9.60    2.41
   1   0 -16    5.64    1.82
   1   0 -16    5.95    1.79
  -1   0  15    8.93    1.90
  -1   0  15   10.51    2.30
   1   0 -15    9.28    2.05
   1   0 -15    8.52    2.05
  -1   0  14   34.41    3.07
  -1   0  14   29.95    2.62
  -1   0  14   33.33    3.17
   1   0 -14   35.13    3.06
   1   0 -14   32.20    2.94
  -1   0  13    5.90    1.63
  -1   0  13    6.31    1.48
  -1   0  13    6.75    1.70
   1   0 -13    6.13    1.53
   1   0 -13    7.75    1.73
  -1   0  12   21.47    2.24
  -1   0  12   21.59    2.03
  -1   0  12   18.26    2.23
   1   0 -12   19.80    2.15
   1   0 -12   22.12    2.23
  -1   0  11   -0.20    0.46
  -1   0  11    0.30    0.59
  -1   0  11   -0.29    0.59
   1   0 -11   -0.21    0.34
   1   0 -11    0.22    0.62
   1   0 -11    0.19    0.52
  -1   0  10   32.91    2.38
  -1   0  10   36.32    2.32
  -1   0  10   42.03    2.84
   1   0 -10   39.59    1.62
   1   0 -10   41.40    2.65
   1   0 -10   41.53    2.61
  -1   0   9   75.59    3.33
  -1   0   9   80.07    3.21
  -1   0   9   71.08    3.41
   1   0  -9   71.35    2.00
   1   0  -9   74.94    3.32
   1   0  -9   71.55    3.15
  -1   0   8  287.79    6.00
  -1   0   8  300.96    5.82
  -1   0   8  294.45    6.40
   1   0  -8  293.90    3.71
   1   0  -8  311.70    6.25
   1   0  -8  292.49    5.88
  -1   0   7    5.63    1.03
  -1   0   7    4.97    0.92
  -1   0   7    4.51    1.00
   1   0  -7    4.77    0.53
   1   0  -7    6.13    1.08
   1   0  -7    5.64    1.00
  -1   0   6  125.09    3.43
  -1   0   6  130.87    3.38
  -1   0   6  125.47    3.60
   1   0  -6  127.09    2.03
   1   0  -6  139.67    3.62
   1   0  -6  133.02    3.38
  -1   0   5   39.67    1.81
  -1   0   5   45.05    1.87
  -1   0   5   39.12    1.88
   1   0  -5   41.10    1.03
   1   0  -5   43.58    1.89
   1   0  -5   41.40    1.72
  -1   0   4  336.06    2.72
  -1   0   4  325.50    4.51
  -1   0   4  336.42    4.53
  -1   0   4  334.82    4.76
   1   0  -4  319.22    2.36
   1   0  -4  332.69    4.56
   1   0  -4  330.45    4.19
  -1   0   3   17.61    0.47
  -1   0   3   19.04    1.02
  -1   0   3   19.06    1.05
   1   0  -3   17.44    0.47
   1   0  -3   19.21    1.03
   1   0  -3   18.25    0.88
  -1   0   2  390.28    1.90
  -1   0   2  360.73    1.83
  -1   0   2  368.56    3.69
  -1   0   2  376.73    3.63
   1   0  -2  358.13    1.82
   1   0  -2  380.35    3.67
   1   0  -2  369.52    2.98
  -1   0   1    0.03    0.08
  -1   0   1    0.00    0.13
  -1   0   1    0.03    0.08
  -1   0   1    0.05    0.11
   1   0  -1   -0.02    0.08
   1   0  -1    0.08    0.09
  -1   0   0  223.54    2.11
  -1   0   0  212.87    1.75
  -1   0   0  231.89    1.84
  -1   0   0  228.00    1.59
  -1   0   0  216.53    1.55
   1   0   0  207.53    2.11
   1   0   0  208.66    1.75
   1   0   0  229.38    1.60
   1   0   0  209.14    1.52
  -1   0  -1    2.44    0.37
  -1   0  -1    1.96    0.15
  -1   0  -1    2.04    0.33
   1   0   1    2.02    0.32
   1   0   1    2.06    0.15
   1   0   1    2.20    0.28
  -1   0  -2   82.28    1.73
  -1   0  -2   80.65    1.01
  -1   0  -2   81.08    1.84
   1   0   2   74.81    1.69
   1   0   2   84.52    1.04
   1   0   2   80.21    1.65
  -1   0  -3   18.60    0.96
  -1   0  -3   19.82    1.12
   1   0   3   18.30    1.03
   1   0   3   19.17    0.71
   1   0   3   17.24    0.99
  -1   0  -4  866.38    6.75
  -1   0  -4  894.83    7.98
   1   0   4  816.31    7.26
   1   0   4  885.34    5.54
   1   0   4  854.87    7.48
  -1   0  -5   14.03    1.00
  -1   0  -5   17.22    1.31
   1   0   5   13.17    1.13
   1   0   5   15.62    0.91
   1   0   5   15.32    1.22
  -1   0  -6   94.11    2.59
  -1   0  -6   94.21    3.16
   1   0   6   94.87    3.04
   1   0   6   98.96    2.43
   1   0   6   98.26    3.17
  -1   0  -7   18.37    1.28
  -1   0  -7   18.55    1.60
   1   0   7   16.85    1.47
   1   0   7   19.43    1.25
   1   0   7   21.26    1.68
  -1   0  -8  233.53    4.53
  -1   0  -8  237.59    5.74
   1   0   8  226.09    5.39
   1   0   8  236.27    4.44
   1   0   8  224.02    5.55
  -1   0  -9    4.19    0.88
  -1   0  -9    4.12    1.15
   1   0   9    5.24    1.20
   1   0   9    4.62    0.93
   1   0   9    4.90    1.21
  -1   0 -10   71.00    2.77
  -1   0 -10   72.19    3.61
   1   0  10   69.63    3.42
   1   0  10   72.73    2.86
   1   0  10   71.02    3.61
  -1   0 -11    0.68    0.58
  -1   0 -11    1.19    0.80
  -1   0 -11    0.70    0.73
   1   0  11    0.72    0.75
   1   0  11    1.17    0.63
   1   0  11    1.13    0.83
  -1   0 -12    5.85    1.17
  -1   0 -12    5.99    1.50
  -1   0 -12    6.17    1.62
   1   0  12    6.10    1.57
   1   0  12    5.44    1.20
   1   0  12    4.38    1.38
  -1   0 -13   12.23    2.22
  -1   0 -13   13.74    2.29
   1   0  13   13.35    2.34
   1   0  13   13.08    1.61
   1   0  13   13.36    2.41
  -1   0 -14    2.28    1.22
  -1   0 -14    2.24    1.17
   1   0  14    1.91    1.23
   1   0  14    2.13    1.27
  -1   0 -15    6.87    1.88
  -1   0 -15    5.26    1.66
   1   0  15    7.90    2.06
   1   0  15    6.95    1.91
  -1   0 -16    1.44    1.25
  -1   0 -16    1.18    1.23
   1   0  16    0.49    1.16
   1   0  16   -0.16    0.97
  -1   0 -17    1.79    1.33
  -1   0 -17    1.01    1.28
   1   0  17    1.31    1.62
   1   0  17    0.73    1.26
  -1   0 -18   10.17    2.46
  -1   0 -18   11.58    2.86
   1   0  18   11.35    2.79
  -1   0 -19    8.45    2.33
  -1   0 -19   10.00    2.68
   1   0  19   10.56    2.81
   1   0  19   10.30    2.71
  -1   0 -20    2.52    1.80
  -1   0 -20    4.92    2.26
   1   0  20    3.25    2.05
   1   0  20    1.92    1.74
  -2   0  20    0.24    1.32
   2   0 -20    0.58    1.54
   2   0 -20   -1.04    1.11
  -2   0  19   12.35    3.13
   2   0 -19    9.46    2.55
   2   0 -19    9.39    2.36
  -2   0  18   20.05    3.40
   2   0 -18   26.76    3.30
  -2   0  17   20.76    3.00
  -2   0  17   23.19    3.80
   2   0 -17   21.56    3.39
   2   0 -17   23.99    2.97
  -2   0  16    1.46    1.07
  -2   0  16    1.34    1.25
   2   0 -16    0.62    1.03
   2   0 -16    0.92    1.14
  -2   0  15    3.05    1.27
  -2   0  15    3.08    1.43
   2   0 -15    1.75    1.10
   2   0 -15    3.02    1.38
  -2   0  14    1.96    1.08
  -2   0  14    0.62    0.91
   2   0 -14    1.47    1.02
   2   0 -14    1.63    1.05
  -2   0  13   39.40    2.95
  -2   0  13   28.22    2.82
   2   0 -13   36.99    3.02
   2   0 -13   36.04    2.88
  -2   0  12    6.55    1.51
  -2   0  12    8.83    1.91
   2   0 -12    5.67    1.42
   2   0 -12    7.02    1.59
  -2   0  11   25.20    2.17
  -2   0  11   24.59    2.32
   2   0 -11   22.82    2.19
   2   0 -11   26.65    2.22
  -2   0  10   -0.10    0.45
  -2   0  10    0.37    0.57
   2   0 -10   -0.06    0.26
   2   0 -10   -0.10    0.55
   2   0 -10    0.35    0.54
  -2   0   9    0.94    0.60
  -2   0   9    0.83    0.65
   2   0  -9    1.27    0.35
   2   0  -9    0.78    0.63
   2   0  -9    1.10    0.62
  -2   0   8  158.18    4.51
  -2   0   8  158.24    4.76
   2   0  -8  149.94    2.07
   2   0  -8  155.68    4.53
   2   0  -8  148.68    4.07
  -2   0   7   33.36    2.02
  -2   0   7   36.34    2.19
   2   0  -7   33.00    0.91
   2   0  -7   36.67    2.12
   2   0  -7   36.57    1.91
  -2   0   6  218.95    4.71
  -2   0   6  212.15    4.74
   2   0  -6  200.05    1.97
   2   0  -6  211.67    4.60
   2   0  -6  213.79    4.09
  -2   0   5   21.60    0.63
  -2   0   5   22.25    1.48
  -2   0   5   22.97    1.49
   2   0  -5   21.14    0.63
   2   0  -5   20.93    1.43
   2   0  -5   22.45    1.24
  -2   0   4   14.42    0.54
  -2   0   4   12.89    0.59
  -2   0   4   13.44    1.06
   2   0  -4   12.55    0.51
   2   0  -4   14.34    1.12
   2   0  -4   14.05    0.89
  -2   0   3    5.52    0.40
  -2   0   3    3.95    0.68
  -2   0   3    5.77    0.78
   2   0  -3    4.53    0.49
  -2   0   2   12.58    0.62
  -2   0   2   10.88    0.83
  -2   0   2   11.29    0.74
   2   0  -2   12.23    0.85
   2   0  -2   12.05    0.61
  -2   0   1    0.13    0.18
  -2   0   1    0.13    0.23
  -2   0   1    0.13    0.18
   2   0  -1    0.09    0.23
   2   0  -1    0.14    0.16
  -2   0   0  436.33    4.20
  -2   0   0  414.52    3.46
  -2   0   0  438.86    3.59
  -2   0   0  419.57    3.06
   2   0   0  403.67    4.19
   2   0   0  399.61    3.43
   2   0   0  439.54    3.13
  -2   0  -1    9.40    0.75
  -2   0  -1    9.32    0.47
  -2   0  -1    8.88    0.66
   2   0   1    8.14    0.71
   2   0   1    9.41    0.56
  -2   0  -2    5.68    0.32
  -2   0  -2    6.30    0.68
   2   0   2    5.65    0.68
   2   0   2    5.90    0.33
   2   0   2    5.95    0.57
  -2   0  -3    0.29    0.32
  -2   0  -3   -0.17    0.25
   2   0   3   -0.08    0.30
   2   0   3    0.08    0.14
   2   0   3    0.07    0.13
   2   0   3    0.02    0.27
  -2   0  -4   80.25    2.45
  -2   0  -4   82.16    2.65
   2   0   4   75.66    2.45
   2   0   4   84.67    1.45
   2   0   4   78.03    2.34
  -2   0  -5   10.62    1.02
  -2   0  -5   12.28    1.21
   2   0   5   11.66    0.71
   2   0   5   11.79    1.10
  -2   0  -6  496.67    6.71
  -2   0  -6  515.07    7.72
   2   0   6  485.63    7.12
   2   0   6  494.60    4.75
   2   0   6  496.23    7.09
  -2   0  -7   23.04    1.58
  -2   0  -7   22.16    1.80
   2   0   7   21.86    1.71
   2   0   7   23.78    1.22
   2   0   7   22.72    1.76
  -2   0  -8    5.49    1.05
  -2   0  -8    6.53    1.29
   2   0   8    6.39    1.27
   2   0   8    6.39    0.78
   2   0   8    4.59    1.10
  -2   0  -9   12.67    1.37
  -2   0  -9   11.80    1.84
   2   0   9   12.39    1.82
   2   0   9   10.83    1.04
   2   0   9   11.67    1.70
  -2   0 -10   52.33    2.66
  -2   0 -10   48.32    3.10
   2   0  10   46.37    2.88
   2   0  10   50.91    2.24
   2   0  10   47.89    3.01
  -2   0 -11    7.69    1.40
  -2   0 -11    7.24    1.67
   2   0  11    6.31    1.52
   2   0  11    5.04    1.02
   2   0  11    6.76    1.62
  -2   0 -12   34.08    2.37
  -2   0 -12   38.39    3.08
   2   0  12   38.77    3.01
   2   0  12   36.84    2.18
   2   0  12   37.81    3.03
  -2   0 -13    1.24    0.86
  -2   0 -13    1.83    1.10
   2   0  13    2.50    1.21
   2   0  13    2.39    1.24
  -2   0 -14    4.38    1.46
  -2   0 -14    4.07    1.49
   2   0  14    2.98    1.36
   2   0  14    2.63    1.30
  -2   0 -15    7.81    2.00
  -2   0 -15    6.97    2.04
   2   0  15    8.48    2.24
   2   0  15    7.53    2.05
  -2   0 -16   16.19    2.89
  -2   0 -16   17.37    3.15
   2   0  16   19.64    3.33
   2   0  16   12.84    2.55
  -2   0 -17   23.01    3.50
  -2   0 -17   20.15    3.32
   2   0  17   26.02    3.86
   2   0  17   26.66    4.00
  -2   0 -18    0.67    1.09
  -2   0 -18   -0.49    1.11
   2   0  18   -0.72    1.11
   2   0  18    0.15    1.23
  -2   0 -19    1.07    1.31
  -2   0 -19    1.24    1.59
   2   0  19    2.27    1.87
   2   0  19    0.84    1.46
  -3   0  20    5.46    2.41
   3   0 -20    6.13    2.25
  -3   0  19   11.25    3.52
  -3   0  19    8.76    2.47
   3   0 -19    9.97    2.60
  -3   0  18    3.60    1.70
  -3   0  18    0.81    1.13
   3   0 -18    2.92    1.65
   3   0 -18    2.91    1.57
  -3   0  17   18.73    3.04
  -3   0  17   22.71    3.65
   3   0 -17   23.24    3.66
   3   0 -17   15.65    2.77
  -3   0  16   32.30    3.22
  -3   0  16   31.26    3.44
   3   0 -16   30.49    3.23
   3   0 -16   30.23    3.05
  -3   0  15   72.39    4.41
  -3   0  15   76.59    4.93
   3   0 -15   71.27    4.53
   3   0 -15   73.36    4.28
  -3   0  14   24.92    2.64
  -3   0  14   26.88    2.86
   3   0 -14   24.51    2.65
   3   0 -14   25.61    2.54
  -3   0  13    5.41    1.52
  -3   0  13    6.81    1.69
   3   0 -13    4.70    1.51
   3   0 -13    4.31    1.32
  -3   0  12    0.27    0.68
  -3   0  12   -0.17    0.60
   3   0 -12   -0.01    0.65
   3   0 -12    0.28    0.62
  -3   0  11    4.45    1.26
  -3   0  11    4.62    1.27
   3   0 -11    5.37    1.33
   3   0 -11    5.29    1.24
  -3   0  10   50.49    3.02
  -3   0  10   50.33    3.13
   3   0 -10   47.77    2.97
   3   0 -10   47.55    2.65
  -3   0   9  120.71    4.40
  -3   0   9  119.02    4.45
   3   0  -9  116.12    4.29
   3   0  -9  119.81    3.84
  -3   0   8   88.41    3.62
   3   0  -8   92.65    3.65
   3   0  -8   86.62    3.04
  -3   0   7   12.22    0.52
  -3   0   7    8.42    1.30
  -3   0   7   12.37    1.40
   3   0  -7   11.62    1.36
   3   0  -7   10.01    1.08
  -3   0   6    1.43    0.28
  -3   0   6    1.06    0.59
  -3   0   6    1.05    0.56
   3   0  -6    0.58    0.54
   3   0  -6    0.89    0.46
  -3   0   5    2.48    0.39
  -3   0   5    1.90    0.67
  -3   0   5    2.09    0.63
   3   0  -5    1.59    0.59
   3   0  -5    1.32    0.46
  -3   0   4  115.93    1.99
  -3   0   4  109.64    2.93
   3   0  -4  105.37    3.07
   3   0  -4  106.01    2.29
  -3   0   3   85.56    1.86
  -3   0   3   83.17    2.30
   3   0  -3   78.70    2.52
   3   0  -3   81.72    1.81
  -3   0   2  955.33    6.66
  -3   0   2  891.49    7.67
  -3   0   2  904.55    6.63
   3   0  -2  908.36    8.02
   3   0  -2  898.37    5.60
  -3   0   1    2.19    0.49
  -3   0   1    2.21    0.53
  -3   0   1    2.15    0.42
   3   0  -1    1.79    0.55
   3   0  -1    1.82    0.41
  -3   0   0 1387.77    9.20
  -3   0   0 1383.02   11.37
  -3   0   0 1439.89   11.15
  -3   0   0 1393.19    6.83
   3   0   0 1335.35    9.36
   3   0   0 1334.82    7.68
   3   0   0 1464.05    6.99
  -3   0  -1   86.99    2.48
  -3   0  -1   81.49    1.67
  -3   0  -1   80.38    2.14
   3   0   1   74.62    2.30
   3   0   1   89.03    1.81
  -3   0  -2  463.18    5.98
  -3   0  -2  453.94    3.35
  -3   0  -2  483.93    5.74
   3   0   2  424.06    5.61
   3   0   2  466.59    4.57
  -3   0  -3   -0.03    0.29
  -3   0  -3   -0.09    0.14
  -3   0  -3    0.12    0.32
   3   0   3   -0.04    0.33
   3   0   3    0.04    0.16
   3   0   3   -0.14    0.27
  -3   0  -4   56.85    2.39
   3   0   4   50.45    2.21
   3   0   4   55.32    1.04
   3   0   4   54.21    2.02
  -3   0  -5    1.35    0.57
  -3   0  -5    0.75    0.50
   3   0   5    1.05    0.60
   3   0   5    0.93    0.27
   3   0   5    1.44    0.56
  -3   0  -6   16.87    1.44
  -3   0  -6   20.79    1.74
   3   0   6   19.92    1.64
   3   0   6   21.39    0.89
   3   0   6   20.76    1.57
  -3   0  -7   38.37    2.20
  -3   0  -7   36.07    2.37
   3   0   7   38.30    2.32
   3   0   7   39.11    1.34
   3   0   7   37.05    2.19
  -3   0  -8   47.34    2.54
  -3   0  -8   47.74    2.86
   3   0   8   46.24    2.67
   3   0   8   43.79    1.59
   3   0   8   46.20    2.64
  -3   0  -9   30.30    2.17
  -3   0  -9   27.32    2.30
   3   0   9   27.87    2.23
   3   0   9   28.48    1.43
   3   0   9   25.73    2.14
  -3   0 -10    0.92    0.72
  -3   0 -10    0.84    0.76
   3   0  10    0.95    0.71
   3   0  10    1.00    0.45
   3   0  10    0.77    0.76
  -3   0 -11    4.80    1.26
  -3   0 -11    3.36    1.17
   3   0  11    4.75    1.44
   3   0  11    3.51    1.25
  -3   0 -12   45.08    2.89
  -3   0 -12   45.69    3.46
   3   0  12   41.22    3.19
   3   0  12   40.29    3.13
  -3   0 -13    6.04    1.46
  -3   0 -13    6.68    1.82
   3   0  13    6.30    1.76
   3   0  13    6.47    1.78
  -3   0 -14   39.49    2.94
  -3   0 -14   35.99    3.43
   3   0  14   35.04    3.24
   3   0  14   34.04    3.25
  -3   0 -15   15.62    2.96
   3   0  15   13.84    2.70
   3   0  15   15.10    2.82
  -3   0 -16    5.08    1.76
  -3   0 -16    2.92    1.60
   3   0  16    5.21    1.99
   3   0  16    4.77    1.86
  -3   0 -17   10.58    2.48
  -3   0 -17   11.35    2.57
   3   0  17   13.39    2.91
   3   0  17   11.45    2.67
  -3   0 -18    3.93    1.79
  -3   0 -18    4.32    1.90
   3   0  18    4.62    2.07
   3   0  18    3.62    1.92
  -3   0 -19    9.51    2.57
  -3   0 -19   11.30    3.01
   3   0  19   11.51    2.99
   3   0  19    9.15    2.73
  -4   0  20   -0.41    1.36
  -4   0  20    0.28    1.81
   4   0 -20   -0.87    1.46
  -4   0  19   16.78    3.14
  -4   0  19   22.76    4.15
   4   0 -19   23.16    3.94
  -4   0  18    4.51    1.96
  -4   0  18    5.82    2.26
   4   0 -18    6.34    2.20
  -4   0  17    6.34    2.04
  -4   0  17    6.54    2.08
   4   0 -17    5.43    2.04
  -4   0  16    3.30    1.53
  -4   0  16    2.03    1.50
   4   0 -16    2.50    1.46
   4   0 -16    2.33    1.30
  -4   0  15    7.58    1.98
  -4   0  15    3.89    1.65
   4   0 -15    4.54    1.65
   4   0 -15    4.34    1.44
  -4   0  14   36.14    3.19
  -4   0  14   39.50    3.58
   4   0 -14   34.26    3.16
   4   0 -14   39.36    3.03
  -4   0  13   39.54    3.20
  -4   0  13   36.24    3.21
   4   0 -13   37.13    3.12
   4   0 -13   35.80    2.76
  -4   0  12  268.76    7.90
   4   0 -12  276.86    7.79
   4   0 -12  283.88    6.90
  -4   0  11  174.56    6.00
  -4   0  11  168.31    5.98
   4   0 -11  174.68    5.95
   4   0 -11  172.40    5.09
  -4   0  10   49.16    3.13
  -4   0  10   47.42    3.10
   4   0 -10   49.14    3.10
   4   0 -10   46.57    2.54
  -4   0   9   24.97    2.20
  -4   0   9   25.87    2.20
   4   0  -9   25.46    2.20
   4   0  -9   24.81    1.79
  -4   0   8  118.05    1.63
  -4   0   8  105.08    4.13
  -4   0   8  109.77    4.09
   4   0  -8  107.00    4.10
   4   0  -8  105.43    3.28
  -4   0   7   40.68    1.16
  -4   0   7   38.51    2.44
  -4   0   7   37.62    2.29
   4   0  -7   39.21    2.44
   4   0  -7   37.91    1.87
  -4   0   6  147.09    2.41
  -4   0   6  142.23    4.36
  -4   0   6  137.84    4.00
   4   0  -6  140.00    4.25
   4   0  -6  142.88    3.25
  -4   0   5   19.48    0.99
  -4   0   5   18.09    1.54
  -4   0   5   17.00    1.38
   4   0  -5   18.19    1.57
   4   0  -5   16.57    1.09
  -4   0   4  108.83    2.42
  -4   0   4  101.84    3.30
  -4   0   4  102.28    2.95
   4   0  -4  102.07    3.33
   4   0  -4  102.70    2.35
  -4   0   3    1.32    0.44
  -4   0   3    1.08    0.56
  -4   0   3    0.94    0.42
   4   0  -3    0.99    0.57
   4   0  -3    0.98    0.37
  -4   0   2    3.30    0.66
  -4   0   2    3.19    0.73
  -4   0   2    2.76    0.58
   4   0  -2    2.63    0.74
   4   0  -2    2.66    0.51
  -4   0   1   15.32    1.15
  -4   0   1   13.48    1.05
  -4   0   1   13.66    0.88
   4   0  -1   12.82    1.19
   4   0  -1   12.05    0.86
  -4   0   0    4.53    0.85
  -4   0   0    3.45    0.62
  -4   0   0    5.61    0.78
   4   0   0    3.54    0.75
   4   0   0    4.53    0.70
   4   0   0    4.74    0.64
  -4   0  -1    8.89    1.24
  -4   0  -1    6.04    0.62
  -4   0  -1    6.69    0.80
   4   0   1    6.94    1.11
   4   0   1    5.58    0.62
  -4   0  -2   35.27    1.93
  -4   0  -2   34.98    1.19
  -4   0  -2   35.82    1.78
   4   0   2   33.04    1.85
   4   0   2   34.90    1.41
  -4   0  -3    0.41    0.45
  -4   0  -3    0.73    0.26
  -4   0  -3    0.64    0.46
   4   0   3    0.31    0.44
   4   0   3    0.32    0.35
  -4   0  -4   33.73    2.04
  -4   0  -4   40.70    2.18
   4   0   4   30.05    1.92
   4   0   4   36.01    0.92
   4   0   4   34.38    1.70
  -4   0  -5    0.23    0.43
  -4   0  -5    0.25    0.45
   4   0   5    0.00    0.47
   4   0   5    0.54    0.43
  -4   0  -6   84.96    3.43
  -4   0  -6   81.52    3.46
   4   0   6   82.59    3.37
   4   0   6   83.18    3.05
  -4   0  -7   36.27    2.36
  -4   0  -7   37.76    2.54
   4   0   7   35.73    2.38
   4   0   7   39.14    1.09
   4   0   7   37.13    2.24
  -4   0  -8   94.40    3.85
  -4   0  -8   89.73    4.05
   4   0   8   88.91    3.85
   4   0   8   91.26    1.87
   4   0   8   91.93    3.68
  -4   0  -9   14.94    2.12
  -4   0  -9   15.09    2.25
   4   0   9   14.71    1.76
   4   0   9   12.82    1.84
  -4   0 -10   40.75    2.77
  -4   0 -10   44.42    3.20
   4   0  10   39.72    2.91
   4   0  10   42.16    2.88
  -4   0 -11    3.64    1.24
  -4   0 -11    2.22    1.08
   4   0  11    4.14    1.37
   4   0  11    2.93    1.16
  -4   0 -12   28.41    2.57
  -4   0 -12   25.50    2.72
   4   0  12   23.80    2.59
   4   0  12   23.11    2.51
  -4   0 -13    0.83    0.98
  -4   0 -13    1.28    1.05
   4   0  13    1.30    1.21
   4   0  13    0.44    0.93
  -4   0 -14    0.04    0.80
  -4   0 -14    0.36    1.05
   4   0  14    0.37    1.05
   4   0  14    1.06    1.05
  -4   0 -15   22.47    3.50
   4   0  15   26.49    3.14
   4   0  15   31.22    3.32
  -4   0 -16   17.98    3.32
   4   0  16   23.39    3.64
   4   0  16   21.45    3.46
  -4   0 -17   20.56    3.38
  -4   0 -17   20.21    3.77
   4   0  17   20.82    3.58
   4   0  17   23.64    3.86
  -4   0 -18    4.35    1.82
  -4   0 -18    4.78    2.18
   4   0  18    4.59    2.11
   4   0  18    3.14    1.85
   4   0  19    0.76    1.82
  -5   0  19    0.04    1.37
  -5   0  19   -0.40    1.68
   5   0 -19    0.22    1.42
  -5   0  18    7.05    2.17
  -5   0  18   11.91    2.96
   5   0 -18   13.34    3.05
  -5   0  17   19.30    3.25
  -5   0  17   20.49    3.46
   5   0 -17   28.99    3.48
  -5   0  16    2.93    1.52
  -5   0  16    2.84    1.62
   5   0 -16    2.00    1.48
  -5   0  15   56.87    4.21
  -5   0  15   48.39    4.06
   5   0 -15   49.58    4.00
  -5   0  14   -0.02    0.89
  -5   0  14    0.30    0.98
   5   0 -14    0.50    1.08
   5   0 -14    0.38    0.85
  -5   0  13    0.09    0.70
  -5   0  13    0.04    0.79
   5   0 -13   -0.35    0.75
   5   0 -13   -0.16    0.67
  -5   0  12    8.75    1.92
  -5   0  12    4.90    1.49
   5   0 -12    5.90    1.65
   5   0 -12    6.76    1.49
  -5   0  11   32.82    2.85
  -5   0  11   25.15    2.48
   5   0 -11   32.06    2.81
   5   0 -11   29.60    2.22
  -5   0  10   56.42    3.51
  -5   0  10   59.67    3.50
   5   0 -10   58.80    3.52
   5   0 -10   60.31    2.87
  -5   0   9   33.14    2.62
  -5   0   9   26.71    2.24
   5   0  -9   31.66    2.54
   5   0  -9   32.34    1.99
  -5   0   8   48.20    1.42
  -5   0   8   52.52    3.12
  -5   0   8   40.42    2.58
   5   0  -8   40.74    2.73
   5   0  -8   43.11    2.11
  -5   0   7    8.43    0.73
  -5   0   7   11.61    1.84
  -5   0   7    8.54    1.48
   5   0  -7    8.13    1.48
   5   0  -7    7.72    0.95
  -5   0   6    0.24    0.30
  -5   0   6    0.36    0.49
  -5   0   6    0.03    0.37
   5   0  -6    0.55    0.59
   5   0  -6    0.26    0.37
  -5   0   5    6.43    0.87
  -5   0   5    6.38    1.30
  -5   0   5    5.00    0.97
   5   0  -5    5.25    1.14
   5   0  -5    5.27    0.81
  -5   0   4  253.68    4.34
  -5   0   4  247.60    5.51
  -5   0   4  247.09    4.77
   5   0  -4  239.80    5.53
   5   0  -4  232.73    3.75
  -5   0   3   70.15    2.42
  -5   0   3   70.45    2.82
  -5   0   3   65.52    2.31
   5   0  -3   66.15    2.87
   5   0  -3   64.55    1.97
  -5   0   2  289.19    5.08
  -5   0   2  255.81    5.00
  -5   0   2  272.60    4.31
   5   0  -2  248.53    5.36
   5   0  -2  259.63    3.97
  -5   0   1   30.67    1.79
  -5   0   1   31.07    1.69
  -5   0   1   32.46    1.51
  -5   0   1   28.95    1.37
   5   0  -1   29.04    1.88
   5   0  -1   28.71    1.44
   5   0  -1   33.28    1.46
  -5   0   0   22.17    1.60
  -5   0   0   20.60    1.29
  -5   0   0   21.66    1.34
   5   0   0   20.23    1.62
   5   0   0   19.67    1.29
   5   0   0   20.08    1.13
  -5   0  -1    7.62    1.31
  -5   0  -1    6.10    0.73
  -5   0  -1    7.07    1.07
   5   0   1    5.21    1.10
   5   0   1    6.20    0.71
  -5   0  -2   53.83    2.61
  -5   0  -2   49.80    1.64
  -5   0  -2   53.14    2.33
   5   0   2   46.66    2.43
   5   0   2   50.52    1.82
  -5   0  -3    0.13    0.42
  -5   0  -3    0.22    0.25
  -5   0  -3    0.24    0.38
   5   0   3    0.19    0.48
   5   0   3    0.48    0.38
  -5   0  -4    7.06    1.30
  -5   0  -4    7.04    0.53
  -5   0  -4    7.97    1.38
   5   0   4    6.57    1.22
   5   0   4    6.99    0.55
   5   0   4    7.10    1.04
  -5   0  -5    0.60    0.56
  -5   0  -5    0.11    0.46
   5   0   5    0.51    0.56
   5   0   5    0.16    0.41
  -5   0  -6   88.73    3.80
  -5   0  -6   87.04    3.76
   5   0   6   78.75    3.54
   5   0   6   81.24    3.09
  -5   0  -7    3.11    1.00
  -5   0  -7    3.22    1.09
   5   0   7    2.53    0.98
   5   0   7    1.69    0.73
  -5   0  -8   14.39    1.71
  -5   0  -8   16.93    1.95
   5   0   8   16.09    1.90
   5   0   8   17.39    1.75
  -5   0  -9    6.51    1.48
  -5   0  -9    9.64    1.92
   5   0   9   10.32    1.88
   5   0   9    8.50    1.63
  -5   0 -10   11.83    2.01
  -5   0 -10   11.66    2.24
   5   0  10   11.60    2.10
   5   0  10   14.46    2.20
  -5   0 -11   12.89    2.21
  -5   0 -11   10.44    2.15
   5   0  11    8.39    1.87
   5   0  11    9.74    1.86
  -5   0 -12  116.34    5.21
  -5   0 -12  119.83    5.82
   5   0  12  110.11    5.34
   5   0  12  102.34    4.92
  -5   0 -13    4.33    1.51
  -5   0 -13    3.56    1.50
   5   0  13    4.96    1.81
   5   0  13    4.87    1.68
  -5   0 -14    5.20    1.64
  -5   0 -14    4.04    1.44
   5   0  14    5.68    1.94
   5   0  14    4.61    1.61
  -5   0 -15    1.96    1.21
  -5   0 -15    1.82    1.38
   5   0  15    2.97    1.73
   5   0  15    3.24    1.64
  -5   0 -16   13.42    2.94
   5   0  16   12.20    2.81
   5   0  16   12.86    2.63
  -5   0 -17   34.07    4.14
   5   0  17   37.76    4.08
   5   0  17   24.58    3.67
  -5   0 -18    6.16    2.18
  -5   0 -18    5.85    2.46
   5   0  18    6.45    2.49
   5   0  18    5.72    2.22
  -6   0  19   25.04    4.19
  -6   0  19   28.26    4.56
   6   0 -19   24.82    4.10
  -6   0  18    0.72    1.28
  -6   0  18    1.67    1.42
   6   0 -18    1.25    1.57
  -6   0  17    5.70    2.03
  -6   0  17    5.25    1.96
   6   0 -17    7.67    2.43
  -6   0  16    1.85    1.48
  -6   0  16    0.81    1.18
   6   0 -16    1.09    1.46
  -6   0  15   34.24    3.52
  -6   0  15   30.64    3.39
   6   0 -15   29.00    3.23
  -6   0  14    2.44    1.41
  -6   0  14    3.51    1.55
   6   0 -14    3.28    1.57
  -6   0  13    4.60    1.64
  -6   0  13    5.26    1.65
   6   0 -13    4.89    1.61
  -6   0  12   41.53    3.44
  -6   0  12   40.83    3.30
   6   0 -12   35.82    3.15
   6   0 -12   40.85    2.72
  -6   0  11   22.67    2.52
  -6   0  11   23.18    2.45
   6   0 -11   23.12    2.53
   6   0 -11   23.60    2.01
  -6   0  10   17.55    2.18
  -6   0  10   15.88    2.40
   6   0 -10   14.61    2.39
   6   0 -10   14.95    1.56
  -6   0   9   14.57    2.34
  -6   0   9   13.96    2.14
   6   0  -9   14.70    2.31
   6   0  -9   12.33    1.37
  -6   0   8   64.83    2.01
  -6   0   8   62.23    3.54
  -6   0   8   64.98    3.33
   6   0  -8   61.24    3.49
   6   0  -8   60.64    2.51
  -6   0   7   27.45    1.45
  -6   0   7   27.49    2.29
  -6   0   7   23.82    1.97
   6   0  -7   22.36    2.14
   6   0  -7   22.95    1.53
  -6   0   6   89.66    2.70
  -6   0   6   83.20    3.75
  -6   0   6   85.63    3.37
   6   0  -6   84.52    3.81
   6   0  -6   81.30    2.57
  -6   0   5   12.01    1.12
  -6   0   5   11.84    1.83
  -6   0   5   11.38    1.28
   6   0  -5   12.93    1.90
   6   0  -5    9.00    0.92
  -6   0   4    0.62    0.50
  -6   0   4    0.48    0.55
  -6   0   4    0.41    0.43
   6   0  -4    0.36    0.57
   6   0  -4    0.40    0.37
  -6   0   3   17.83    1.45
  -6   0   3   19.71    1.66
  -6   0   3   18.07    1.35
   6   0  -3   17.61    1.68
   6   0  -3   19.19    1.23
  -6   0   2  123.47    3.73
  -6   0   2  114.90    3.64
  -6   0   2  122.02    3.04
  -6   0   2  110.22    2.96
   6   0  -2  106.48    3.90
   6   0  -2  108.59    2.88
  -6   0   1   28.31    1.89
  -6   0   1   25.68    1.67
  -6   0   1   29.41    1.61
  -6   0   1   27.94    1.47
   6   0  -1   24.09    1.94
   6   0  -1   25.11    1.51
   6   0  -1   27.12    1.46
  -6   0   0   28.36    1.98
  -6   0   0   25.84    1.58
  -6   0   0   29.21    1.68
   6   0   0   25.71    1.99
   6   0   0   26.37    1.62
   6   0   0   30.19    1.48
  -6   0  -1    0.19    0.49
  -6   0  -1    0.03    0.30
  -6   0  -1   -0.03    0.32
   6   0   1    0.30    0.58
   6   0   1    0.04    0.31
  -6   0  -2   36.69    2.36
  -6   0  -2   37.29    1.62
  -6   0  -2   38.23    2.16
   6   0   2   33.95    2.28
   6   0   2   37.84    1.72
  -6   0  -3    2.83    0.99
  -6   0  -3    1.89    0.49
  -6   0  -3    2.61    0.84
   6   0   3    1.51    0.71
   6   0   3    2.20    0.65
  -6   0  -4   27.85    2.24
  -6   0  -4   24.34    1.08
  -6   0  -4   25.65    2.01
   6   0   4   22.56    2.00
   6   0   4   27.12    1.66
  -6   0  -5    0.38    0.58
  -6   0  -5    0.38    0.53
   6   0   5    1.05    0.70
   6   0   5    0.59    0.26
   6   0   5    0.48    0.49
  -6   0  -6    0.46    0.70
  -6   0  -6    0.26    0.55
   6   0   6    0.13    0.60
   6   0   6    0.59    0.56
  -6   0  -7    0.57    0.68
  -6   0  -7    0.84    0.72
   6   0   7    0.69    0.72
   6   0   7    0.84    0.62
  -6   0  -8   86.86    4.29
  -6   0  -8   79.65    4.19
   6   0   8   81.13    4.12
   6   0   8   85.16    3.68
  -6   0  -9   72.51    4.01
  -6   0  -9   69.53    4.09
   6   0   9   69.84    3.98
  -6   0 -10    7.09    1.83
  -6   0 -10    6.61    1.74
   6   0  10    6.97    1.74
   6   0  10    8.80    1.76
  -6   0 -11    1.98    1.21
  -6   0 -11    1.65    1.06
   6   0  11    0.61    0.99
   6   0  11    1.44    1.01
  -6   0 -12    1.65    1.23
  -6   0 -12    1.49    1.18
   6   0  12    2.38    1.42
   6   0  12    1.93    1.16
  -6   0 -13   -0.39    0.92
  -6   0 -13    0.58    0.93
   6   0  13    0.31    1.05
   6   0  13   -0.26    0.89
  -6   0 -14   28.54    3.11
  -6   0 -14   30.63    3.50
   6   0  14   29.72    3.37
   6   0  14   26.95    3.10
  -6   0 -15   26.47    3.09
  -6   0 -15   30.54    3.66
   6   0  15   28.18    3.98
   6   0  15   22.23    3.32
   6   0  16   24.27    3.91
   6   0  16   18.79    3.23
  -6   0 -17    0.77    1.44
   6   0  17    0.33    1.63
   6   0  17    2.01    1.58
  -7   0  18    3.39    1.91
  -7   0  18    3.90    2.04
   7   0 -18    2.92    2.01
  -7   0  17    9.34    2.65
  -7   0  17    8.07    2.35
   7   0 -17   10.37    2.90
  -7   0  16    2.34    1.61
  -7   0  16    1.48    1.39
   7   0 -16    2.30    1.57
  -7   0  15    7.40    2.21
  -7   0  15    7.25    2.09
   7   0 -15    7.94    2.29
  -7   0  14    2.17    1.41
  -7   0  14    2.82    1.43
   7   0 -14    2.62    1.50
  -7   0  13    1.02    1.11
  -7   0  13    0.95    1.12
   7   0 -13    2.17    1.38
  -7   0  12   92.17    5.17
  -7   0  12  102.20    5.16
   7   0 -12   97.61    5.21
  -7   0  11   96.12    5.10
  -7   0  11   95.40    4.77
   7   0 -11  100.19    5.10
  -7   0  10   46.67    3.51
  -7   0  10   47.41    3.32
   7   0 -10   47.00    3.43
  -7   0   9   13.52    2.39
  -7   0   9    9.37    1.80
   7   0  -9    9.59    1.92
   7   0  -9   11.18    1.35
  -7   0   8    0.22    0.43
  -7   0   8    0.20    0.69
  -7   0   8    0.74    0.71
   7   0  -8   -0.16    0.66
   7   0  -8    0.80    0.60
  -7   0   7    0.28    0.43
  -7   0   7    0.46    0.71
  -7   0   7    0.15    0.56
   7   0  -7    0.38    0.62
   7   0  -7    0.34    0.51
  -7   0   6    7.47    1.19
  -7   0   6    7.02    1.63
  -7   0   6    6.31    1.26
   7   0  -6    5.96    1.49
   7   0  -6    6.93    1.08
  -7   0   5    0.81    0.53
  -7   0   5    0.69    0.63
  -7   0   5    0.46    0.55
   7   0  -5    0.29    0.65
   7   0  -5    0.55    0.44
  -7   0   4   46.44    2.40
  -7   0   4   42.82    2.66
  -7   0   4   41.64    2.20
   7   0  -4   39.43    2.69
   7   0  -4   40.63    1.88
  -7   0   3    2.68    0.87
  -7   0   3    2.16    0.83
  -7   0   3    2.62    0.71
   7   0  -3    3.71    1.20
   7   0  -3    2.09    0.62
  -7   0   2    2.31    0.86
  -7   0   2    2.01    0.78
  -7   0   2    2.18    0.65
  -7   0   2    1.93    0.63
   7   0  -2    1.57    0.86
   7   0  -2    1.43    0.55
   7   0  -2    2.10    0.65
  -7   0   1    0.25    0.52
  -7   0   1    0.43    0.49
  -7   0   1    0.28    0.38
  -7   0   1    0.35    0.38
   7   0  -1    0.08    0.55
   7   0  -1    0.09    0.41
   7   0  -1    0.35    0.41
  -7   0   0   70.15    3.32
  -7   0   0   60.28    2.58
  -7   0   0   67.51    2.74
   7   0   0   60.54    3.20
   7   0   0   61.72    2.63
   7   0   0   63.08    2.26
  -7   0  -1    0.14    0.48
  -7   0  -1    0.65    0.44
  -7   0  -1    0.84    0.56
   7   0   1    0.27    0.62
   7   0   1    0.38    0.40
  -7   0  -2   33.43    2.46
  -7   0  -2   26.35    1.53
  -7   0  -2   30.20    2.07
   7   0   2   32.04    2.44
   7   0   2   27.64    1.59
  -7   0  -3    1.35    0.73
  -7   0  -3    1.41    0.52
  -7   0  -3    1.26    0.68
   7   0   3    2.17    0.97
   7   0   3    1.50    0.58
  -7   0  -4    4.05    1.26
  -7   0  -4    4.19    0.70
  -7   0  -4    4.52    1.20
   7   0   4    4.07    1.25
   7   0   4    3.98    0.90
  -7   0  -5    1.70    0.85
  -7   0  -5    3.31    1.07
   7   0   5    2.73    1.11
   7   0   5    2.39    0.78
  -7   0  -6   71.50    3.95
  -7   0  -6   72.72    3.81
   7   0   6   64.95    3.74
   7   0   6   67.51    2.98
  -7   0  -7    0.30    0.76
  -7   0  -7    0.08    0.54
   7   0   7    0.11    0.76
   7   0   7   -0.21    0.50
  -7   0  -8    0.18    0.82
  -7   0  -8    0.33    0.75
   7   0   8    0.67    0.83
   7   0   8    0.45    0.67
  -7   0  -9   30.23    2.83
  -7   0  -9   27.69    2.77
   7   0   9   24.50    2.62
   7   0   9   26.87    2.36
  -7   0 -10    0.21    0.85
  -7   0 -10    0.74    0.89
   7   0  10    0.18    0.94
   7   0  10    1.07    0.93
  -7   0 -11    6.91    1.96
  -7   0 -11    7.52    2.03
   7   0  11    5.23    1.74
   7   0  11    8.76    1.90
  -7   0 -12   37.99    3.53
  -7   0 -12   37.90    3.64
   7   0  12   35.24    3.50
   7   0  12   36.29    3.15
  -7   0 -13   16.42    2.89
  -7   0 -13   13.94    2.85
   7   0  13   20.60    3.48
   7   0  13   15.96    2.69
  -7   0 -14    7.67    2.06
  -7   0 -14    4.46    1.73
   7   0  14    9.41    2.44
   7   0  14    7.59    2.05
  -7   0 -15   -0.05    1.01
  -7   0 -15    0.63    1.17
   7   0  15   -0.25    1.40
  -7   0 -16    2.10    1.58
   7   0  16    5.35    2.26
  -7   0 -17    5.01    2.16
   7   0  17    6.51    2.58
  -8   0  18    0.99    1.46
  -8   0  18   -0.58    1.52
   8   0 -18    0.73    1.55
  -8   0  17    3.07    1.86
  -8   0  17    1.48    1.64
   8   0 -17    2.93    1.70
  -8   0  16    0.51    1.21
  -8   0  16    1.36    1.48
   8   0 -16    0.97    1.44
  -8   0  15    3.78    1.81
  -8   0  15    2.55    1.51
   8   0 -15    1.63    1.34
  -8   0  14    2.12    1.34
  -8   0  14    0.99    1.23
   8   0 -14    2.38    1.55
  -8   0  13    3.02    1.63
  -8   0  13    2.09    1.31
   8   0 -13    2.76    1.55
  -8   0  12   -0.11    0.98
  -8   0  12    0.45    0.87
   8   0 -12    0.93    1.15
  -8   0  11    0.17    0.91
  -8   0  11    0.88    0.93
   8   0 -11    0.16    0.95
  -8   0  10    0.78    0.92
  -8   0  10    1.77    1.06
   8   0 -10    0.71    1.00
  -8   0   9    0.36    0.79
  -8   0   9    0.99    0.86
   8   0  -9    1.47    1.07
  -8   0   8    2.94    1.24
  -8   0   8    2.70    1.07
   8   0  -8    3.64    1.42
  -8   0   7   11.07    1.27
  -8   0   7   10.06    1.99
  -8   0   7   12.60    1.95
   8   0  -7    9.61    1.90
  -8   0   6   18.98    1.64
  -8   0   6   21.58    2.26
  -8   0   6   19.33    1.80
   8   0  -6   18.78    2.19
   8   0  -6   16.65    1.40
  -8   0   5    1.10    0.64
  -8   0   5    1.15    0.78
  -8   0   5    1.04    0.61
   8   0  -5    0.89    0.87
   8   0  -5    1.74    0.66
  -8   0   4   95.69    3.73
  -8   0   4   91.94    4.06
  -8   0   4   92.85    3.39
   8   0  -4   87.51    4.28
   8   0  -4   85.81    2.89
  -8   0   3   19.83    1.84
  -8   0   3   16.92    1.78
  -8   0   3   19.94    1.47
  -8   0   3   17.96    1.54
   8   0  -3   15.53    1.89
   8   0  -3   17.27    1.47
   8   0  -3   19.45    1.57
  -8   0   2   54.54    3.01
  -8   0   2   50.74    2.81
  -8   0   2   59.67    2.55
  -8   0   2   51.67    2.34
   8   0  -2   46.34    3.05
   8   0  -2   51.72    2.42
   8   0  -2   55.07    2.39
  -8   0   1    2.69    0.97
  -8   0   1    3.32    0.94
  -8   0   1    3.87    0.94
   8   0  -1    4.27    1.26
   8   0  -1    2.31    0.75
   8   0  -1    3.06    0.78
  -8   0   0    0.33    0.59
  -8   0   0    0.31    0.42
  -8   0   0    0.36    0.50
   8   0   0    0.35    0.61
   8   0   0    0.16    0.38
  -8   0  -1   26.99    2.37
  -8   0  -1   26.07    1.78
  -8   0  -1   25.38    1.96
   8   0   1   22.32    2.23
   8   0   1   25.79    1.61
  -8   0  -2    1.86    0.89
  -8   0  -2    2.13    0.70
  -8   0  -2    2.67    0.91
   8   0   2    2.96    1.11
   8   0   2    2.83    0.75
  -8   0  -3    2.93    1.11
  -8   0  -3    3.05    0.74
  -8   0  -3    3.48    1.07
   8   0   3    2.82    1.21
   8   0   3    3.29    0.83
  -8   0  -4   17.89    2.13
  -8   0  -4   18.74    1.98
   8   0   4   18.21    2.18
   8   0   4   20.18    1.63
  -8   0  -5   -0.22    0.57
  -8   0  -5    0.47    0.66
   8   0   5    0.54    0.80
   8   0   5    0.45    0.59
  -8   0  -6    1.78    1.00
  -8   0  -6    3.35    1.27
   8   0   6    2.13    1.15
   8   0   6    3.56    1.00
  -8   0  -7    1.19    0.95
  -8   0  -7    1.52    0.98
   8   0   7    1.19    1.10
   8   0   7    1.14    0.83
  -8   0  -8   35.81    3.25
  -8   0  -8   36.29    3.15
   8   0   8   33.24    3.06
   8   0   8   31.65    2.47
  -8   0  -9    2.07    1.28
  -8   0  -9    1.29    0.92
   8   0   9    1.50    1.09
   8   0   9    1.56    0.96
  -8   0 -10   22.86    2.80
  -8   0 -10   27.46    2.99
   8   0  10   23.52    2.90
  -8   0 -11    3.69    1.61
  -8   0 -11    2.16    1.28
   8   0  11    2.69    1.61
  -8   0 -12    7.90    2.10
  -8   0 -12    8.31    2.24
   8   0  12    9.20    2.46
  -8   0 -13   -0.07    1.01
  -8   0 -13    0.03    1.06
   8   0  13    1.13    1.38
  -8   0 -14    6.09    1.96
  -8   0 -14    8.06    2.53
   8   0  14    6.68    2.37
  -8   0 -15   16.37    3.16
  -8   0 -15   18.76    3.68
   8   0  15   17.35    3.46
  -8   0 -16    4.07    2.50
  -8   0 -16    4.48    2.25
   8   0  16    1.71    1.87
  -9   0  17    9.38    2.71
  -9   0  17   13.62    3.18
   9   0 -17    6.96    2.50
  -9   0  16    1.95    1.64
  -9   0  16    1.73    1.50
   9   0 -16    0.78    1.51
  -9   0  15   11.99    2.75
  -9   0  15   10.96    2.62
   9   0 -15   12.92    2.94
  -9   0  14   19.45    3.51
  -9   0  14   23.91    3.56
   9   0 -14   25.52    3.98
  -9   0  13    0.14    1.17
  -9   0  13    0.46    1.02
   9   0 -13    1.63    1.35
  -9   0  12   12.68    2.60
  -9   0  12   11.23    2.28
   9   0 -12   15.63    2.89
  -9   0  11    1.82    1.25
  -9   0  11    3.33    1.34
   9   0 -11    3.18    1.59
  -9   0  10    4.99    1.67
  -9   0  10    3.57    1.29
   9   0 -10    2.28    1.39
  -9   0   9    1.08    1.04
  -9   0   9    1.27    1.03
   9   0  -9    0.80    1.07
  -9   0   8   11.02    2.18
  -9   0   8   10.27    1.87
   9   0  -8   11.39    2.33
  -9   0   7    8.96    1.52
  -9   0   7    6.97    1.83
  -9   0   7    7.60    1.56
   9   0  -7    7.26    1.80
  -9   0   6   34.59    2.37
  -9   0   6   33.49    2.86
  -9   0   6   31.27    2.37
   9   0  -6   27.12    2.77
  -9   0   5    0.16    0.54
  -9   0   5    0.48    0.75
  -9   0   5    0.55    0.65
   9   0  -5    0.04    0.84
  -9   0   4    1.87    0.87
  -9   0   4    3.68    1.15
  -9   0   4    4.29    0.95
  -9   0   4    3.42    1.00
   9   0  -4    4.70    1.47
   9   0  -4    3.73    0.95
   9   0  -4    4.37    1.06
  -9   0   3    2.33    1.00
  -9   0   3    1.55    0.86
  -9   0   3    1.92    0.73
  -9   0   3    1.52    0.73
   9   0  -3    0.80    0.90
   9   0  -3    1.60    0.74
   9   0  -3    1.62    0.70
  -9   0   2   26.90    2.34
  -9   0   2   23.89    2.13
  -9   0   2   24.65    1.82
   9   0  -2   21.17    2.28
   9   0  -2   23.06    1.83
   9   0  -2   25.14    1.78
  -9   0   1   13.84    2.11
  -9   0   1   12.34    1.52
  -9   0   1   14.04    1.50
   9   0  -1   12.71    2.26
   9   0  -1   13.24    1.35
  -9   0   0  151.19    5.58
  -9   0   0  151.83    4.63
  -9   0   0  164.94    4.85
   9   0   0  134.21    5.49
   9   0   0  157.15    3.97
  -9   0  -1   17.86    2.12
  -9   0  -1   17.36    1.64
  -9   0  -1   18.67    1.82
   9   0   1   17.79    2.70
   9   0   1   18.34    1.56
  -9   0  -2    0.12    0.69
  -9   0  -2    0.14    0.49
  -9   0  -2   -0.16    0.43
   9   0   2    0.03    0.81
  -9   0  -3    0.58    0.75
  -9   0  -3    0.12    0.56
   9   0   3    0.76    0.80
  -9   0  -4   44.26    3.41
  -9   0  -4   44.38    3.07
   9   0   4   33.30    2.96
  -9   0  -5    1.85    1.12
  -9   0  -5    1.06    0.83
   9   0   5    1.67    1.09
  -9   0  -6  115.91    5.59
  -9   0  -6  116.23    5.25
   9   0   6  106.98    5.32
  -9   0  -7   39.44    3.49
  -9   0  -7   35.94    3.16
   9   0   7   34.81    3.22
  -9   0  -8    0.90    1.08
  -9   0  -8    0.82    0.91
   9   0   8    1.31    1.18
  -9   0  -9    7.00    2.06
  -9   0  -9    7.86    2.02
   9   0   9    6.20    1.79
  -9   0 -10    0.15    1.03
  -9   0 -10   -0.15    0.79
   9   0  10   -0.63    0.91
  -9   0 -11    4.00    1.83
  -9   0 -11    4.00    1.66
   9   0  11    3.15    1.82
  -9   0 -12    4.88    1.99
  -9   0 -12    6.30    2.10
   9   0  12    5.22    2.06
  -9   0 -13    9.99    2.63
  -9   0 -13   12.51    3.07
   9   0  13    9.09    2.54
  -9   0 -14   -0.25    1.39
  -9   0 -14    0.46    1.13
   9   0  14    0.02    1.67
  -9   0 -15    1.79    1.72
  -9   0 -15    2.27    1.81
   9   0  15    3.29    1.88
 -10   0  16    0.84    1.33
 -10   0  16    1.37    1.57
  10   0 -16    2.31    1.82
 -10   0  15    6.77    2.40
 -10   0  15    9.83    2.60
  10   0 -15   10.28    2.84
 -10   0  14   24.88    4.14
 -10   0  14   21.27    3.31
  10   0 -14   19.49    3.46
 -10   0  13    7.00    2.18
 -10   0  13    7.66    2.16
  10   0 -13    6.41    2.23
 -10   0  12    6.18    2.09
 -10   0  12    3.72    1.54
  10   0 -12    3.99    1.83
 -10   0  11    2.60    1.44
 -10   0  11    4.41    1.51
  10   0 -11    4.22    1.65
 -10   0  10    6.97    1.95
 -10   0  10    8.07    1.90
  10   0 -10    8.97    2.30
 -10   0   9    5.13    1.83
 -10   0   9    4.17    1.32
  10   0  -9    5.50    1.94
 -10   0   8    0.17    0.76
 -10   0   8    0.08    0.56
  10   0  -8   -0.37    0.89
 -10   0   7   -0.04    0.73
 -10   0   7    0.00    0.65
  10   0  -7   -0.67    0.77
 -10   0   6    1.11    0.75
 -10   0   6    0.65    0.82
 -10   0   6    1.46    0.86
  10   0  -6    0.51    0.90
 -10   0   5    1.18    0.84
 -10   0   5    1.78    1.05
 -10   0   5    0.67    1.37
  10   0  -5    1.24    1.14
  10   0  -5    1.67    0.86
 -10   0   4   20.73    2.14
 -10   0   4   21.39    2.34
  10   0  -4   18.90    2.92
 -10   0   3    1.50    0.93
 -10   0   3    0.82    0.91
  10   0  -3    1.21    1.18
 -10   0   2   11.81    2.08
 -10   0   2   13.07    2.06
 -10   0   2   12.38    1.83
  10   0  -2    8.29    1.87
 -10   0   1    7.82    1.86
 -10   0   1    4.65    1.32
 -10   0   1    7.35    1.46
  10   0  -1    6.08    1.57
 -10   0   0   55.29    3.68
 -10   0   0   54.01    2.99
 -10   0   0   55.43    3.06
  10   0   0   46.65    3.56
 -10   0  -1    0.17    0.68
 -10   0  -1    0.90    0.67
  10   0   1    0.59    1.13
 -10   0  -2   56.21    3.85
 -10   0  -2   68.08    3.63
  10   0   2   60.41    4.15
 -10   0  -3    1.35    0.97
 -10   0  -3    1.08    0.89
  10   0   3    0.11    0.96
 -10   0  -4   81.95    4.81
 -10   0  -4   88.74    4.46
  10   0   4   73.51    4.61
 -10   0  -5    1.50    1.10
 -10   0  -5    1.56    0.99
  10   0   5    0.65    1.06
 -10   0  -6    2.77    1.40
 -10   0  -6    2.89    1.23
  10   0   6    2.07    1.36
 -10   0  -7   16.31    2.95
 -10   0  -7   15.35    2.75
  10   0   7   12.24    2.55
 -10   0  -8    8.80    2.22
 -10   0  -8   10.94    2.35
  10   0   8    9.53    2.34
 -10   0  -9   10.40    2.59
 -10   0  -9    7.42    1.99
  10   0   9    8.40    2.41
 -10   0 -10    8.11    2.25
 -10   0 -10    9.37    2.26
  10   0  10   12.55    2.75
 -10   0 -11    0.85    1.33
 -10   0 -11    0.48    1.13
  10   0  11   -0.48    1.31
 -10   0 -12    1.76    1.57
 -10   0 -12    0.32    1.16
  10   0  12    1.18    1.68
 -10   0 -13    2.95    1.88
 -10   0 -13    0.57    1.28
  10   0  13    2.19    1.88
 -11   0  15    1.15    1.35
  11   0 -15    1.25    1.63
 -11   0  14    0.17    1.37
  11   0 -14    1.32    1.57
 -11   0  13   -0.26    1.15
  11   0 -13    0.14    1.34
 -11   0  12    2.06    1.55
  11   0 -12    2.81    1.73
 -11   0  11    1.17    1.34
  11   0 -11    2.54    1.65
 -11   0  10    0.17    0.95
  11   0 -10   -0.15    1.11
 -11   0   9    2.66    1.42
  11   0  -9    2.16    1.52
 -11   0   8    0.56    1.03
  11   0  -8    1.87    1.42
 -11   0   7    6.07    1.87
  11   0  -7    3.69    1.51
 -11   0   6   31.20    4.81
 -11   0   6   28.34    3.06
  11   0  -6   24.96    3.06
 -11   0   5    8.55    1.83
 -11   0   5    8.66    1.96
  11   0  -5    5.62    1.75
 -11   0   4    9.40    2.02
 -11   0   4    8.11    1.92
  11   0  -4    5.56    1.73
 -11   0   3    0.55    0.78
 -11   0   3    0.30    0.78
  11   0  -3    0.26    1.07
 -11   0   2   30.27    2.85
 -11   0   2   29.63    2.63
  11   0  -2   29.88    3.07
 -11   0   1    3.26    1.36
 -11   0   1    5.52    1.44
  11   0  -1    2.20    1.26
 -11   0   0   12.39    2.36
  11   0   0    7.35    1.94
 -11   0  -1    2.94    1.27
 -11   0  -1    4.35    1.29
  11   0   1    3.53    1.58
 -11   0  -2    0.42    0.90
 -11   0  -2    0.06    0.68
  11   0   2    0.29    1.18
 -11   0  -3    0.73    1.09
 -11   0  -3    0.24    0.77
  11   0   3    0.43    1.06
 -11   0  -4    7.69    2.12
 -11   0  -4   10.37    2.18
  11   0   4    6.42    2.04
 -11   0  -5    1.71    1.22
 -11   0  -5    1.13    0.98
  11   0   5    1.67    1.38
 -11   0  -6   32.30    3.48
 -11   0  -6   32.99    3.19
  11   0   6   29.17    3.30
 -11   0  -7   -0.19    0.80
 -11   0  -7    0.68    1.04
  11   0   7    0.19    1.12
 -11   0  -8    0.60    1.29
 -11   0  -8   -0.08    0.90
  11   0   8   -0.47    1.22
 -11   0  -9    9.71    2.78
 -11   0  -9    5.58    1.91
  11   0   9    7.36    2.42
 -11   0 -10    3.84    1.91
 -11   0 -10    4.84    1.93
  11   0  10    4.30    2.12
 -11   0 -11    2.63    1.56
 -11   0 -11    0.86    1.25
  11   0  11    0.60    1.70
 -11   0 -12    3.27    2.01
 -11   0 -12    2.02    1.68
  11   0  12    2.48    1.98
 -12   0  14   14.93    3.35
  12   0 -14   14.62    3.43
 -12   0  13    1.89    1.75
  12   0 -13    0.74    1.59
 -12   0  12    2.80    1.68
  12   0 -12    2.51    1.80
 -12   0  11    1.41    1.43
  12   0 -11    0.02    1.23
 -12   0  10    3.10    1.67
  12   0 -10    3.75    1.88
 -12   0   9   -0.05    1.05
  12   0  -9    0.97    1.33
 -12   0   8    0.53    1.16
  12   0  -8    1.05    1.35
 -12   0   7    4.57    1.75
  12   0  -7    5.07    1.88
 -12   0   6   13.85    2.67
  12   0  -6    8.76    2.23
 -12   0   5    1.89    1.10
 -12   0   5    0.65    0.93
  12   0  -5    1.20    1.42
 -12   0   4    4.26    1.45
 -12   0   4    5.85    1.74
  12   0  -4    4.69    1.76
 -12   0   3    1.46    1.13
 -12   0   3    1.27    1.06
  12   0  -3    0.28    0.98
 -12   0   2    5.68    1.78
 -12   0   2    6.43    1.86
  12   0  -2    6.42    2.08
 -12   0   1    0.17    0.87
  12   0  -1    0.26    0.94
 -12   0   0   24.97    2.85
  12   0   0   24.45    3.62
 -12   0  -1    9.53    2.19
  12   0   1    7.51    2.25
 -12   0  -2    4.23    1.65
  12   0   2    2.93    1.50
 -12   0  -3    2.02    1.24
 -12   0  -3    1.48    1.42
  12   0   3    0.49    1.32
 -12   0  -4    0.83    0.98
 -12   0  -4    0.11    0.82
  12   0   4    0.97    1.46
 -12   0  -5    3.94    1.67
 -12   0  -5    6.48    1.87
  12   0   5    5.63    2.19
 -12   0  -6   43.26    4.18
 -12   0  -6   40.91    3.71
  12   0   6   43.56    4.17
 -12   0  -7   12.94    2.68
  12   0   7   11.17    2.73
 -12   0  -8    5.55    2.06
 -12   0  -8    6.12    2.03
  12   0   8    4.63    2.12
 -12   0  -9    2.51    1.77
 -12   0  -9    0.93    1.36
  12   0   9    1.80    1.82
 -12   0 -10    1.46    1.71
 -12   0 -10    0.99    1.20
  12   0  10    3.68    2.01
 -13   0  12    7.13    2.50
  13   0 -12    3.66    2.06
 -13   0  11    2.23    1.69
  13   0 -11    2.80    1.92
 -13   0  10    4.50    2.00
  13   0 -10    2.82    1.86
 -13   0   9    4.09    1.93
  13   0  -9    5.19    2.25
 -13   0   8    9.47    2.51
  13   0  -8    8.64    2.61
 -13   0   7    1.68    1.20
  13   0  -7    1.67    1.38
 -13   0   6   10.09    2.39
  13   0  -6   14.68    3.23
 -13   0   5    2.75    1.36
  13   0  -5    1.99    1.54
 -13   0   4    0.44    0.89
 -13   0   4    0.18    0.99
  13   0  -4    0.97    1.30
 -13   0   3    0.24    0.91
  13   0  -3   -0.13    0.95
 -13   0   2   15.12    2.76
  13   0  -2   15.10    3.07
 -13   0   1    2.58    1.45
  13   0  -1    2.82    1.57
 -13   0   0    0.00    1.03
  13   0   0   -0.53    1.19
 -13   0  -1    0.06    1.07
  13   0   1    1.87    1.78
 -13   0  -2    0.68    1.12
  13   0   2   -0.12    1.27
 -13   0  -3    0.20    1.07
  13   0   3   -0.33    1.27
 -13   0  -4   16.78    3.28
  13   0   4   16.40    3.25
 -13   0  -5   -0.06    1.21
  13   0   5   -0.55    0.99
 -13   0  -6    1.17    1.50
  13   0   6    0.76    1.40
 -13   0  -7   10.72    2.71
 -13   0  -7   10.91    2.53
  13   0   7   11.79    3.09
 -13   0  -8   15.36    3.39
 -13   0  -8   11.19    2.65
  13   0   8    9.51    2.96
 -14   0   9   10.81    2.83
  14   0  -9    9.55    2.88
 -14   0   8    7.05    2.31
  14   0  -8    5.96    2.21
 -14   0   7    0.56    1.28
  14   0  -7    0.78    1.54
 -14   0   6    3.43    1.66
  14   0  -6    3.09    1.94
  14   0  -5    4.92    2.08
  14   0  -4    9.24    2.81
 -14   0   3    3.91    1.53
  14   0  -3    2.55    1.56
 -14   0   2    0.00    1.01
  14   0  -2   -0.59    0.93
 -14   0   1    3.90    1.65
  14   0  -1    3.44    1.84
 -14   0   0    3.28    1.75
  14   0   0    2.66    1.87
 -14   0  -1   -0.38    1.09
  14   0   1    0.24    1.13
 -14   0  -2    1.79    1.55
  14   0   2    2.99    1.93
 -14   0  -3    1.96    1.60
  14   0   3    1.47    1.77
 -14   0  -4    1.04    1.48
  14   0   4    0.76    1.84
 -14   0  -5    0.02    1.12
  14   0   5    0.45    1.44
 -14   0  -6    0.07    1.36
  14   0   6    2.91    2.03
  15   0  -5    1.66    1.91
  15   0  -4    3.50    1.98
  15   0  -3    1.21    1.80
 -15   0   2    4.37    1.97
  15   0  -2    5.86    2.37
 -15   0   1    2.09    1.66
  15   0  -1    1.12    1.86
 -15   0   0    0.04    1.22
  15   0   0   -0.01    1.79
 -15   0  -1    2.11    1.64
  15   0   1    1.20    2.00
  15   1   0    4.58    2.30
 -15  -1   0    4.23    1.88
  15   1  -1    4.43    2.20
 -15  -1   1    4.29    1.93
  15   1  -2    0.98    1.62
 -15  -1   2    1.57    1.58
  15   1  -3    8.75    2.67
 -15  -1   3    8.56    2.46
  15   1  -4    1.30    1.62
  14   1   5   18.46    3.90
 -14  -1  -5   22.04    4.03
  14   1   4    7.61    2.72
 -14  -1  -4    5.10    2.07
  14   1   3    0.21    1.53
 -14  -1  -3   -0.32    1.09
  14   1   2    0.92    1.29
 -14  -1  -2    0.37    1.35
  14   1   1    0.75    1.51
 -14  -1  -1    2.94    1.54
  14   1   0    3.63    1.89
 -14  -1   0    3.74    1.77
  14   1  -1    2.07    1.86
 -14  -1   1    2.97    1.73
  14   1  -2    2.17    1.60
 -14  -1   2    2.18    1.39
  14   1  -3    2.81    1.78
 -14  -1   3    4.62    1.84
  14   1  -4    5.66    2.36
 -14  -1   4    7.91    2.15
  14   1  -5   23.27    4.18
  14   1  -6    6.72    2.32
  14   1  -7    3.05    1.93
 -14  -1   7    2.08    1.61
  14   1  -8    5.25    2.23
 -14  -1   8    5.75    2.13
  14   1  -9    1.16    1.47
 -14  -1   9    1.08    1.60
  13   1   8    2.38    2.01
 -13  -1  -8    2.74    1.74
 -13  -1  -8    2.86    1.67
  13   1   7   10.15    3.12
 -13  -1  -7    7.98    2.71
 -13  -1  -7   10.67    2.68
  13   1   6    4.58    2.31
 -13  -1  -6    8.96    2.69
 -13  -1  -6    8.83    2.50
  13   1   5    8.18    2.49
 -13  -1  -5    9.31    2.55
 -13  -1  -5   10.78    2.59
  13   1   4    4.00    2.00
 -13  -1  -4    4.12    1.84
 -13  -1  -4    5.14    1.88
  13   1   3    4.04    1.82
 -13  -1  -3    4.40    1.86
 -13  -1  -3    3.82    1.63
  13   1   2    2.42    1.60
 -13  -1  -2    2.95    1.52
  13   1   1    0.39    1.26
 -13  -1  -1    1.58    1.30
  13   1   0    2.39    1.61
 -13  -1   0    1.89    1.34
  13   1  -1    3.52    1.77
 -13  -1   1    4.80    1.84
  13   1  -2    1.67    1.55
 -13  -1   2    3.23    1.52
  13   1  -3    7.14    2.15
 -13  -1   3    8.01    2.01
  13   1  -4    7.83    2.45
 -13  -1   4    9.42    2.21
  13   1  -5    1.07    1.41
 -13  -1   5    1.70    1.22
 -13  -1   5    1.77    1.33
  13   1  -6    2.43    1.57
 -13  -1   6    2.83    1.43
  13   1  -7   10.39    2.67
 -13  -1   7    9.14    2.39
  13   1  -8    8.47    2.45
 -13  -1   8    6.61    2.07
  13   1  -9    5.52    2.36
 -13  -1   9    5.43    2.13
  13   1 -10    0.80    1.45
 -13  -1  10   -0.36    1.30
  13   1 -11    4.78    2.32
 -13  -1  11    5.36    2.25
  12   1  10    8.25    2.84
 -12  -1 -10    7.89    2.62
 -12  -1 -10    5.54    2.17
  12   1   9    0.97    1.71
 -12  -1  -9    2.64    1.63
 -12  -1  -9    2.58    1.57
  12   1   8    8.87    2.73
 -12  -1  -8    8.06    2.52
 -12  -1  -8    6.65    2.17
  12   1   7   13.29    2.99
 -12  -1  -7   17.61    3.37
 -12  -1  -7   15.99    2.98
  12   1   6   -0.71    1.24
 -12  -1  -6    1.07    1.36
 -12  -1  -6    0.29    1.01
  12   1   5    1.66    1.58
 -12  -1  -5    3.27    1.77
 -12  -1  -5    4.33    1.65
  12   1   4    6.47    1.98
 -12  -1  -4    6.98    2.18
 -12  -1  -4    5.82    1.90
  12   1   3   12.31    2.69
 -12  -1  -3   15.40    3.00
 -12  -1  -3   14.95    2.64
  12   1   2    2.45    1.56
 -12  -1  -2    2.22    1.36
 -12  -1  -2    3.38    1.39
  12   1   1   10.22    2.34
 -12  -1  -1   14.06    2.61
 -12  -1  -1   16.76    2.59
  12   1   0    0.17    1.15
 -12  -1   0    0.48    0.97
 -12  -1   0    0.12    0.87
  12   1  -1    6.03    1.86
 -12  -1   1    8.59    2.21
  12   1  -2    3.54    1.68
 -12  -1   2    4.84    1.67
  12   1  -3    8.92    2.45
 -12  -1   3   10.36    2.33
 -12  -1   3    8.99    2.88
  12   1  -4    2.28    1.49
 -12  -1   4    0.50    0.92
 -12  -1   4    2.23    1.29
  12   1  -5    9.16    2.30
 -12  -1   5   11.15    2.29
 -12  -1   5   12.98    2.58
  12   1  -6    1.79    1.38
 -12  -1   6    1.62    1.37
 -12  -1   6    1.57    1.17
  12   1  -7    1.21    1.36
 -12  -1   7    1.10    1.28
  12   1  -8    5.25    2.02
 -12  -1   8    4.74    1.92
  12   1  -9    2.04    1.45
 -12  -1   9    2.62    1.64
  12   1 -10    7.73    2.38
 -12  -1  10    8.57    2.50
  12   1 -11   12.56    3.09
 -12  -1  11   11.72    2.81
  12   1 -12   17.87    3.50
 -12  -1  12   14.91    3.27
  12   1 -13   -0.19    1.44
 -12  -1  13   -0.57    1.19
  11   1  12    4.35    2.14
 -11  -1 -12    3.82    2.07
 -11  -1 -12    3.88    1.86
  11   1  11   15.88    3.29
 -11  -1 -11   16.84    3.37
 -11  -1 -11   14.57    3.13
  11   1  10    2.12    1.73
 -11  -1 -10   -0.44    1.27
 -11  -1 -10    1.70    1.44
  11   1   9   11.42    2.77
 -11  -1  -9   14.76    3.22
 -11  -1  -9   12.54    2.90
  11   1   8    5.12    2.12
 -11  -1  -8    4.71    1.93
 -11  -1  -8    6.48    2.14
  11   1   7    1.68    1.64
 -11  -1  -7    1.89    1.33
 -11  -1  -7    1.05    1.14
  11   1   6   11.02    2.72
 -11  -1  -6    9.61    2.34
 -11  -1  -6   14.09    2.80
  11   1   5   64.89    4.77
 -11  -1  -5   65.34    4.70
 -11  -1  -5   67.28    4.48
  11   1   4    5.24    1.81
 -11  -1  -4    4.62    1.64
 -11  -1  -4    6.96    1.86
  11   1   3   23.20    2.84
 -11  -1  -3   30.70    3.25
 -11  -1  -3   31.34    2.99
  11   1   2    8.03    2.20
 -11  -1  -2    8.74    2.11
 -11  -1  -2   10.72    2.09
  11   1   1    0.43    1.01
 -11  -1  -1    0.16    0.89
 -11  -1  -1    0.63    0.85
  11   1   0    3.53    1.53
  11   1   0    5.22    1.56
 -11  -1   0    3.66    1.53
 -11  -1   0    2.18    1.06
  11   1  -1   44.65    3.81
  11   1  -1   44.78    3.16
 -11  -1   1   48.83    3.71
 -11  -1   1   52.24    3.40
  11   1  -2    9.93    2.36
  11   1  -2   11.52    2.11
 -11  -1   2   11.35    2.24
 -11  -1   2   11.57    1.99
 -11  -1   2   11.45    2.02
  11   1  -3   36.11    3.47
 -11  -1   3   40.37    3.28
 -11  -1   3   38.50    3.03
 -11  -1   3   41.70    3.01
  11   1  -4   15.78    2.95
 -11  -1   4   15.39    2.50
 -11  -1   4   16.06    2.60
  11   1  -5    0.61    1.04
 -11  -1   5    0.96    0.89
 -11  -1   5    0.27    1.01
  11   1  -6   -0.15    0.97
 -11  -1   6    0.14    0.74
 -11  -1   6    0.03    0.95
  11   1  -7    5.88    1.93
 -11  -1   7    6.72    2.01
  11   1  -8   10.62    2.54
 -11  -1   8   13.64    2.70
 -11  -1   9    6.08    1.97
  11   1 -10    3.50    1.61
 -11  -1  10    4.73    1.77
  11   1 -11    0.09    1.17
 -11  -1  11   -0.39    1.03
  11   1 -12    7.81    2.29
 -11  -1  12    7.65    2.26
  11   1 -13   12.74    3.04
 -11  -1  13    9.49    2.60
  11   1 -14    5.03    2.17
 -11  -1  14    5.09    2.22
  11   1 -15    6.11    2.36
 -11  -1  15    7.78    2.82
  10   1  13    2.19    2.08
 -10  -1 -13    4.64    2.13
 -10  -1 -13    2.00    1.49
  10   1  12    2.33    1.73
 -10  -1 -12    2.60    1.73
 -10  -1 -12    2.95    1.64
  10   1  11    0.81    1.51
 -10  -1 -11    0.82    1.45
 -10  -1 -11    1.08    1.25
  10   1  10    4.85    2.10
 -10  -1 -10    9.22    2.45
 -10  -1 -10    6.67    2.04
  10   1   9    8.57    2.42
 -10  -1  -9    4.80    1.99
 -10  -1  -9    5.71    1.91
  10   1   8    4.35    1.73
 -10  -1  -8    6.61    2.06
 -10  -1  -8    4.32    1.64
  10   1   7   50.60    4.20
 -10  -1  -7   61.18    4.57
 -10  -1  -7   62.62    4.38
  10   1   6   14.41    2.84
 -10  -1  -6   11.96    2.44
 -10  -1  -6   12.06    2.34
  10   1   5    3.07    1.38
 -10  -1  -5    1.83    1.21
 -10  -1  -5    3.49    1.36
  10   1   4    8.57    2.12
 -10  -1  -4   13.03    2.54
 -10  -1  -4   12.70    2.31
  10   1   3   21.66    2.67
 -10  -1  -3   26.39    2.64
  10   1   2    1.77    1.15
 -10  -1  -2    1.67    1.15
 -10  -1  -2    3.52    1.26
  10   1   1   54.34    3.95
  10   1   1   58.54    3.61
 -10  -1  -1   63.47    4.09
 -10  -1  -1   61.96    3.65
  10   1   0    9.48    2.19
  10   1   0    7.64    1.61
 -10  -1   0   10.18    2.11
 -10  -1   0    9.47    1.80
 -10  -1   0   10.37    1.88
  10   1  -1    9.91    2.15
  10   1  -1   10.49    1.92
 -10  -1   1   15.74    2.49
 -10  -1   1   12.87    1.92
 -10  -1   1   14.68    2.22
  10   1  -2    6.54    1.85
  10   1  -2    3.56    1.21
 -10  -1   2    4.52    1.47
 -10  -1   2    4.52    1.26
 -10  -1   2    4.54    1.29
  10   1  -3   14.96    2.52
  10   1  -3   15.91    1.96
 -10  -1   3   16.96    2.09
 -10  -1   3   16.43    2.39
 -10  -1   3   16.51    1.85
  10   1  -4   14.52    2.54
  10   1  -4   18.30    2.00
 -10  -1   4   20.31    2.29
 -10  -1   4   18.32    2.23
  10   1  -5   35.01    3.24
  10   1  -5   35.28    2.62
 -10  -1   5   37.26    2.87
 -10  -1   5   34.58    2.97
  10   1  -6   11.85    2.45
 -10  -1   6   14.95    2.25
 -10  -1   6   15.30    2.64
  10   1  -7    2.29    1.33
 -10  -1   7    2.13    1.03
 -10  -1   7    3.01    1.39
  10   1  -8    2.49    1.42
 -10  -1   8    1.62    1.06
  10   1  -9    2.80    1.49
 -10  -1   9    3.46    1.48
  10   1 -10    1.31    1.27
 -10  -1  10    2.12    1.35
  10   1 -11   12.82    2.78
 -10  -1  11   10.31    2.54
  10   1 -12   25.01    3.78
 -10  -1  12   25.83    4.01
  10   1 -13    6.70    2.25
 -10  -1  13    8.07    2.54
  10   1 -14    1.37    1.53
 -10  -1  14    1.44    1.35
  10   1 -15    1.87    1.69
 -10  -1  15    0.71    1.58
  10   1 -16    0.25    1.56
 -10  -1  16   -0.70    1.22
   9   1  14    2.17    1.97
  -9  -1 -14    2.23    1.76
  -9  -1 -14    0.53    1.32
   9   1  13   -0.38    1.26
  -9  -1 -13   -0.45    1.25
  -9  -1 -13    0.46    1.07
   9   1  12    3.98    1.75
  -9  -1 -12    2.81    1.48
  -9  -1 -12    2.78    1.66
   9   1  11    6.86    2.14
  -9  -1 -11    7.14    2.17
  -9  -1 -11    6.16    2.13
   9   1  10    4.79    2.02
  -9  -1 -10    4.98    1.72
  -9  -1 -10    8.13    2.22
   9   1   9    7.82    2.26
  -9  -1  -9    8.31    2.24
  -9  -1  -9    5.77    1.83
   9   1   8    9.19    2.36
  -9  -1  -8    7.40    1.99
  -9  -1  -8    6.70    1.98
   9   1   7   15.09    2.85
  -9  -1  -7   14.67    2.70
  -9  -1  -7   16.46    2.69
   9   1   6    0.78    1.08
  -9  -1  -6    0.31    0.72
  -9  -1  -6    1.00    0.92
   9   1   5   31.83    3.00
  -9  -1  -5   36.25    3.05
   9   1   4   10.71    2.10
  -9  -1  -4    8.06    1.98
  -9  -1  -4    6.83    1.65
   9   1   3    4.30    1.53
  -9  -1  -3    5.12    1.48
  -9  -1  -3    7.42    1.70
   9   1   2    3.07    1.21
   9   1   2    3.87    1.23
  -9  -1  -2    5.30    1.52
  -9  -1  -2    4.17    1.28
   9   1   1   11.20    2.20
   9   1   1   10.61    1.84
  -9  -1  -1   13.89    2.32
  -9  -1  -1   10.85    1.32
  -9  -1  -1   11.37    1.91
   9   1   0    1.83    1.05
   9   1   0    2.48    0.98
  -9  -1   0    2.76    1.11
  -9  -1   0    2.24    0.87
  -9  -1   0    2.38    0.96
   9   1  -1   72.78    4.14
   9   1  -1   80.74    3.74
  -9  -1   1   81.24    4.17
  -9  -1   1   90.20    3.70
  -9  -1   1   89.17    3.91
   9   1  -2   23.78    2.49
   9   1  -2   22.92    2.06
  -9  -1   2   28.09    2.49
  -9  -1   2   25.06    2.14
  -9  -1   2   24.48    2.11
   9   1  -3   21.89    2.43
   9   1  -3   21.15    2.01
  -9  -1   3   26.07    2.36
  -9  -1   3   21.88    2.12
   9   1  -4   39.51    3.16
   9   1  -4   39.25    2.60
  -9  -1   4   38.92    2.80
  -9  -1   4   37.19    2.82
   9   1  -5   12.63    2.36
   9   1  -5   13.75    2.00
  -9  -1   5   11.09    1.81
  -9  -1   5   11.78    2.07
   9   1  -6    2.39    1.27
   9   1  -6    1.44    0.86
  -9  -1   6    3.41    1.13
  -9  -1   6    1.08    0.94
   9   1  -7    4.08    1.49
   9   1  -7    4.46    1.33
  -9  -1   7    3.89    1.16
  -9  -1   7    2.69    1.23
  -9  -1   7    2.99    1.06
   9   1  -8    4.88    1.58
   9   1  -8    6.12    1.88
  -9  -1   8    5.92    1.71
  -9  -1   8    7.21    1.54
   9   1  -9   11.38    2.33
  -9  -1   9   10.62    2.29
  -9  -1   9   10.89    1.90
   9   1 -10    2.63    1.45
  -9  -1  10    1.88    1.11
  -9  -1  10    1.49    0.97
   9   1 -11    1.02    1.19
  -9  -1  11    0.85    1.05
  -9  -1  11    0.32    0.84
   9   1 -12   12.67    2.51
  -9  -1  12   11.49    2.57
  -9  -1  12   13.67    2.37
   9   1 -13   10.28    2.45
  -9  -1  13   13.34    2.86
  -9  -1  13   10.48    2.22
   9   1 -14    3.34    1.77
  -9  -1  14    1.98    1.42
  -9  -1  14    3.47    1.53
   9   1 -15    1.14    1.53
  -9  -1  15   -0.04    1.08
  -9  -1  15    1.63    1.29
   9   1 -16   11.67    2.89
  -9  -1  16    8.90    2.56
  -9  -1  16    9.49    2.37
   9   1 -17    0.47    1.59
  -9  -1  17    0.68    1.51
  -9  -1  17    1.11    1.27
   8   1  15    8.27    2.68
  -8  -1 -15    8.56    2.35
  -8  -1 -15    7.95    2.36
   8   1  14    6.28    2.22
  -8  -1 -14    8.92    2.47
  -8  -1 -14    8.61    2.49
   8   1  13    7.47    2.35
  -8  -1 -13    7.90    2.29
  -8  -1 -13    7.26    2.23
   8   1  12    6.07    2.09
  -8  -1 -12    4.72    1.80
  -8  -1 -12    7.77    2.31
   8   1  11    1.62    1.58
  -8  -1 -11    4.24    1.72
  -8  -1 -11    2.21    1.41
   8   1  10    0.05    1.10
  -8  -1 -10    0.12    0.97
  -8  -1 -10    0.00    0.82
   8   1   9    5.90    1.94
  -8  -1  -9    6.33    1.81
  -8  -1  -9    3.90    1.55
   8   1   8   27.40    3.01
  -8  -1  -8   26.85    2.84
  -8  -1  -8   28.56    2.93
   8   1   7   33.78    3.19
  -8  -1  -7   34.83    3.10
  -8  -1  -7   37.98    3.19
   8   1   6   14.07    2.37
  -8  -1  -6   20.51    2.39
  -8  -1  -6   19.15    2.25
   8   1   5    5.90    1.69
  -8  -1  -5    5.63    1.66
  -8  -1  -5    5.68    1.55
   8   1   4    0.29    0.71
  -8  -1  -4    0.27    0.75
  -8  -1  -4    0.66    0.72
   8   1   3   58.05    3.63
  -8  -1  -3   64.29    3.78
  -8  -1  -3   62.68    3.49
   8   1   2   19.34    2.20
   8   1   2   21.39    2.08
  -8  -1  -2   23.59    2.30
  -8  -1  -2   24.51    1.54
  -8  -1  -2   26.03    2.25
   8   1   1   72.49    3.91
   8   1   1   73.91    3.59
  -8  -1  -1   87.24    4.20
  -8  -1  -1   76.96    2.85
  -8  -1  -1   81.54    3.73
   8   1   0   49.71    3.23
   8   1   0   53.50    2.99
  -8  -1   0   57.75    3.35
  -8  -1   0   55.36    2.62
  -8  -1   0   57.64    3.07
   8   1  -1    2.30    1.06
   8   1  -1    3.07    0.97
  -8  -1   1    1.94    0.90
  -8  -1   1    2.79    0.89
  -8  -1   1    2.78    0.97
   8   1  -2    2.09    0.94
   8   1  -2    1.76    0.79
   8   1  -2    2.61    0.60
  -8  -1   2    2.03    0.89
  -8  -1   2    1.96    0.77
  -8  -1   2    2.02    0.63
   8   1  -3   50.81    3.25
   8   1  -3   53.20    2.83
  -8  -1   3   63.16    3.31
  -8  -1   3   58.02    3.12
  -8  -1   3   56.37    2.08
   8   1  -4   41.93    3.00
   8   1  -4   45.83    2.61
  -8  -1   4   46.43    2.80
  -8  -1   4   45.78    2.91
  -8  -1   4   44.49    2.06
   8   1  -5   69.25    3.84
   8   1  -5   69.32    3.20
  -8  -1   5   72.48    3.39
  -8  -1   5   75.54    3.85
  -8  -1   5   73.95    2.87
   8   1  -6   26.01    2.52
   8   1  -6   25.33    2.07
  -8  -1   6   28.81    2.17
  -8  -1   6   28.21    2.52
  -8  -1   6   27.40    1.99
   8   1  -7    1.15    0.89
   8   1  -7    1.37    0.82
  -8  -1   7    1.10    0.69
  -8  -1   7    1.88    1.02
  -8  -1   7    1.98    0.83
   8   1  -8    5.43    1.64
   8   1  -8    5.24    1.35
  -8  -1   8    5.43    1.19
  -8  -1   8    5.90    1.64
  -8  -1   8    4.84    1.29
   8   1  -9   14.82    2.45
   8   1  -9   14.31    2.08
  -8  -1   9   13.01    2.36
  -8  -1   9   17.37    2.00
   8   1 -10   14.17    2.60
   8   1 -10   14.26    2.10
  -8  -1  10   12.07    2.28
  -8  -1  10   13.13    2.12
   8   1 -11    9.34    2.19
  -8  -1  11    9.56    2.24
  -8  -1  11   10.21    2.04
   8   1 -12    8.77    2.08
  -8  -1  12    4.60    1.57
  -8  -1  12    5.20    1.60
   8   1 -13   22.37    3.34
  -8  -1  13   15.72    3.01
  -8  -1  13   20.02    2.98
   8   1 -14    6.15    1.94
  -8  -1  14    5.74    2.03
  -8  -1  14    4.49    1.66
   8   1 -15    1.22    1.37
  -8  -1  15    1.47    1.36
  -8  -1  15   -0.07    1.01
   8   1 -16    3.59    1.88
  -8  -1  16    2.79    1.70
  -8  -1  16    3.95    1.79
   8   1 -17    6.12    2.19
  -8  -1  17    7.76    2.51
  -8  -1  17    6.35    2.20
   8   1 -18    3.03    2.12
  -8  -1  18    0.92    1.44
  -8  -1  18    0.25    1.46
   7   1  16   15.52    3.42
   7   1  15   21.85    3.88
  -7  -1 -15   15.67    2.91
  -7  -1 -15   19.03    3.50
   7   1  14    7.03    2.24
  -7  -1 -14    9.95    2.39
  -7  -1 -14    6.18    2.15
   7   1  13    1.94    1.38
  -7  -1 -13    2.32    1.38
  -7  -1 -13    1.07    1.16
   7   1  12    3.35    1.71
  -7  -1 -12    2.49    1.41
  -7  -1 -12    2.42    1.34
   7   1  11   24.83    3.05
  -7  -1 -11   31.18    3.10
  -7  -1 -11   29.83    3.20
   7   1  10    1.39    1.22
  -7  -1 -10    1.20    1.05
  -7  -1 -10    0.81    0.86
   7   1   9   33.60    3.19
  -7  -1  -9   40.19    3.27
  -7  -1  -9   37.64    3.28
   7   1   8   25.42    2.73
  -7  -1  -8   30.97    2.81
  -7  -1  -8   32.34    2.95
   7   1   7   10.51    2.06
   7   1   7   10.54    1.46
  -7  -1  -7   11.25    2.08
  -7  -1  -7   12.60    2.26
   7   1   6   21.99    2.34
   7   1   6   24.09    1.63
  -7  -1  -6   21.15    2.27
  -7  -1  -6   24.32    2.36
   7   1   5   37.45    2.88
   7   1   5   36.11    1.73
  -7  -1  -5   37.61    2.85
  -7  -1  -5   36.24    2.77
   7   1   4   25.78    2.34
   7   1   4   33.87    1.47
  -7  -1  -4   32.93    2.62
  -7  -1  -4   33.69    2.57
   7   1   3   20.72    2.09
   7   1   3   19.26    1.92
   7   1   3   24.60    1.09
  -7  -1  -3   27.47    2.35
  -7  -1  -3   23.68    1.21
  -7  -1  -3   28.30    2.27
   7   1   2    4.24    1.17
   7   1   2    5.79    1.30
  -7  -1  -2    4.39    1.24
  -7  -1  -2    4.85    0.84
  -7  -1  -2    5.27    1.23
   7   1   1    9.28    1.74
   7   1   1    8.63    1.49
  -7  -1  -1    9.06    1.69
  -7  -1  -1    7.85    0.95
  -7  -1  -1    9.49    1.57
   7   1   0   19.18    1.91
   7   1   0   23.03    1.91
  -7  -1   0   24.96    2.12
  -7  -1   0   24.06    1.63
  -7  -1   0   25.35    1.96
   7   1  -1   43.55    2.81
   7   1  -1   46.81    2.57
   7   1  -1   52.69    1.41
  -7  -1   1   53.95    2.97
  -7  -1   1   57.82    2.65
   7   1  -2   15.74    1.80
   7   1  -2   15.49    1.55
   7   1  -2   18.15    1.04
  -7  -1   2   17.40    1.74
  -7  -1   2   16.75    1.58
  -7  -1   2   16.88    1.01
   7   1  -3    2.40    0.99
   7   1  -3    2.39    0.84
  -7  -1   3    2.42    0.84
  -7  -1   3    3.20    0.96
  -7  -1   3    2.97    0.66
   7   1  -4   18.70    1.94
   7   1  -4   17.68    1.61
  -7  -1   4   21.93    1.83
  -7  -1   4   17.71    1.77
  -7  -1   4   17.22    1.32
   7   1  -5   39.88    2.76
   7   1  -5   36.55    2.25
  -7  -1   5   40.10    2.37
  -7  -1   5   39.56    2.68
  -7  -1   5   37.77    2.03
   7   1  -6   13.78    2.07
   7   1  -6   14.50    1.54
  -7  -1   6   17.29    1.59
  -7  -1   6   15.41    1.88
  -7  -1   6   13.15    1.40
   7   1  -7   15.50    1.90
   7   1  -7   14.73    1.57
  -7  -1   7   17.80    1.59
  -7  -1   7   13.74    2.20
  -7  -1   7   14.23    1.52
   7   1  -8   28.01    2.54
   7   1  -8   27.62    2.17
  -7  -1   8   31.71    1.99
  -7  -1   8   33.01    2.80
  -7  -1   8   29.80    2.27
   7   1  -9    2.90    1.16
   7   1  -9    3.17    1.04
  -7  -1   9    4.21    1.51
  -7  -1   9    3.34    1.16
   7   1 -10   32.35    2.90
   7   1 -10   30.42    2.45
  -7  -1  10   33.52    2.97
  -7  -1  10   29.59    2.63
   7   1 -11    2.74    1.25
   7   1 -11    2.66    1.06
  -7  -1  11    2.49    1.26
  -7  -1  11    2.67    1.17
   7   1 -12    9.30    2.16
   7   1 -12    8.85    1.80
  -7  -1  12   12.46    2.63
  -7  -1  12   11.35    2.18
   7   1 -13   17.27    2.85
   7   1 -13   19.25    3.45
  -7  -1  13   14.49    2.68
  -7  -1  13   21.10    2.62
   7   1 -14    3.54    1.56
  -7  -1  14    3.49    1.54
  -7  -1  14    5.49    1.72
   7   1 -15    3.23    1.52
  -7  -1  15    2.96    1.59
  -7  -1  15    2.93    1.47
   7   1 -16    4.28    1.78
  -7  -1  16    3.63    1.77
  -7  -1  16    3.00    1.63
   7   1 -17    0.58    1.32
  -7  -1  17   -0.42    1.13
  -7  -1  17    0.39    1.20
   7   1 -18    5.02    2.09
  -7  -1  18    4.26    2.03
  -7  -1  18    3.69    1.96
   6   1  17    7.41    2.66
  -6  -1 -17    5.09    2.39
   6   1  16   13.22    3.05
  -6  -1 -16   13.56    3.05
   6   1  15   14.35    3.07
  -6  -1 -15   14.52    2.96
   6   1  14   11.69    2.71
   6   1  14   13.65    2.56
  -6  -1 -14   17.34    2.89
  -6  -1 -14   13.56    2.80
   6   1  13   17.85    3.13
   6   1  13   18.42    2.65
  -6  -1 -13   20.74    3.05
  -6  -1 -13   23.13    2.81
   6   1  12   11.72    2.48
   6   1  12   10.75    1.96
  -6  -1 -12   13.77    2.57
  -6  -1 -12    9.75    2.26
   6   1  11    3.64    1.62
   6   1  11    4.39    1.32
  -6  -1 -11    4.37    1.54
  -6  -1 -11    6.71    1.92
   6   1  10    5.17    1.75
   6   1  10    5.97    1.40
  -6  -1 -10    5.46    1.58
  -6  -1 -10    6.24    1.72
   6   1   9   48.13    3.51
   6   1   9   54.17    2.95
  -6  -1  -9   47.91    3.31
  -6  -1  -9   47.10    3.49
   6   1   8   19.58    2.32
   6   1   8   20.25    1.78
  -6  -1  -8   22.38    2.27
  -6  -1  -8   20.77    2.29
   6   1   7   50.42    3.31
   6   1   7   55.85    2.55
  -6  -1  -7   58.14    3.50
  -6  -1  -7   55.50    3.45
   6   1   6    2.06    0.89
   6   1   6    4.53    0.91
  -6  -1  -6    2.30    0.96
  -6  -1  -6    2.33    0.90
   6   1   5    4.75    1.28
   6   1   5    4.09    0.80
  -6  -1  -5    4.87    1.34
  -6  -1  -5    4.08    1.13
   6   1   4    4.24    1.25
   6   1   4    4.41    0.70
  -6  -1  -4    3.43    1.08
  -6  -1  -4    3.79    1.08
   6   1   3   24.73    2.09
   6   1   3   24.69    2.01
   6   1   3   26.27    1.08
  -6  -1  -3   29.05    2.25
  -6  -1  -3   25.41    1.09
  -6  -1  -3   30.23    2.22
   6   1   2   20.45    1.92
   6   1   2   20.37    1.78
  -6  -1  -2   19.11    1.84
  -6  -1  -2   19.79    1.13
  -6  -1  -2   21.98    1.85
   6   1   1  106.78    4.03
   6   1   1  101.39    3.66
  -6  -1  -1  124.72    4.32
  -6  -1  -1  115.99    2.95
  -6  -1  -1  114.18    3.88
   6   1   0   83.58    3.52
   6   1   0   75.85    3.08
  -6  -1   0   91.48    3.63
  -6  -1   0   83.68    2.75
   6   1  -1   53.25    2.82
   6   1  -1   50.49    2.48
   6   1  -1   54.73    1.31
  -6  -1   1   57.18    2.80
  -6  -1   1   59.58    2.50
  -6  -1   1   55.53    1.33
   6   1  -2    7.83    1.45
   6   1  -2    9.77    1.39
  -6  -1   2   10.71    1.29
  -6  -1   2    9.76    1.17
  -6  -1   2    9.29    0.73
   6   1  -3   37.68    2.41
   6   1  -3   40.08    2.19
  -6  -1   3   43.75    2.37
  -6  -1   3   38.75    2.28
  -6  -1   3   40.16    1.63
   6   1  -4  133.24    4.45
   6   1  -4  131.11    3.88
  -6  -1   4  146.18    4.16
  -6  -1   4  147.60    4.61
  -6  -1   4  140.94    3.36
   6   1  -5   60.87    3.11
   6   1  -5   57.72    2.67
  -6  -1   5   67.44    2.79
  -6  -1   5   68.10    3.31
  -6  -1   5   64.49    2.54
   6   1  -6   19.04    1.87
   6   1  -6   20.47    1.70
  -6  -1   6   22.12    1.62
  -6  -1   6   21.39    2.03
  -6  -1   6   21.25    1.65
   6   1  -7   14.96    1.74
   6   1  -7   13.27    1.48
  -6  -1   7   14.74    1.35
  -6  -1   7   11.51    1.84
  -6  -1   7   13.96    1.49
   6   1  -8   11.73    1.92
   6   1  -8   11.57    1.68
  -6  -1   8   11.33    1.18
  -6  -1   8   13.22    2.13
  -6  -1   8   10.45    1.69
   6   1  -9   36.20    2.75
   6   1  -9   41.85    2.62
  -6  -1   9   37.47    2.93
  -6  -1   9   43.83    2.86
   6   1 -10   17.41    2.08
   6   1 -10   18.23    1.93
  -6  -1  10   19.18    2.26
  -6  -1  10   18.35    2.10
   6   1 -11   47.28    3.34
   6   1 -11   47.16    3.03
  -6  -1  11   45.62    3.50
  -6  -1  11   46.05    3.28
   6   1 -12   12.38    2.26
   6   1 -12   10.70    1.98
  -6  -1  12   10.50    2.22
  -6  -1  12   11.30    2.25
   6   1 -13   23.00    2.65
   6   1 -13   21.42    2.40
  -6  -1  13   19.78    3.12
  -6  -1  13   21.87    2.69
   6   1 -14   12.69    2.55
   6   1 -14    8.96    1.91
  -6  -1  14    8.36    2.01
  -6  -1  14    9.08    2.15
   6   1 -15   11.93    2.54
   6   1 -15   12.19    2.30
  -6  -1  15    5.43    1.85
  -6  -1  15    9.67    2.37
   6   1 -16   11.57    2.68
  -6  -1  16   10.99    2.60
  -6  -1  16   10.88    2.70
   6   1 -17    5.63    1.92
  -6  -1  17    4.75    1.90
  -6  -1  17    3.69    1.74
   6   1 -18    2.78    1.78
  -6  -1  18    6.28    2.26
  -6  -1  18    4.44    2.06
   6   1 -19    5.56    2.27
  -6  -1  19    4.62    2.28
  -6  -1  19    5.98    2.47
   5   1  18    6.61    2.85
   5   1  18    4.69    2.10
  -5  -1 -18    4.34    2.23
   5   1  17    9.04    2.81
   5   1  17    7.15    2.19
   5   1  16   17.09    3.45
   5   1  16   10.56    2.38
  -5  -1 -16   13.53    3.08
   5   1  15    3.42    1.70
   5   1  15    2.50    1.43
  -5  -1 -15    2.04    1.60
   5   1  14   14.02    2.84
   5   1  14   14.23    2.47
  -5  -1 -14   14.63    2.57
  -5  -1 -14   14.25    2.91
   5   1  13   25.43    3.67
   5   1  13   21.97    2.56
  -5  -1 -13   20.74    2.45
  -5  -1 -13   23.78    2.92
   5   1  12   19.39    3.11
   5   1  12   17.49    2.48
  -5  -1 -12   15.65    2.43
  -5  -1 -12   15.30    2.60
   5   1  11   17.76    2.70
   5   1  11   21.55    2.24
  -5  -1 -11   19.55    2.23
  -5  -1 -11   20.01    2.45
   5   1  10   59.55    3.84
   5   1  10   62.11    3.33
  -5  -1 -10   62.32    3.62
  -5  -1 -10   58.95    3.87
   5   1   9   21.45    2.32
   5   1   9   28.16    2.19
  -5  -1  -9   26.24    2.38
  -5  -1  -9   27.98    2.63
   5   1   8   14.91    2.23
   5   1   8   18.23    1.68
  -5  -1  -8   12.91    1.96
  -5  -1  -8   15.95    1.95
   5   1   7   12.14    1.96
   5   1   7   12.70    1.33
  -5  -1  -7   13.78    1.67
  -5  -1  -7   10.73    1.83
   5   1   6   12.23    1.94
   5   1   6   12.36    1.21
  -5  -1  -6   11.21    1.77
  -5  -1  -6   10.81    1.77
   5   1   5   44.45    2.72
   5   1   5   46.60    1.91
  -5  -1  -5   47.80    2.77
  -5  -1  -5   50.55    2.89
   5   1   4   32.94    2.31
   5   1   4   33.90    1.44
  -5  -1  -4   41.28    2.53
  -5  -1  -4   31.71    2.20
   5   1   3   20.80    1.82
   5   1   3   20.49    1.74
   5   1   3   21.06    0.97
  -5  -1  -3   19.69    1.73
  -5  -1  -3   22.17    0.87
  -5  -1  -3   21.75    1.79
   5   1   2    2.21    0.80
   5   1   2    2.89    0.83
  -5  -1  -2    1.99    0.74
  -5  -1  -2    2.83    0.52
  -5  -1  -2    2.95    0.82
   5   1   1    4.07    1.03
   5   1   1    3.15    0.83
  -5  -1  -1    3.78    1.01
  -5  -1  -1    3.75    0.67
  -5  -1  -1    3.10    0.86
   5   1   0  128.38    3.95
   5   1   0  138.38    3.85
  -5  -1   0  158.28    4.35
  -5  -1   0  139.93    3.26
   5   1  -1   30.99    1.97
   5   1  -1   32.32    1.86
  -5  -1   1   36.48    2.09
  -5  -1   1   36.45    1.84
  -5  -1   1   33.62    0.94
   5   1  -2   31.33    2.00
   5   1  -2   33.59    1.88
  -5  -1   2   35.08    2.00
  -5  -1   2   35.95    1.95
  -5  -1   2   36.24    1.26
   5   1  -3   72.70    2.98
   5   1  -3   73.76    2.75
  -5  -1   3   77.25    2.85
  -5  -1   3   76.65    2.99
  -5  -1   3   73.80    2.11
   5   1  -4    5.20    1.06
   5   1  -4    5.23    1.00
  -5  -1   4    7.01    1.12
  -5  -1   4    7.28    1.33
  -5  -1   4    5.98    0.89
   5   1  -5  112.76    3.85
   5   1  -5  114.01    3.54
  -5  -1   5  128.17    3.51
  -5  -1   5  122.59    4.19
  -5  -1   5  123.72    3.42
   5   1  -6   32.34    1.78
   5   1  -6   32.41    2.19
   5   1  -6   30.23    1.95
  -5  -1   6   37.08    1.89
  -5  -1   6   34.40    2.39
  -5  -1   6   30.70    1.92
   5   1  -7   14.61    1.25
   5   1  -7   16.93    1.73
   5   1  -7   17.25    1.59
  -5  -1   7   20.31    1.42
  -5  -1   7   17.60    1.82
  -5  -1   7   18.83    1.68
   5   1  -8   47.16    2.10
   5   1  -8   46.56    2.78
   5   1  -8   45.99    2.59
  -5  -1   8   50.56    2.13
  -5  -1   8   48.18    3.07
  -5  -1   8   47.40    2.72
   5   1  -9   76.73    2.59
   5   1  -9   76.93    3.68
   5   1  -9   72.22    3.34
  -5  -1   9   81.87    2.65
  -5  -1   9   82.84    4.13
  -5  -1   9   77.84    3.68
   5   1 -10   40.18    2.82
   5   1 -10   35.37    2.52
  -5  -1  10   37.60    2.97
  -5  -1  10   40.41    2.87
   5   1 -11   82.39    4.11
   5   1 -11   81.50    3.92
  -5  -1  11   81.70    4.44
  -5  -1  11   78.41    4.14
   5   1 -12    7.58    1.78
   5   1 -12    8.80    1.79
  -5  -1  12   10.22    2.14
  -5  -1  12    8.66    1.83
   5   1 -13    4.06    1.49
   5   1 -13    2.72    1.20
  -5  -1  13    3.85    1.48
  -5  -1  13    2.08    1.15
   5   1 -14    6.05    1.78
   5   1 -14    4.21    1.47
  -5  -1  14    5.44    1.70
  -5  -1  14    5.56    1.70
   5   1 -15   15.53    2.65
   5   1 -15   15.09    2.57
  -5  -1  15   17.15    2.95
  -5  -1  15   17.48    3.04
   5   1 -16   10.28    2.44
   5   1 -16   16.56    2.76
  -5  -1  16   15.13    2.96
  -5  -1  16   18.14    3.18
   5   1 -17   21.60    3.49
   5   1 -17   18.29    3.19
  -5  -1  17   16.14    3.02
  -5  -1  17   17.38    3.30
   5   1 -18   12.84    2.80
  -5  -1  18   12.06    2.88
  -5  -1  18   13.05    2.94
   5   1 -19    9.16    2.58
  -5  -1  19    6.51    2.30
  -5  -1  19    8.85    2.67
   4   1  18    8.42    2.76
   4   1  18    5.88    2.21
  -4  -1 -18    8.77    2.56
  -4  -1 -18    5.71    2.19
   4   1  17    3.48    1.91
   4   1  17    4.91    1.89
  -4  -1 -17    1.76    1.44
  -4  -1 -17    5.01    1.97
   4   1  16   12.75    2.90
   4   1  16   12.42    2.49
  -4  -1 -16   14.46    3.01
   4   1  15   35.03    3.62
   4   1  15   31.38    3.27
  -4  -1 -15   31.36    3.59
   4   1  14   24.80    2.99
   4   1  14   22.97    2.72
  -4  -1 -14   19.63    3.22
   4   1  13   19.52    3.01
   4   1  13   15.50    2.42
  -4  -1 -13   17.01    2.08
  -4  -1 -13   15.65    2.79
   4   1  12    1.31    1.10
   4   1  12    1.95    1.07
  -4  -1 -12    2.09    1.05
  -4  -1 -12    1.85    1.07
   4   1  11   16.02    2.54
   4   1  11   20.40    2.16
  -4  -1 -11   22.08    2.21
  -4  -1 -11   20.38    2.43
   4   1  10    4.66    1.51
   4   1  10    4.20    1.22
  -4  -1 -10    5.44    1.37
  -4  -1 -10    4.48    1.38
   4   1   9   79.39    4.09
   4   1   9   89.51    3.71
  -4  -1  -9   93.19    3.98
  -4  -1  -9   86.41    4.25
   4   1   8   92.92    4.17
   4   1   8  100.95    3.67
  -4  -1  -8   92.76    3.85
  -4  -1  -8   95.69    4.25
   4   1   7   73.52    3.58
   4   1   7   78.96    3.00
  -4  -1  -7   82.64    3.53
   4   1   6   51.20    2.89
   4   1   6   57.37    2.36
  -4  -1  -6   60.31    2.94
  -4  -1  -6   59.56    3.08
   4   1   5    0.92    0.68
   4   1   5    1.24    0.51
  -4  -1  -5    0.44    0.49
  -4  -1  -5    0.35    0.46
   4   1   4    3.72    0.99
   4   1   4    4.54    1.07
   4   1   4    4.67    0.72
  -4  -1  -4    3.70    0.92
  -4  -1  -4    5.43    1.18
   4   1   3   51.17    2.52
   4   1   3   52.02    2.50
   4   1   3   58.85    1.55
  -4  -1  -3   58.67    2.67
  -4  -1  -3   57.89    1.17
  -4  -1  -3   56.56    2.60
   4   1   2   70.21    2.81
   4   1   2   68.96    2.74
   4   1   2   70.74    1.25
  -4  -1  -2   73.80    2.89
  -4  -1  -2   81.80    1.77
  -4  -1  -2   77.29    2.89
   4   1   1   80.23    2.89
   4   1   1   71.89    2.68
  -4  -1  -1   82.52    2.96
  -4  -1  -1   77.90    2.00
   4   1   0   36.09    1.92
   4   1   0   35.18    1.84
  -4  -1   0   37.21    1.97
  -4  -1   0   35.96    1.54
   4   1  -1   82.55    2.80
   4   1  -1   82.42    2.71
  -4  -1   1   91.42    2.93
  -4  -1   1   84.17    2.55
  -4  -1   1   91.93    1.40
   4   1  -2    5.14    0.99
   4   1  -2    3.11    0.72
  -4  -1   2    5.51    0.92
  -4  -1   2    4.34    0.87
  -4  -1   2    4.24    0.50
   4   1  -3   20.24    1.39
   4   1  -3   19.70    1.46
   4   1  -3   19.53    1.39
  -4  -1   3   23.51    1.48
  -4  -1   3   22.44    1.58
  -4  -1   3   24.21    1.22
   4   1  -4   25.74    1.51
   4   1  -4   26.24    1.69
   4   1  -4   24.06    1.56
  -4  -1   4   28.93    1.59
  -4  -1   4   29.55    1.91
  -4  -1   4   25.22    1.41
   4   1  -5   41.04    1.87
   4   1  -5   44.14    2.24
   4   1  -5   45.14    2.18
  -4  -1   5   46.74    1.97
  -4  -1   5   48.71    2.55
  -4  -1   5   45.18    2.07
   4   1  -6    0.58    0.43
   4   1  -6    0.75    0.58
   4   1  -6    0.84    0.49
  -4  -1   6    0.64    0.41
  -4  -1   6    0.66    0.55
  -4  -1   6    1.00    0.53
   4   1  -7   10.79    1.02
   4   1  -7   12.63    1.43
   4   1  -7   11.88    1.32
  -4  -1   7   11.79    1.04
  -4  -1   7   11.42    1.70
  -4  -1   7   10.52    1.27
   4   1  -8   33.52    1.68
   4   1  -8   41.10    2.47
   4   1  -8   41.41    2.42
  -4  -1   8   40.08    1.80
  -4  -1   8   35.27    2.53
  -4  -1   8   39.84    2.48
   4   1  -9    9.97    1.05
   4   1  -9   10.40    1.68
   4   1  -9   11.26    1.70
  -4  -1   9    9.06    1.64
  -4  -1   9   10.17    1.73
   4   1 -10   53.35    2.09
   4   1 -10   55.83    3.15
   4   1 -10   52.49    3.03
  -4  -1  10   56.82    3.45
  -4  -1  10   55.01    3.30
   4   1 -11   19.28    2.05
   4   1 -11   17.64    2.02
  -4  -1  11   18.72    2.22
  -4  -1  11   18.34    2.16
   4   1 -12   16.88    2.04
   4   1 -12   16.76    2.06
  -4  -1  12   18.84    2.23
  -4  -1  12   18.59    2.29
   4   1 -13   20.02    2.27
   4   1 -13   20.72    2.38
  -4  -1  13   19.59    2.43
  -4  -1  13   16.58    2.55
   4   1 -14   35.28    3.11
   4   1 -14   38.02    3.21
  -4  -1  14   32.61    3.12
  -4  -1  14   31.31    3.17
   4   1 -15   10.80    2.28
   4   1 -15   10.31    2.14
  -4  -1  15   12.06    2.42
  -4  -1  15    9.65    2.25
   4   1 -16    5.61    1.93
   4   1 -16    7.51    2.07
  -4  -1  16    6.05    2.00
  -4  -1  16    6.92    2.20
   4   1 -17    6.88    2.10
   4   1 -17    5.92    1.91
  -4  -1  17    5.67    1.92
  -4  -1  17    4.49    1.84
   4   1 -18    5.11    2.02
   4   1 -18    6.10    2.05
  -4  -1  18    5.62    1.98
  -4  -1  18    9.27    2.63
   4   1 -19    8.03    2.60
   4   1 -19    7.47    2.62
  -4  -1  19    8.98    2.56
  -4  -1  19    8.69    2.69
   3   1  19   10.36    3.09
   3   1  19    8.18    2.51
  -3  -1 -19    6.03    2.34
  -3  -1 -19    7.36    2.64
   3   1  18   13.20    3.25
   3   1  18   10.57    2.63
  -3  -1 -18   13.48    2.95
  -3  -1 -18   11.01    2.75
   3   1  17   10.72    2.76
   3   1  17    9.36    2.44
  -3  -1 -17    9.78    2.53
  -3  -1 -17   11.63    2.80
   3   1  16    8.14    2.34
   3   1  16    8.26    2.23
  -3  -1 -16    6.23    2.02
  -3  -1 -16    6.45    2.07
   3   1  15    9.06    2.34
   3   1  15    8.85    2.10
  -3  -1 -15    7.08    2.01
   3   1  14    1.57    1.36
   3   1  14    1.27    1.14
  -3  -1 -14    1.58    1.16
   3   1  13    7.47    1.99
   3   1  13    7.84    1.83
  -3  -1 -13   10.90    2.29
   3   1  12    4.03    1.51
   3   1  12    5.87    1.56
  -3  -1 -12    5.24    1.35
  -3  -1 -12    4.83    1.51
   3   1  11   42.21    3.22
   3   1  11   39.03    2.89
  -3  -1 -11   42.95    2.70
  -3  -1 -11   39.73    3.08
   3   1  10   92.84    4.45
   3   1  10   99.11    4.17
  -3  -1 -10  100.58    3.91
  -3  -1 -10  104.03    4.68
   3   1   9    7.78    1.63
   3   1   9    5.97    0.64
   3   1   9    5.27    1.20
  -3  -1  -9    5.08    1.22
  -3  -1  -9    4.97    1.37
   3   1   8    8.48    1.57
   3   1   8    8.15    0.64
   3   1   8    8.39    1.38
  -3  -1  -8    7.45    1.29
  -3  -1  -8    8.88    1.65
   3   1   7   82.19    3.60
   3   1   7   81.85    1.54
   3   1   7   86.12    3.14
  -3  -1  -7   90.24    3.37
  -3  -1  -7   87.74    3.71
   3   1   6   39.02    2.40
   3   1   6   43.04    2.07
  -3  -1  -6   40.63    2.22
  -3  -1  -6   39.43    2.39
   3   1   5   10.56    1.25
   3   1   5   11.82    1.05
  -3  -1  -5   10.34    1.16
  -3  -1  -5    9.85    1.23
   3   1   4   94.35    3.25
   3   1   4   89.31    3.17
   3   1   4  101.97    2.47
  -3  -1  -4   97.42    3.16
  -3  -1  -4  102.34    3.39
   3   1   3   63.72    2.54
   3   1   3   59.74    2.47
   3   1   3   60.73    1.62
  -3  -1  -3   67.20    2.55
  -3  -1  -3   67.56    1.20
  -3  -1  -3   63.88    2.55
   3   1   2   34.14    1.80
   3   1   2   30.95    1.72
   3   1   2   34.10    0.94
  -3  -1  -2   34.85    1.80
  -3  -1  -2   36.06    1.08
  -3  -1  -2   34.55    1.80
   3   1   1  416.44    5.74
   3   1   1  412.57    5.77
  -3  -1  -1  473.43    6.29
  -3  -1  -1  464.00    4.38
   3   1   0  150.09    3.45
   3   1   0  151.63    3.34
   3   1   0  156.59    3.46
  -3  -1   0  174.13    3.71
  -3  -1   0  164.23    2.95
   3   1  -1  109.87    2.90
   3   1  -1  109.71    2.79
   3   1  -1  111.69    2.88
  -3  -1   1  122.86    3.05
  -3  -1   1  121.54    2.81
  -3  -1   1  113.03    1.56
   3   1  -2  189.56    3.71
   3   1  -2  193.05    3.67
   3   1  -2  192.86    3.80
  -3  -1   2  219.87    3.99
  -3  -1   2  208.93    4.00
  -3  -1   2  213.03    2.86
   3   1  -3   81.64    2.41
   3   1  -3   81.26    2.46
   3   1  -3   82.51    2.58
  -3  -1   3   88.12    2.51
  -3  -1   3   89.80    2.85
  -3  -1   3   81.28    2.14
   3   1  -4    6.39    0.89
   3   1  -4    6.31    0.96
   3   1  -4    7.23    1.05
  -3  -1   4    4.87    0.91
  -3  -1   4    6.40    0.79
   3   1  -5   25.43    1.38
   3   1  -5   25.75    1.57
   3   1  -5   28.04    1.69
  -3  -1   5   29.07    1.87
  -3  -1   5   26.72    1.61
   3   1  -6   27.27    1.45
   3   1  -6   29.20    1.76
   3   1  -6   29.06    1.83
  -3  -1   6   28.11    1.97
  -3  -1   6   28.11    1.81
   3   1  -7    2.11    0.59
   3   1  -7    2.26    0.79
   3   1  -7    3.00    0.85
  -3  -1   7    2.05    0.80
  -3  -1   7    1.61    0.68
   3   1  -8    6.40    0.93
   3   1  -8    7.95    1.27
   3   1  -8    6.05    1.20
  -3  -1   8    5.96    1.34
  -3  -1   8    7.43    1.34
   3   1  -9   66.97    2.31
   3   1  -9   71.84    3.22
   3   1  -9   68.82    3.25
  -3  -1   9   71.48    3.54
  -3  -1   9   67.75    3.39
   3   1 -10   28.62    1.59
   3   1 -10   32.21    2.32
   3   1 -10   28.71    2.28
  -3  -1  10   27.88    2.39
  -3  -1  10   31.09    2.53
   3   1 -11   94.40    3.30
   3   1 -11   96.17    4.08
   3   1 -11   96.48    4.25
  -3  -1  11   96.21    4.44
  -3  -1  11   91.27    4.41
   3   1 -12   18.29    2.18
  -3  -1  12   20.11    2.28
  -3  -1  12   19.99    2.38
   3   1 -13   12.06    2.07
   3   1 -13    9.91    1.91
  -3  -1  13   12.58    2.30
  -3  -1  13   13.36    2.49
   3   1 -14    7.17    1.79
   3   1 -14    4.60    1.52
  -3  -1  14    4.87    1.60
  -3  -1  14    3.90    1.45
   3   1 -15    6.87    1.81
   3   1 -15    8.39    2.03
  -3  -1  15    7.66    1.90
  -3  -1  15    6.84    2.09
   3   1 -16    7.86    1.99
   3   1 -16    7.43    2.03
  -3  -1  16    8.40    2.10
  -3  -1  16    7.75    2.32
   3   1 -17   21.04    3.22
   3   1 -17   18.34    3.01
  -3  -1  17   17.81    3.02
  -3  -1  17   18.40    3.36
   3   1 -18   13.83    2.82
   3   1 -18    9.63    2.41
  -3  -1  18   15.15    2.92
  -3  -1  18   12.10    2.87
   3   1 -19    7.67    2.29
  -3  -1  19    7.74    2.32
  -3  -1  19    6.48    2.33
   3   1 -20    2.94    1.79
  -3  -1  20    3.66    2.27
   2   1  19   16.54    3.60
   2   1  19   14.53    3.31
  -2  -1 -19   15.94    3.38
  -2  -1 -19   14.21    3.15
   2   1  18    5.01    2.28
   2   1  18    6.10    2.24
  -2  -1 -18    8.42    2.36
  -2  -1 -18    6.05    2.27
   2   1  17    2.39    1.70
   2   1  17    0.67    1.34
  -2  -1 -17    2.28    1.51
  -2  -1 -17    3.11    1.71
   2   1  16    4.12    1.80
   2   1  16    3.90    1.61
  -2  -1 -16    5.27    1.81
  -2  -1 -16    3.42    1.60
   2   1  15    2.61    1.50
   2   1  15    5.21    1.75
  -2  -1 -15    4.84    1.71
  -2  -1 -15    4.41    1.64
   2   1  14   17.09    2.92
   2   1  14   20.37    3.05
  -2  -1 -14   16.14    2.63
  -2  -1 -14   14.80    2.59
   2   1  13    2.63    1.38
   2   1  13    3.36    1.30
  -2  -1 -13    3.53    1.34
   2   1  12   16.26    2.54
   2   1  12   18.48    2.20
  -2  -1 -12   15.85    1.70
  -2  -1 -12   16.24    2.54
   2   1  11    0.76    0.80
   2   1  11    0.88    0.54
   2   1  11    0.99    0.81
  -2  -1 -11    1.07    0.70
  -2  -1 -11    0.97    0.87
   2   1  10   48.86    3.21
   2   1  10   46.92    2.04
   2   1  10   52.33    3.07
  -2  -1 -10   53.31    2.62
  -2  -1 -10   49.42    3.15
   2   1   9   11.95    1.87
   2   1   9   11.93    1.04
   2   1   9   13.92    1.59
  -2  -1  -9   11.99    1.32
  -2  -1  -9   10.66    1.73
   2   1   8   54.32    2.98
   2   1   8   58.96    1.94
   2   1   8   57.15    2.81
  -2  -1  -8   60.72    2.62
  -2  -1  -8   60.70    3.11
   2   1   7   90.88    3.63
   2   1   7   96.87    2.25
   2   1   7   99.49    3.40
  -2  -1  -7   98.91    3.19
  -2  -1  -7   94.24    3.63
   2   1   6   87.36    3.34
   2   1   6   92.05    1.98
   2   1   6   86.09    2.91
  -2  -1  -6   95.05    3.01
  -2  -1  -6   96.15    3.45
   2   1   5   39.44    2.16
   2   1   5   36.90    1.14
   2   1   5   38.37    1.79
  -2  -1  -5   40.31    1.91
  -2  -1  -5   41.15    2.16
   2   1   4   15.99    1.35
   2   1   4   18.67    0.76
   2   1   4   17.85    1.38
   2   1   4   19.11    1.15
  -2  -1  -4   18.65    1.27
  -2  -1  -4   19.11    1.42
   2   1   3   23.02    1.46
   2   1   3   27.11    0.87
   2   1   3   26.24    1.14
  -2  -1  -3   27.01    1.46
  -2  -1  -3   29.75    0.92
  -2  -1  -3   27.62    1.57
   2   1   2  154.31    3.30
   2   1   2  157.15    3.40
   2   1   2  163.48    2.23
  -2  -1  -2  178.58    3.54
  -2  -1  -2  181.15    2.32
  -2  -1  -2  172.33    3.56
   2   1   1   40.18    1.66
   2   1   1   40.02    1.59
   2   1   1   37.92    1.62
   2   1   1   40.26    0.86
  -2  -1  -1   42.41    1.70
  -2  -1  -1   44.16    1.29
  -2  -1  -1   40.91    0.98
   2   1   0    1.46    0.49
   2   1   0    1.07    0.40
   2   1   0    1.12    0.42
   2   1   0    1.77    0.25
  -2  -1   0    1.33    0.46
  -2  -1   0    1.05    0.36
  -2  -1   0    1.42    0.23
  -2  -1   0    1.55    0.23
   2   1  -1  806.21    6.94
   2   1  -1  773.50    6.02
   2   1  -1  786.44    6.93
  -2  -1   1  857.85    7.16
  -2  -1   1  781.80    6.55
  -2  -1   1  847.52    6.80
   2   1  -2   83.98    2.25
   2   1  -2   79.26    1.96
   2   1  -2   85.71    2.38
  -2  -1   2   91.30    2.48
  -2  -1   2   89.31    1.92
   2   1  -3  153.71    3.03
   2   1  -3  161.72    2.91
   2   1  -3  148.49    3.28
  -2  -1   3  169.05    3.63
  -2  -1   3  159.74    3.02
   2   1  -4   80.16    2.23
   2   1  -4   83.86    2.28
   2   1  -4   81.13    2.60
  -2  -1   4   89.65    2.86
  -2  -1   4   82.56    2.49
   2   1  -5   26.28    1.34
   2   1  -5   26.60    1.43
   2   1  -5   25.28    1.60
  -2  -1   5   29.53    1.81
  -2  -1   5   31.26    1.74
   2   1  -6   20.99    1.25
   2   1  -6   20.22    1.39
   2   1  -6   21.00    1.58
  -2  -1   6   21.25    1.66
  -2  -1   6   22.15    1.63
   2   1  -7   89.04    2.54
   2   1  -7   95.82    3.08
   2   1  -7   92.45    3.36
  -2  -1   7   99.38    3.60
  -2  -1   7   94.69    3.49
   2   1  -8   41.03    1.81
   2   1  -8   41.27    2.21
   2   1  -8   36.94    2.29
  -2  -1   8   41.93    2.51
  -2  -1   8   39.14    2.45
   2   1  -9   12.14    1.07
   2   1  -9   12.23    1.40
   2   1  -9    9.07    1.50
  -2  -1   9   10.94    1.74
  -2  -1   9   11.42    1.73
   2   1 -10    5.87    0.98
   2   1 -10    6.38    1.34
   2   1 -10    5.68    1.31
  -2  -1  10    8.25    1.59
  -2  -1  10    6.90    1.58
   2   1 -11   63.66    2.47
   2   1 -11   67.23    3.35
   2   1 -11   66.20    3.60
  -2  -1  11   64.25    3.53
  -2  -1  11   62.65    3.69
   2   1 -12    1.51    0.92
   2   1 -12    1.29    0.93
  -2  -1  12    1.47    0.94
  -2  -1  12    1.41    0.97
   2   1 -13    9.20    1.86
   2   1 -13   11.34    2.21
  -2  -1  13    7.01    1.66
  -2  -1  13    8.08    1.90
   2   1 -14   15.24    2.45
   2   1 -14    9.19    1.99
  -2  -1  14   12.03    2.27
  -2  -1  14   13.86    2.62
   2   1 -15   23.99    2.58
   2   1 -15   23.30    2.80
  -2  -1  15   26.88    2.83
  -2  -1  15   26.18    3.06
   2   1 -16    3.39    1.53
   2   1 -16    2.36    1.33
  -2  -1  16    3.41    1.47
  -2  -1  16    4.38    1.65
   2   1 -17   16.18    2.88
   2   1 -17   12.05    2.61
  -2  -1  17   12.52    2.53
  -2  -1  17   11.59    2.63
   2   1 -18    9.70    2.41
   2   1 -18    7.91    2.29
  -2  -1  18    7.26    2.09
  -2  -1  18    5.90    2.00
   2   1 -19   12.96    2.87
  -2  -1  19   15.78    3.21
   2   1 -20    5.77    2.16
  -2  -1  20    6.60    2.42
   1   1  19    3.24    1.98
   1   1  19    2.91    1.89
  -1  -1 -19    4.18    1.83
  -1  -1 -19    3.47    2.05
   1   1  18   15.70    3.24
   1   1  18   14.87    3.22
  -1  -1 -18   14.66    3.00
  -1  -1 -18   16.24    3.26
   1   1  17   14.76    3.07
   1   1  17   11.91    2.66
  -1  -1 -17   12.75    2.69
  -1  -1 -17   17.23    3.10
   1   1  16    7.47    2.26
   1   1  16    4.97    1.89
  -1  -1 -16    8.76    2.18
  -1  -1 -16    6.57    2.02
   1   1  15    2.60    1.36
   1   1  15    2.35    1.31
  -1  -1 -15    3.11    1.44
  -1  -1 -15    2.13    1.31
   1   1  14    2.65    1.36
   1   1  14    3.07    1.37
  -1  -1 -14    2.08    1.23
  -1  -1 -14    3.32    1.40
   1   1  13    7.41    1.86
   1   1  13    8.15    1.81
  -1  -1 -13   10.74    2.20
  -1  -1 -13    8.37    1.87
   1   1  12    5.52    1.60
   1   1  12    4.51    1.09
   1   1  12    5.77    1.52
  -1  -1 -12    6.70    1.23
  -1  -1 -12    5.14    1.49
  -1  -1 -12    5.66    1.46
   1   1  11   47.30    3.25
   1   1  11   50.09    2.48
   1   1  11   52.75    3.30
  -1  -1 -11   52.15    2.45
  -1  -1 -11   53.00    3.25
   1   1  10   15.40    1.92
   1   1  10   16.14    1.42
   1   1  10   13.81    1.72
  -1  -1 -10   16.50    1.38
  -1  -1 -10   15.20    1.73
   1   1   9    7.02    1.45
   1   1   9    6.97    1.07
   1   1   9    6.34    1.30
  -1  -1  -9    8.32    1.16
  -1  -1  -9    5.71    1.26
   1   1   8   10.85    1.71
   1   1   8   10.27    1.01
   1   1   8   10.98    1.59
  -1  -1  -8   12.08    1.11
  -1  -1  -8   12.64    1.76
   1   1   7   27.74    2.03
   1   1   7   29.99    1.49
   1   1   7   34.35    2.07
  -1  -1  -7   31.89    1.64
   1   1   6  269.26    5.60
   1   1   6  274.51    4.03
   1   1   6  280.57    5.29
  -1  -1  -6  274.93    4.46
  -1  -1  -6  287.69    5.54
   1   1   5   67.34    2.64
   1   1   5   68.45    1.87
   1   1   5   71.68    2.47
  -1  -1  -5   73.89    2.23
  -1  -1  -5   73.18    2.63
   1   1   4  171.83    3.84
   1   1   4  178.32    2.74
   1   1   4  178.53    3.46
  -1  -1  -4  180.24    3.32
  -1  -1  -4  169.88    3.68
   1   1   3  181.36    3.57
   1   1   3  186.92    2.62
   1   1   3  172.04    3.41
   1   1   3  186.08    3.11
  -1  -1  -3  204.86    3.40
  -1  -1  -3  188.55    3.57
   1   1   2    0.26    0.28
   1   1   2    0.07    0.29
   1   1   2    0.16    0.21
   1   1   2    0.21    0.29
   1   1   2    0.21    0.24
  -1  -1  -2    0.26    0.28
   1   1   1  638.97    5.64
   1   1   1  625.08    5.17
   1   1   1  645.83    4.81
   1   1   1  653.07    4.30
  -1  -1  -1  641.83    5.66
  -1  -1  -1  695.01    5.01
   1   1   0  132.84    2.56
   1   1   0  132.56    2.06
   1   1   0  139.32    2.62
  -1  -1   0  149.73    2.50
  -1  -1   0  143.94    1.96
   1   1  -1  300.43    3.86
   1   1  -1  297.68    2.73
   1   1  -1  297.26    3.90
  -1  -1   1  316.17    3.94
  -1  -1   1  318.26    3.26
   1   1  -2   76.67    2.01
   1   1  -2   76.78    1.43
   1   1  -2   73.13    2.08
  -1  -1   2   84.55    2.25
  -1  -1   2   74.74    1.87
   1   1  -3  169.09    3.06
   1   1  -3  172.76    2.44
   1   1  -3  165.42    3.35
  -1  -1   3  187.52    3.59
  -1  -1   3  168.97    3.20
   1   1  -4    5.38    0.66
   1   1  -4    6.54    0.64
   1   1  -4    6.75    0.97
  -1  -1   4    7.31    1.03
  -1  -1   4    6.85    0.85
   1   1  -5  180.89    3.42
   1   1  -5  193.64    3.40
   1   1  -5  173.44    4.02
  -1  -1   5  195.61    4.24
  -1  -1   5  190.55    4.20
   1   1  -6   57.83    2.05
   1   1  -6   63.18    2.20
   1   1  -6   61.05    2.60
  -1  -1   6   67.90    2.70
  -1  -1   6   62.47    2.67
   1   1  -7  135.20    3.24
   1   1  -7  135.80    3.50
   1   1  -7  136.95    4.12
  -1  -1   7  142.91    4.09
  -1  -1   7  135.81    4.18
   1   1  -8    5.49    0.94
   1   1  -8    5.49    1.05
   1   1  -8    6.64    1.32
  -1  -1   8    4.85    1.14
  -1  -1   8    5.26    1.22
   1   1  -9    1.49    0.57
   1   1  -9    1.93    0.72
   1   1  -9    1.31    0.70
  -1  -1   9    0.66    0.60
  -1  -1   9    1.96    0.90
   1   1 -10    7.67    1.18
   1   1 -10    8.42    1.45
   1   1 -10    9.13    1.62
  -1  -1  10    8.31    1.47
  -1  -1  10    6.51    1.43
   1   1 -11   25.10    1.75
   1   1 -11   27.31    2.18
   1   1 -11   24.30    2.29
  -1  -1  11   26.50    2.24
  -1  -1  11   25.57    2.41
   1   1 -12   75.22    2.95
   1   1 -12   78.54    3.77
   1   1 -12   74.49    4.05
  -1  -1  12   76.32    3.85
  -1  -1  12   73.86    4.18
   1   1 -13    4.66    1.36
   1   1 -13    3.96    1.33
  -1  -1  13    6.77    1.65
  -1  -1  13    3.80    1.35
   1   1 -14    0.98    0.87
   1   1 -14    1.25    1.04
  -1  -1  14    1.47    1.05
  -1  -1  14    1.29    1.10
   1   1 -15    2.29    1.15
   1   1 -15    0.67    1.06
  -1  -1  15    1.44    1.05
  -1  -1  15    1.28    1.23
   1   1 -16    6.47    1.77
   1   1 -16    4.60    1.72
  -1  -1  16    4.05    1.44
  -1  -1  16    6.60    2.12
   1   1 -17   18.43    3.01
   1   1 -17   14.70    2.83
  -1  -1  17   14.34    2.52
  -1  -1  17   20.47    3.41
   1   1 -18    4.39    1.72
   1   1 -18    3.47    1.69
  -1  -1  18    3.21    1.78
   1   1 -19   20.80    3.67
  -1  -1  19   15.68    3.26
   1   1 -20    4.06    2.28
  -1  -1  20    7.37    2.62
   0   1  20    2.15    1.87
   0  -1 -20    3.54    2.09
   0  -1 -20    2.55    1.81
   0   1  19   19.39    3.77
   0   1  19   25.14    4.21
   0  -1 -19   15.32    3.15
   0  -1 -19   16.60    3.16
   0   1  18    3.03    1.86
   0   1  18    5.05    1.99
   0  -1 -18    1.92    1.39
   0  -1 -18    3.25    1.70
   0   1  17    4.02    1.85
   0   1  17    2.49    1.54
   0  -1 -17    3.54    1.71
   0  -1 -17    1.95    1.58
   0   1  16    3.67    1.72
   0   1  16    3.84    1.62
   0  -1 -16    2.55    1.48
   0  -1 -16    5.17    1.77
   0   1  15   20.97    3.23
   0   1  15   20.18    3.27
   0  -1 -15   22.03    2.74
   0  -1 -15   17.99    2.79
   0   1  14    2.44    1.24
   0   1  14    1.55    0.94
   0   1  14    0.46    0.98
   0  -1 -14    1.37    1.03
   0  -1 -14    1.59    1.04
   0   1  13   13.41    2.41
   0   1  13   15.36    1.75
   0   1  13   14.38    2.50
   0  -1 -13   15.83    2.55
   0  -1 -13   14.19    2.27
   0   1  12   30.40    2.77
   0   1  12   33.72    2.33
   0   1  12   35.91    2.94
   0  -1 -12   32.38    2.85
   0  -1 -12   35.27    2.77
   0   1  11    0.82    0.89
   0   1  11    0.74    0.62
   0   1  11    0.56    0.67
   0  -1 -11    0.38    0.44
   0  -1 -11    0.00    0.73
   0  -1 -11   -0.24    0.55
   0   1  10   23.11    2.20
   0   1  10   25.16    1.82
   0   1  10   23.94    2.19
   0  -1 -10   26.60    1.49
   0  -1 -10   27.65    2.38
   0  -1 -10   27.65    2.18
   0   1   9   28.14    2.26
   0   1   9   26.52    1.78
   0   1   9   29.20    2.24
   0  -1  -9   29.15    1.47
   0  -1  -9   28.55    2.28
   0  -1  -9   26.88    2.03
   0   1   8   19.22    1.80
   0   1   8   20.58    1.49
   0   1   8   20.97    1.81
   0  -1  -8   21.82    1.22
   0  -1  -8   20.72    1.87
   0  -1  -8   20.50    1.68
   0   1   7  153.71    4.47
   0   1   7  158.45    3.70
   0   1   7  165.24    4.50
   0  -1  -7  161.51    3.04
   0  -1  -7  173.18    4.75
   0  -1  -7  160.18    4.17
   0   1   6    5.66    1.11
   0   1   6    5.73    0.90
   0   1   6    4.72    0.94
   0  -1  -6    5.75    0.63
   0  -1  -6    7.64    1.12
   0   1   5   10.89    1.16
   0   1   5   10.99    0.94
   0   1   5   12.44    1.15
   0  -1  -5   11.79    0.80
   0  -1  -5   10.33    0.97
   0   1   4  177.88    3.78
   0   1   4  184.22    3.23
   0   1   4  175.56    3.59
   0  -1  -4  194.05    2.89
   0  -1  -4  191.53    3.51
   0   1   3    8.11    0.64
   0   1   3    8.38    0.85
   0   1   3    9.51    0.77
   0   1   3    9.31    0.77
   0   1   3    7.75    0.78
   0  -1  -3    8.94    0.66
   0  -1  -3    9.62    0.78
   0   1   2  254.07    3.16
   0   1   2  247.65    3.48
   0   1   2  260.82    3.38
   0   1   2  230.40    3.13
   0   1   2  237.67    3.36
   0   1   1   69.76    1.69
   0   1   1   70.06    1.56
   0   1   1   67.65    1.69
   0   1   1   69.33    1.63
   0   1   1   70.53    1.68
   0   1   0    0.10    0.23
   0   1   0    0.02    0.13
   0   1   0   -0.14    0.18
   0   1   0   -0.09    0.19
   0  -1   0   -0.06    0.21
   0  -1   0    0.12    0.21
   0   1  -1   72.96    1.86
   0  -1   1   82.60    1.99
   0  -1   1   75.92    1.82
   0   1  -2  253.53    3.63
   0   1  -2  264.28    1.63
   0   1  -2  225.07    3.50
   0  -1   2  275.52    3.85
   0  -1   2  257.26    3.67
   0   1  -3    8.90    0.81
   0   1  -3    9.13    0.54
   0   1  -3    9.03    0.87
   0  -1   3    8.73    0.53
   0  -1   3    9.38    0.87
   0  -1   3   10.17    0.92
   0   1  -4  175.75    3.38
   0   1  -4  191.70    2.77
   0   1  -4  185.51    3.87
   0  -1   4  184.61    2.72
   0  -1   4  194.51    3.75
   0  -1   4  185.27    3.85
   0   1  -5   11.79    1.00
   0   1  -5   11.67    0.88
   0   1  -5   11.05    1.13
   0  -1   5   10.33    0.84
   0  -1   5   11.38    1.08
   0  -1   5   10.37    1.12
   0   1  -6    6.59    0.97
   0   1  -6    4.83    0.81
   0   1  -6    5.09    0.99
   0  -1   6    5.88    0.89
   0  -1   6    7.40    1.14
   0  -1   6    8.08    1.30
   0   1  -7  160.99    3.76
   0   1  -7  164.14    3.78
   0   1  -7  163.58    4.58
   0  -1   7  162.14    3.76
   0  -1   7  165.13    4.20
   0  -1   7  163.06    4.61
   0   1  -8   21.60    1.53
   0   1  -8   20.46    1.53
   0   1  -8   20.71    1.84
   0  -1   8   20.81    1.56
   0  -1   8   22.11    1.71
   0  -1   8   20.17    1.81
   0   1  -9   28.80    1.80
   0   1  -9   26.38    1.86
   0   1  -9   25.37    2.14
   0  -1   9   24.13    1.81
   0  -1   9   28.72    2.01
   0  -1   9   28.17    2.27
   0   1 -10   21.30    1.64
   0   1 -10   25.21    1.98
   0   1 -10   25.47    2.28
   0  -1  10   25.95    2.01
   0  -1  10   27.80    2.09
   0  -1  10   23.59    2.23
   0   1 -11    0.63    0.61
   0   1 -11    0.27    0.59
   0   1 -11    0.22    0.71
   0  -1  11    0.54    0.63
   0  -1  11    0.97    0.68
   0  -1  11    0.30    0.69
   0   1 -12   33.68    2.24
   0   1 -12   34.69    2.57
   0   1 -12   35.98    2.96
   0  -1  12   31.05    2.44
   0  -1  12   32.91    2.49
   0  -1  12   33.71    2.91
   0   1 -13   13.49    2.14
   0   1 -13   16.62    2.01
   0   1 -13   12.06    2.28
   0  -1  13   13.81    2.22
   0  -1  13   14.98    2.23
   0  -1  13   15.11    2.47
   0   1 -14    1.90    1.04
   0   1 -14    0.88    1.09
   0  -1  14    0.79    0.96
   0  -1  14    1.79    0.99
   0  -1  14    1.17    1.15
   0   1 -15   23.59    2.59
   0   1 -15   24.29    2.82
   0  -1  15   22.42    2.58
   0  -1  15   24.74    2.57
   0   1 -16    3.84    1.43
   0   1 -16    3.89    1.59
   0  -1  16    5.22    1.63
   0  -1  16    3.71    1.68
   0   1 -17    1.61    1.27
   0   1 -17    3.59    1.80
   0  -1  17    2.01    1.46
   0   1 -18    1.62    1.36
   0   1 -18    2.11    1.56
   0  -1  18    2.39    1.66
   0   1 -19   18.61    3.50
   0  -1  19   27.80    4.55
   0   1 -20    3.72    2.19
   0  -1  20    2.77    1.73
  -1   1  20    5.70    2.31
   1  -1 -20    6.30    2.26
  -1   1  19   19.50    3.69
   1  -1 -19   17.11    3.26
   1  -1 -19   17.83    3.21
  -1   1  18    4.42    1.98
   1  -1 -18    4.70    1.93
   1  -1 -18    4.74    1.84
  -1   1  17   20.35    3.40
   1  -1 -17   20.32    3.48
   1  -1 -17   21.42    3.34
  -1   1  16    7.66    2.16
  -1   1  16    7.02    2.07
   1  -1 -16    4.05    1.66
   1  -1 -16    6.90    1.93
  -1   1  15    0.93    1.20
  -1   1  15    0.92    0.93
  -1   1  15    0.54    1.08
   1  -1 -15    0.57    0.90
   1  -1 -15    2.56    1.29
  -1   1  14    0.90    1.12
  -1   1  14    2.25    1.03
  -1   1  14    1.11    1.12
   1  -1 -14    0.86    0.98
   1  -1 -14    1.04    1.06
  -1   1  13    7.13    1.91
  -1   1  13    3.13    1.13
  -1   1  13    4.07    1.48
   1  -1 -13    5.63    1.67
   1  -1 -13    5.82    1.49
  -1   1  12   78.31    4.24
  -1   1  12   77.26    3.65
  -1   1  12   76.64    4.24
   1  -1 -12   79.43    4.29
   1  -1 -12   78.02    3.88
  -1   1  11   29.32    2.60
  -1   1  11   24.80    2.07
  -1   1  11   24.56    2.36
   1  -1 -11   25.93    2.44
   1  -1 -11   27.95    2.26
  -1   1  10    7.81    1.64
  -1   1  10    7.45    1.35
  -1   1  10    6.01    1.35
   1  -1 -10    7.91    0.72
   1  -1 -10    8.12    1.64
   1  -1 -10    9.03    1.53
  -1   1   9    1.44    0.78
  -1   1   9    1.46    0.69
  -1   1   9    1.28    0.71
   1  -1  -9    1.67    0.40
   1  -1  -9    1.70    0.85
   1  -1  -9    1.59    0.71
  -1   1   8    5.26    1.23
  -1   1   8    6.77    1.24
  -1   1   8    6.29    1.26
   1  -1  -8    5.44    0.53
   1  -1  -8    5.56    1.23
   1  -1  -8    5.06    1.00
  -1   1   7  131.46    4.14
  -1   1   7  137.57    3.77
  -1   1   7  129.22    4.07
   1  -1  -7  141.10    2.18
   1  -1  -7  134.83    4.19
   1  -1  -7  133.84    3.56
  -1   1   6   59.40    2.64
  -1   1   6   61.07    2.39
  -1   1   6   62.73    2.67
   1  -1  -6   65.73    1.44
   1  -1  -6   62.63    2.71
   1  -1  -6   64.15    2.27
  -1   1   5  183.12    4.22
  -1   1   5  186.97    3.89
  -1   1   5  179.95    4.14
   1  -1  -5  197.10    2.39
   1  -1  -5  192.60    4.33
   1  -1  -5  193.80    3.51
  -1   1   4    7.35    0.52
  -1   1   4    6.80    1.01
  -1   1   4    5.78    0.84
  -1   1   4    7.14    1.03
   1  -1  -4    6.96    0.51
   1  -1  -4    6.89    0.99
   1  -1  -4    5.94    0.62
  -1   1   3  169.37    2.28
  -1   1   3  169.48    3.35
  -1   1   3  170.09    3.27
  -1   1   3  173.27    3.44
   1  -1  -3  172.83    3.39
   1  -1  -3  177.09    2.56
  -1   1   2   75.96    1.63
  -1   1   2   79.38    2.04
  -1   1   2   78.68    2.12
  -1   1   2   74.87    1.45
  -1   1   2   80.99    2.18
   1  -1  -2   79.13    2.04
  -1   1   1  308.40    3.49
  -1   1   1  310.85    3.98
  -1   1   1  301.63    2.75
  -1   1   1  294.47    3.86
   1  -1  -1  319.10    3.46
  -1   1   0  135.79    2.50
  -1   1   0  138.88    2.61
  -1   1   0  136.32    2.06
  -1   1   0  135.71    2.59
   1  -1   0  144.46    1.93
   1  -1   0  142.78    2.66
  -1   1  -1  624.22    5.70
  -1   1  -1  655.51    5.68
  -1   1  -1  667.04    5.26
   1  -1   1  627.46    3.41
   1  -1   1  699.81    5.87
   1  -1   1  665.57    5.91
  -1   1  -2    0.21    0.30
  -1   1  -2    0.14    0.28
  -1   1  -2    0.40    0.30
   1  -1   2    0.13    0.16
   1  -1   2    0.40    0.31
   1  -1   2   -0.04    0.23
  -1   1  -3  190.41    3.59
  -1   1  -3  181.71    3.56
   1  -1   3  183.82    2.43
   1  -1   3  199.04    3.43
   1  -1   3  194.64    3.75
  -1   1  -4  171.87    3.62
  -1   1  -4  171.52    3.82
   1  -1   4  170.10    2.78
   1  -1   4  183.65    3.51
   1  -1   4  181.62    3.95
  -1   1  -5   67.81    2.43
  -1   1  -5   70.90    2.70
   1  -1   5   66.37    2.01
   1  -1   5   72.11    2.38
   1  -1   5   67.78    2.64
  -1   1  -6  274.31    5.04
  -1   1  -6  263.65    5.55
   1  -1   6  269.49    4.48
   1  -1   6  295.71    5.03
   1  -1   6  273.50    5.64
  -1   1  -7   27.30    1.72
  -1   1  -7   31.57    2.13
   1  -1   7   30.10    1.72
   1  -1   7   34.93    1.90
   1  -1   7   31.07    2.11
  -1   1  -8   10.56    1.22
  -1   1  -8   11.52    1.77
   1  -1   8   10.02    1.19
   1  -1   8   10.53    1.21
   1  -1   8   11.25    1.72
  -1   1  -9    6.32    1.14
  -1   1  -9    8.28    1.61
   1  -1   9    6.45    1.21
   1  -1   9    9.19    1.46
   1  -1   9    8.09    1.64
  -1   1 -10   15.80    1.57
  -1   1 -10   14.00    1.54
  -1   1 -10   19.43    2.08
   1  -1  10   16.34    1.70
   1  -1  10   16.53    1.61
   1  -1  10   16.34    1.94
  -1   1 -11   49.88    2.70
  -1   1 -11   57.12    3.07
  -1   1 -11   50.69    3.37
   1  -1  11   55.94    3.04
   1  -1  11   54.53    2.88
   1  -1  11   49.15    3.31
  -1   1 -12    6.13    1.35
  -1   1 -12    5.24    1.33
  -1   1 -12    6.66    1.78
   1  -1  12    6.16    1.51
   1  -1  12    5.74    1.36
   1  -1  12    5.15    1.46
  -1   1 -13    9.22    1.62
  -1   1 -13   12.65    2.10
  -1   1 -13    9.57    2.10
   1  -1  13    7.90    1.79
   1  -1  13    7.46    1.50
   1  -1  13    5.62    1.58
  -1   1 -14    2.15    1.09
  -1   1 -14    2.35    1.28
   1  -1  14    2.30    1.22
   1  -1  14    2.96    1.15
   1  -1  14    2.96    1.49
  -1   1 -15    1.37    1.33
   1  -1  15    2.18    1.37
   1  -1  15    2.03    1.23
  -1   1 -16    7.00    1.90
  -1   1 -16    6.55    2.03
   1  -1  16    8.35    2.03
   1  -1  16    6.96    2.05
  -1   1 -17   15.49    2.67
  -1   1 -17   13.13    2.81
   1  -1  17   20.73    3.19
   1  -1  17   13.81    2.95
  -1   1 -18   20.08    4.82
  -1   1 -18   17.78    3.45
   1  -1  18   17.08    3.29
  -1   1 -19    2.04    1.66
   1  -1  19    2.27    1.84
  -2   1  20    4.19    2.13
   2  -1 -20    4.50    1.98
  -2   1  19   16.59    3.36
   2  -1 -19   11.40    2.81
  -2   1  18    8.11    2.56
   2  -1 -18    4.25    1.79
  -2   1  17   15.21    2.71
  -2   1  17    9.24    2.37
   2  -1 -17   10.96    2.59
   2  -1 -17   12.71    2.47
  -2   1  16    2.25    1.27
  -2   1  16    3.34    1.57
   2  -1 -16    3.50    1.63
   2  -1 -16    2.98    1.38
  -2   1  15   28.99    2.74
  -2   1  15   27.52    3.12
   2  -1 -15   26.66    3.00
   2  -1 -15   25.12    2.66
  -2   1  14   13.23    2.26
  -2   1  14    9.98    2.21
   2  -1 -14   11.66    2.31
   2  -1 -14   11.60    2.07
  -2   1  13    8.15    1.68
  -2   1  13    7.97    1.76
   2  -1 -13    8.89    1.96
   2  -1 -13    8.20    1.67
  -2   1  12    1.79    0.96
  -2   1  12    2.16    1.07
   2  -1 -12    1.29    0.92
   2  -1 -12    2.23    0.97
  -2   1  11   66.61    3.76
  -2   1  11   62.48    3.33
   2  -1 -11   62.53    3.64
   2  -1 -11   64.13    3.17
  -2   1  10    8.86    1.82
  -2   1  10    6.87    1.43
  -2   1  10    5.48    1.28
   2  -1 -10    7.81    1.60
   2  -1 -10    7.35    1.30
  -2   1   9   14.93    2.13
  -2   1   9   10.55    1.64
  -2   1   9   12.18    1.91
   2  -1  -9   12.68    1.90
   2  -1  -9   11.79    1.31
  -2   1   8   38.82    2.47
  -2   1   8   35.32    2.21
  -2   1   8   39.50    2.51
   2  -1  -8   42.97    2.60
   2  -1  -8   43.40    2.12
  -2   1   7   86.12    3.24
  -2   1   7   88.40    3.47
   2  -1  -7   96.34    3.63
   2  -1  -7   92.20    2.76
  -2   1   6   22.83    1.64
  -2   1   6   22.14    1.71
   2  -1  -6   23.13    1.76
   2  -1  -6   21.11    1.24
  -2   1   5   24.71    0.70
  -2   1   5   29.99    1.77
  -2   1   5   26.25    1.72
   2  -1  -5   27.60    1.77
   2  -1  -5   30.27    1.26
  -2   1   4   78.87    1.43
  -2   1   4   84.90    2.73
  -2   1   4   81.69    2.73
   2  -1  -4   78.42    2.65
   2  -1  -4   90.08    1.79
  -2   1   3  159.48    2.30
  -2   1   3  153.58    3.45
  -2   1   3  157.25    3.51
   2  -1  -3  163.36    3.50
   2  -1  -3  167.49    1.89
  -2   1   2   83.74    1.86
  -2   1   2   85.22    2.45
  -2   1   2   82.52    1.01
  -2   1   2   84.10    2.42
   2  -1  -2   87.32    2.35
   2  -1  -2   92.43    1.06
  -2   1   1  803.27    6.22
  -2   1   1  817.53    7.14
  -2   1   1  796.22    3.68
  -2   1   1  763.82    6.88
   2  -1  -1  813.52    6.45
   2  -1  -1  813.15    4.26
   2  -1  -1  839.42    7.22
  -2   1   0    1.79    0.49
  -2   1   0    1.34    0.44
  -2   1   0    1.61    0.34
  -2   1   0    2.33    0.56
   2  -1   0    1.10    0.35
   2  -1   0    1.42    0.47
  -2   1  -1   44.81    1.75
  -2   1  -1   39.44    1.53
  -2   1  -1   43.95    1.43
   2  -1   1   37.66    1.27
   2  -1   1   40.01    1.64
  -2   1  -2  160.91    3.03
  -2   1  -2  167.90    3.17
   2  -1   2  161.90    2.63
   2  -1   2  173.92    3.15
   2  -1   2  166.40    3.43
  -2   1  -3   26.67    1.54
  -2   1  -3   26.74    1.32
  -2   1  -3   28.03    1.50
   2  -1   3   25.97    1.17
   2  -1   3   28.66    1.36
   2  -1   3   27.79    1.55
  -2   1  -4   19.21    1.41
  -2   1  -4   17.39    1.33
   2  -1   4   17.98    1.10
   2  -1   4   20.11    1.21
   2  -1   4   19.49    1.43
  -2   1  -5   42.05    2.09
  -2   1  -5   42.99    2.21
   2  -1   5   35.98    1.65
   2  -1   5   39.50    1.73
   2  -1   5   36.20    2.03
  -2   1  -6   94.22    3.23
  -2   1  -6   97.68    3.52
   2  -1   6   90.45    2.79
   2  -1   6   93.44    2.76
   2  -1   6   90.56    3.35
  -2   1  -7   99.84    3.47
  -2   1  -7  101.45    3.83
   2  -1   7   99.35    3.17
   2  -1   7  103.85    3.07
   2  -1   7   96.45    3.69
  -2   1  -8   60.92    2.84
  -2   1  -8   58.87    3.12
   2  -1   8   59.48    2.66
   2  -1   8   60.23    2.49
   2  -1   8   59.02    3.09
  -2   1  -9   12.46    1.45
  -2   1  -9   10.01    1.71
   2  -1   9   11.40    1.40
   2  -1   9   11.61    1.26
   2  -1   9   11.14    1.76
  -2   1 -10   51.38    2.82
  -2   1 -10   48.94    3.18
   2  -1  10   47.61    2.74
   2  -1  10   51.70    2.57
   2  -1  10   47.10    3.11
  -2   1 -11    0.80    0.66
  -2   1 -11    0.36    0.65
   2  -1  11    0.60    0.74
   2  -1  11    1.29    0.76
   2  -1  11    0.72    0.78
  -2   1 -12   16.84    1.90
  -2   1 -12   17.53    2.61
   2  -1  12   17.98    2.48
   2  -1  12   17.68    1.77
   2  -1  12   19.23    2.85
  -2   1 -13    2.73    1.04
  -2   1 -13    3.69    1.26
  -2   1 -13    4.13    1.53
   2  -1  13    3.53    1.28
   2  -1  13    4.21    1.23
   2  -1  13    2.32    1.18
  -2   1 -14   22.00    2.23
  -2   1 -14   18.23    2.64
  -2   1 -14   17.63    2.88
   2  -1  14   20.83    2.49
   2  -1  14   21.74    3.29
  -2   1 -15    6.57    1.82
  -2   1 -15    4.69    1.76
   2  -1  15    3.48    1.51
   2  -1  15    2.58    1.42
  -2   1 -16    4.42    1.66
  -2   1 -16    3.33    1.64
   2  -1  16    4.56    1.65
   2  -1  16    4.63    1.75
  -2   1 -17    2.36    1.42
  -2   1 -17    1.78    1.70
   2  -1  17    2.06    1.59
   2  -1  17    1.08    1.33
  -2   1 -18    4.17    2.00
   2  -1  18    6.50    2.29
  -2   1 -19   16.18    3.55
   2  -1  19   19.95    3.84
  -3   1  20    1.74    1.79
   3  -1 -20    2.63    1.84
  -3   1  19    7.26    2.48
   3  -1 -19   12.99    3.15
  -3   1  18   13.58    2.78
  -3   1  18   11.77    2.96
   3  -1 -18   12.22    2.78
  -3   1  17   16.48    2.83
  -3   1  17   21.30    3.71
   3  -1 -17   15.25    2.87
  -3   1  16    8.60    2.09
  -3   1  16   10.33    2.58
   3  -1 -16    7.73    2.19
   3  -1 -16    8.02    2.80
  -3   1  15    6.13    1.78
  -3   1  15    7.04    2.06
   3  -1 -15    6.30    1.84
   3  -1 -15    4.95    1.42
  -3   1  14    7.44    1.77
  -3   1  14    5.71    1.72
   3  -1 -14    4.68    1.51
   3  -1 -14    6.29    1.55
  -3   1  13   11.23    2.11
  -3   1  13    9.40    2.00
   3  -1 -13    7.69    1.83
   3  -1 -13   16.12    2.32
  -3   1  12   19.85    2.17
  -3   1  12   18.82    2.28
   3  -1 -12   19.94    2.35
   3  -1 -12   18.84    1.91
  -3   1  11  100.77    4.41
  -3   1  11   92.40    4.51
   3  -1 -11  100.64    4.67
   3  -1 -11   98.36    3.75
  -3   1  10   26.06    2.24
  -3   1  10   28.36    2.43
   3  -1 -10   27.92    2.48
   3  -1 -10   28.77    1.94
  -3   1   9   76.54    3.55
  -3   1   9   68.26    3.50
   3  -1  -9   70.06    3.58
   3  -1  -9   69.48    2.71
  -3   1   8    6.59    1.35
  -3   1   8    5.44    1.21
   3  -1  -8    7.10    1.47
   3  -1  -8    5.80    0.95
  -3   1   7    2.70    0.93
  -3   1   7    1.59    0.76
   3  -1  -7    2.61    0.92
   3  -1  -7    2.57    0.61
  -3   1   6   24.87    1.83
  -3   1   6   25.98    1.90
   3  -1  -6   27.30    1.96
   3  -1  -6   28.85    1.29
  -3   1   5   27.01    0.86
  -3   1   5   27.23    1.80
  -3   1   5   25.31    1.76
   3  -1  -5   29.06    1.87
   3  -1  -5   29.85    1.09
  -3   1   4    6.09    0.54
  -3   1   4    4.73    0.90
  -3   1   4    8.37    1.26
   3  -1  -4    6.99    1.14
   3  -1  -4    6.27    0.42
  -3   1   3   89.51    2.04
  -3   1   3   83.87    2.81
  -3   1   3   85.39    2.77
   3  -1  -3   82.59    2.73
  -3   1   2  207.63    3.37
  -3   1   2  186.76    3.95
  -3   1   2  205.23    4.05
   3  -1  -2  204.49    4.01
  -3   1   1  124.49    2.82
  -3   1   1  117.48    3.00
  -3   1   1  124.06    1.56
  -3   1   1  114.04    2.93
   3  -1  -1  116.43    2.88
   3  -1  -1  123.05    3.04
  -3   1   0  170.06    3.51
  -3   1   0  163.84    3.39
  -3   1   0  173.93    2.50
  -3   1   0  159.62    3.42
   3  -1   0  153.47    3.17
   3  -1   0  164.15    3.46
  -3   1  -1  422.77    5.83
  -3   1  -1  429.52    5.30
  -3   1  -1  459.72    4.86
   3  -1   1  414.34    5.10
   3  -1   1  459.68    5.85
  -3   1  -2   34.66    1.80
  -3   1  -2   32.84    1.49
  -3   1  -2   37.55    1.63
   3  -1   2   31.05    1.47
   3  -1   2   32.04    1.67
  -3   1  -3   63.64    2.54
  -3   1  -3   62.70    2.02
  -3   1  -3   69.64    2.44
   3  -1   3   62.58    2.11
   3  -1   3   67.73    2.10
   3  -1   3   65.89    2.46
  -3   1  -4   96.49    3.27
  -3   1  -4   92.46    3.07
   3  -1   4   92.70    2.70
   3  -1   4  104.09    2.64
   3  -1   4   99.52    3.19
  -3   1  -5    9.80    1.18
  -3   1  -5   10.46    1.21
   3  -1   5   11.56    1.11
   3  -1   5   10.64    0.97
   3  -1   5   10.46    1.23
  -3   1  -6   42.74    2.38
  -3   1  -6   41.44    2.42
   3  -1   6   41.19    2.08
   3  -1   6   43.82    1.87
   3  -1   6   46.18    2.51
  -3   1  -7   81.16    3.37
  -3   1  -7   88.33    3.70
   3  -1   7   79.61    3.04
   3  -1   7   94.12    2.83
   3  -1   7   89.01    3.62
  -3   1  -8    9.82    1.65
  -3   1  -8   10.58    1.76
   3  -1   8    9.38    1.49
   3  -1   8    8.13    1.17
   3  -1   8    8.59    1.52
  -3   1  -9    6.58    1.36
  -3   1  -9    7.92    1.67
   3  -1   9    7.00    1.40
   3  -1   9    6.78    1.14
   3  -1   9    4.80    1.22
  -3   1 -10  108.26    4.32
  -3   1 -10  105.41    4.76
   3  -1  10   98.82    4.01
   3  -1  10  102.58    3.42
   3  -1  10   96.84    4.43
  -3   1 -11   43.59    2.89
  -3   1 -11   44.61    3.32
   3  -1  11   39.73    2.75
   3  -1  11   45.14    2.42
   3  -1  11   43.93    3.20
  -3   1 -12    3.79    1.22
  -3   1 -12    3.92    1.35
   3  -1  12    3.90    1.32
   3  -1  12    5.20    1.60
  -3   1 -13    8.04    1.74
  -3   1 -13   11.72    2.49
   3  -1  13    7.48    1.79
   3  -1  13    5.81    1.66
  -3   1 -14    0.51    0.83
  -3   1 -14    1.33    1.07
   3  -1  14    0.90    1.05
   3  -1  14    0.55    1.04
  -3   1 -15    9.34    2.19
  -3   1 -15    6.06    1.92
   3  -1  15   10.82    2.30
   3  -1  15    8.56    2.20
  -3   1 -16    9.23    2.21
  -3   1 -16    8.24    2.36
   3  -1  16   10.29    2.38
   3  -1  16    7.15    2.10
  -3   1 -17    7.06    2.03
  -3   1 -17    9.84    2.57
   3  -1  17   13.44    3.06
  -3   1 -18    9.53    2.77
   3  -1  18   10.11    2.61
  -3   1 -19    6.78    2.68
   3  -1  19   10.24    2.90
  -4   1  19    9.83    2.57
  -4   1  19    9.91    2.95
   4  -1 -19   11.92    2.91
  -4   1  18    7.34    2.19
  -4   1  18    6.48    2.27
   4  -1 -18    7.63    2.45
  -4   1  17    5.84    1.88
  -4   1  17    8.99    2.34
   4  -1 -17    6.22    2.15
  -4   1  16    7.72    2.07
  -4   1  16    7.50    2.12
   4  -1 -16    6.79    2.05
  -4   1  15   13.27    2.53
  -4   1  15   10.31    2.37
   4  -1 -15   12.24    2.61
  -4   1  14   31.21    3.02
  -4   1  14   34.77    3.36
   4  -1 -14   33.09    3.20
  -4   1  13   20.47    2.41
  -4   1  13   21.42    2.55
   4  -1 -13   17.02    2.68
   4  -1 -13   22.34    2.14
  -4   1  12   17.44    2.17
  -4   1  12   21.50    2.45
   4  -1 -12   19.13    2.78
   4  -1 -12   19.68    1.88
  -4   1  11   21.73    2.36
   4  -1 -11   16.41    2.45
   4  -1 -11   19.68    1.77
  -4   1  10   48.60    3.23
   4  -1 -10   55.11    3.44
   4  -1 -10   54.29    2.51
  -4   1   9   15.05    2.27
  -4   1   9    9.68    1.75
   4  -1  -9   12.08    1.98
   4  -1  -9    8.92    1.07
  -4   1   8   37.11    2.57
  -4   1   8   38.91    2.63
   4  -1  -8   35.13    2.54
   4  -1  -8   38.14    1.76
  -4   1   7   12.06    1.85
  -4   1   7   10.76    1.65
   4  -1  -7    8.43    1.47
   4  -1  -7   11.33    0.89
  -4   1   6    0.78    0.24
  -4   1   6    1.76    0.79
  -4   1   6    0.64    0.54
   4  -1  -6    0.72    0.70
   4  -1  -6    0.76    0.32
  -4   1   5   45.76    1.42
  -4   1   5   48.01    2.55
  -4   1   5   44.68    2.40
   4  -1  -5   47.07    2.53
   4  -1  -5   45.46    1.10
  -4   1   4   26.95    1.24
  -4   1   4   26.28    1.84
  -4   1   4   27.07    1.80
   4  -1  -4   24.03    1.77
  -4   1   3   22.16    1.23
  -4   1   3   21.48    1.61
  -4   1   3   21.85    1.56
   4  -1  -3   21.11    1.60
  -4   1   2    3.85    0.73
  -4   1   2    3.63    0.80
  -4   1   2    4.22    0.89
   4  -1  -2    4.44    0.93
  -4   1   1   89.94    2.71
  -4   1   1   92.72    2.92
  -4   1   1   94.81    1.69
  -4   1   1   81.62    2.69
   4  -1  -1   86.19    2.83
   4  -1  -1   90.60    2.83
  -4   1   0   37.24    1.87
  -4   1   0   37.18    1.80
  -4   1   0   39.30    1.37
   4  -1   0   35.87    1.83
   4  -1   0   39.97    1.90
  -4   1  -1   80.74    2.52
  -4   1  -1   77.66    2.21
   4  -1   1   74.34    2.57
   4  -1   1   84.74    2.74
  -4   1  -2   75.71    2.91
  -4   1  -2   72.13    2.32
  -4   1  -2   74.30    2.43
   4  -1   2   68.30    2.48
   4  -1   2   76.05    2.67
  -4   1  -3   60.84    2.73
  -4   1  -3   57.02    2.04
  -4   1  -3   58.81    2.39
   4  -1   3   51.34    2.20
   4  -1   3   51.68    2.31
  -4   1  -4    4.21    1.00
  -4   1  -4    4.63    0.78
  -4   1  -4    3.81    0.87
   4  -1   4    3.78    0.86
   4  -1   4    4.69    0.78
   4  -1   4    3.74    0.90
  -4   1  -5    0.60    0.53
  -4   1  -5    0.21    0.43
   4  -1   5    0.99    0.57
   4  -1   5    0.82    0.46
   4  -1   5    0.70    0.54
  -4   1  -6   57.51    2.97
  -4   1  -6   55.53    2.89
   4  -1   6   52.34    2.53
   4  -1   6   58.79    2.13
   4  -1   6   56.49    2.84
  -4   1  -7   85.19    3.71
  -4   1  -7   77.30    3.61
   4  -1   7   77.77    3.24
   4  -1   7   84.36    2.63
   4  -1   7   82.64    3.58
  -4   1  -8  102.77    4.20
  -4   1  -8  100.43    4.32
   4  -1   8   94.00    3.72
   4  -1   8  105.25    3.04
   4  -1   8   93.19    4.01
  -4   1  -9   90.26    4.07
  -4   1  -9   84.37    4.17
   4  -1   9   85.03    3.71
   4  -1   9   90.29    2.95
   4  -1   9   79.91    3.93
  -4   1 -10    2.97    1.13
  -4   1 -10    3.25    1.20
   4  -1  10    2.95    1.11
   4  -1  10    3.54    0.88
   4  -1  10    4.36    1.36
  -4   1 -11   20.39    2.22
  -4   1 -11   21.18    2.45
   4  -1  11   19.76    2.20
   4  -1  11   19.84    2.31
  -4   1 -12    1.57    1.05
  -4   1 -12    2.97    1.39
   4  -1  12    2.55    1.18
   4  -1  12    2.86    1.26
  -4   1 -13   16.90    2.57
  -4   1 -13   17.89    3.03
   4  -1  13   16.99    2.63
   4  -1  13   17.13    2.73
  -4   1 -14   22.60    2.58
  -4   1 -14   24.19    3.55
   4  -1  14   21.87    2.64
   4  -1  14   23.27    2.90
  -4   1 -15   34.72    3.13
  -4   1 -15   36.56    3.61
   4  -1  15   35.15    3.31
   4  -1  15   27.12    3.29
  -4   1 -16   14.64    2.73
  -4   1 -16   15.83    3.12
   4  -1  16   14.88    2.84
   4  -1  16   14.95    3.04
  -4   1 -17    4.46    2.35
  -4   1 -17    4.24    1.91
   4  -1  17    4.06    1.96
  -4   1 -18    6.72    2.60
   4  -1  18    7.52    2.46
  -5   1  19    7.43    2.46
  -5   1  19   11.27    3.07
   5  -1 -19   10.16    2.92
  -5   1  18   12.50    2.74
  -5   1  18   13.78    3.27
   5  -1 -18   13.00    3.18
  -5   1  17   17.01    3.08
  -5   1  17   20.29    3.71
   5  -1 -17   18.09    3.44
  -5   1  16    9.72    2.33
  -5   1  16   12.33    2.80
   5  -1 -16   10.19    2.46
  -5   1  15   17.83    3.05
  -5   1  15   12.34    2.64
   5  -1 -15   13.90    2.86
  -5   1  14    5.88    1.78
  -5   1  14    3.25    1.59
   5  -1 -14    6.48    1.97
  -5   1  13    4.01    1.46
  -5   1  13    3.80    1.49
   5  -1 -13    2.38    1.37
  -5   1  12    9.20    1.93
  -5   1  12    9.72    2.09
   5  -1 -12   10.48    2.25
  -5   1  11   86.63    4.51
  -5   1  11   79.21    4.36
   5  -1 -11   87.27    4.60
   5  -1 -11   85.66    3.81
  -5   1  10   42.93    3.12
  -5   1  10   39.87    3.02
   5  -1 -10   36.61    2.93
   5  -1 -10   40.07    2.08
  -5   1   9   72.92    3.82
   5  -1  -9   81.42    4.09
   5  -1  -9   77.19    2.54
  -5   1   8   42.92    2.89
  -5   1   8   46.30    2.92
   5  -1  -8   46.30    3.03
   5  -1  -8   46.06    1.79
  -5   1   7   16.05    0.79
  -5   1   7   20.56    1.99
  -5   1   7   17.84    1.82
   5  -1  -7   18.16    1.92
   5  -1  -7   17.53    1.01
  -5   1   6   32.83    1.32
  -5   1   6   32.39    2.33
  -5   1   6   31.68    2.21
   5  -1  -6   34.36    2.43
   5  -1  -6   30.96    1.04
  -5   1   5  119.26    2.74
  -5   1   5  118.95    4.19
  -5   1   5  111.86    3.86
   5  -1  -5  113.15    4.08
  -5   1   4    6.75    0.79
  -5   1   4    7.90    1.39
  -5   1   4    6.93    1.22
   5  -1  -4    5.98    1.19
  -5   1   3   74.36    2.50
  -5   1   3   79.47    3.17
  -5   1   3   71.47    2.84
   5  -1  -3   72.18    3.07
  -5   1   2   36.97    1.90
  -5   1   2   33.61    2.02
  -5   1   2   39.35    1.05
  -5   1   2   33.59    1.92
   5  -1  -2   32.47    2.03
   5  -1  -2   35.39    1.98
  -5   1   1   38.99    2.04
  -5   1   1   33.81    1.94
  -5   1   1   38.77    1.31
  -5   1   1   34.45    1.91
   5  -1  -1   34.85    2.07
   5  -1  -1   35.02    1.94
  -5   1   0  142.28    3.97
  -5   1   0  138.42    3.67
  -5   1   0  145.99    2.91
   5  -1   0  137.40    3.92
   5  -1   0  147.09    3.80
  -5   1  -1    3.90    0.92
  -5   1  -1    3.83    0.80
  -5   1  -1    4.91    0.85
   5  -1   1    3.28    0.87
   5  -1   1    2.33    0.69
  -5   1  -2    2.30    0.83
  -5   1  -2    2.25    0.65
  -5   1  -2    2.49    0.70
   5  -1   2    1.88    0.69
   5  -1   2    2.70    0.77
  -5   1  -3   21.18    1.79
  -5   1  -3   21.65    1.39
  -5   1  -3   23.20    1.65
   5  -1   3   21.01    1.64
   5  -1   3   23.32    1.70
  -5   1  -4   37.07    2.40
  -5   1  -4   34.80    1.68
  -5   1  -4   34.01    2.11
   5  -1   4   34.09    2.10
   5  -1   4   37.12    1.74
   5  -1   4   38.37    2.22
  -5   1  -5   43.31    2.68
  -5   1  -5   43.35    1.86
  -5   1  -5   49.67    2.70
   5  -1   5   40.29    2.34
   5  -1   5   48.90    1.97
   5  -1   5   42.60    2.43
  -5   1  -6   13.95    2.03
  -5   1  -6   14.48    2.03
   5  -1   6    9.26    1.49
   5  -1   6   11.26    1.04
   5  -1   6   13.12    1.82
  -5   1  -7   16.39    2.32
  -5   1  -7   14.09    2.06
   5  -1   7   13.03    1.56
   5  -1   7   15.35    1.20
   5  -1   7   13.69    1.62
  -5   1  -8   15.38    1.91
  -5   1  -8   17.29    1.98
   5  -1   8   18.30    1.92
   5  -1   8   17.38    1.32
   5  -1   8   14.12    1.76
  -5   1  -9   23.29    2.30
  -5   1  -9   22.55    2.34
   5  -1   9   25.89    2.32
   5  -1   9   27.94    2.49
  -5   1 -10   56.52    3.60
  -5   1 -10   55.72    3.73
   5  -1  10   55.81    3.36
   5  -1  10   61.35    3.71
  -5   1 -11   21.36    2.44
  -5   1 -11   20.88    2.51
   5  -1  11   21.24    2.40
   5  -1  11   19.15    2.76
  -5   1 -12   14.13    2.39
  -5   1 -12   15.05    2.57
   5  -1  12   17.02    2.52
   5  -1  12   16.36    2.61
  -5   1 -13   22.86    2.68
  -5   1 -13   20.17    3.12
   5  -1  13   24.80    2.76
   5  -1  13   23.47    2.86
  -5   1 -14   14.98    2.69
  -5   1 -14   15.93    2.94
   5  -1  14   17.16    2.87
   5  -1  14   15.77    2.82
  -5   1 -15    4.37    1.62
  -5   1 -15    3.23    1.68
   5  -1  15    4.32    1.70
   5  -1  15    2.86    1.51
  -5   1 -16   18.93    3.59
   5  -1  16   15.89    3.45
   5  -1  16   13.55    2.91
  -5   1 -17    5.88    2.19
   5  -1  17    8.22    2.40
  -5   1 -18    5.66    2.34
   5  -1  18    4.35    2.14
  -6   1  19    4.66    2.01
  -6   1  19    3.31    2.20
   6  -1 -19    5.11    2.30
  -6   1  18    5.95    2.18
  -6   1  18    3.35    2.06
   6  -1 -18    6.29    2.49
  -6   1  17    5.51    2.12
  -6   1  17    5.23    2.20
   6  -1 -17    7.33    2.34
  -6   1  16    6.63    2.00
  -6   1  16   12.06    2.85
   6  -1 -16   11.37    2.75
  -6   1  15    9.20    2.34
  -6   1  15    8.86    2.44
   6  -1 -15   10.48    2.57
  -6   1  14   10.91    2.43
  -6   1  14    9.78    2.26
   6  -1 -14   12.46    2.66
  -6   1  13   20.42    3.15
  -6   1  13   20.52    3.10
   6  -1 -13   23.45    3.47
  -6   1  12   13.99    2.55
  -6   1  12   10.79    2.28
   6  -1 -12    9.83    2.19
  -6   1  11   53.21    3.74
  -6   1  11   46.60    3.52
   6  -1 -11   49.80    3.67
  -6   1  10   18.74    2.29
  -6   1  10   21.41    2.32
   6  -1 -10   19.99    2.41
  -6   1   9   37.17    2.96
  -6   1   9   39.40    2.94
   6  -1  -9   33.56    2.80
  -6   1   8   11.50    2.06
  -6   1   8   14.23    2.17
   6  -1  -8    9.04    1.76
  -6   1   7   13.72    0.95
  -6   1   7   15.52    1.84
  -6   1   7   10.84    1.80
   6  -1  -7   15.35    1.89
   6  -1  -7   13.59    0.82
  -6   1   6   20.26    1.27
  -6   1   6   21.89    2.08
  -6   1   6   20.33    1.88
   6  -1  -6   21.54    2.07
  -6   1   5   66.71    2.39
  -6   1   5   63.54    3.26
  -6   1   5   62.44    3.02
   6  -1  -5   60.25    3.22
  -6   1   4  147.70    3.73
  -6   1   4  138.91    4.61
  -6   1   4  133.66    4.22
   6  -1  -4  133.05    4.59
  -6   1   3   39.09    2.06
  -6   1   3   41.98    2.49
  -6   1   3   45.09    1.12
  -6   1   3   41.01    2.30
   6  -1  -3   39.02    2.49
  -6   1   2    9.46    1.17
  -6   1   2    7.86    1.32
  -6   1   2   10.02    0.71
  -6   1   2   10.20    1.47
   6  -1  -2    6.86    1.31
   6  -1  -2    9.52    1.40
  -6   1   1   56.24    2.67
  -6   1   1   55.34    2.62
  -6   1   1   56.05    1.79
  -6   1   1   57.35    2.57
   6  -1  -1   51.42    2.73
   6  -1  -1   54.55    2.51
  -6   1   0   90.91    3.50
  -6   1   0   81.73    3.05
  -6   1   0   89.60    2.55
   6  -1   0   78.54    3.30
   6  -1   0   86.93    3.12
  -6   1  -1  114.76    4.07
  -6   1  -1  109.44    3.40
  -6   1  -1  115.62    3.19
   6  -1   1  102.19    3.75
   6  -1   1  115.77    3.61
  -6   1  -2   24.36    2.02
  -6   1  -2   22.03    1.54
  -6   1  -2   23.30    1.62
   6  -1   2   22.73    1.85
   6  -1   2   19.41    1.60
  -6   1  -3   28.53    2.22
  -6   1  -3   25.65    1.59
  -6   1  -3   28.89    1.93
   6  -1   3   26.67    2.01
   6  -1   3   27.50    1.92
  -6   1  -4    3.35    1.08
  -6   1  -4    4.10    0.83
  -6   1  -4    4.43    1.06
   6  -1   4    3.64    1.05
   6  -1   4    4.22    0.86
   6  -1   4    4.81    1.06
  -6   1  -5    3.26    1.01
  -6   1  -5    3.58    0.75
  -6   1  -5    5.56    1.29
   6  -1   5    4.59    1.15
   6  -1   5    4.47    0.84
   6  -1   5    5.62    1.20
  -6   1  -6    6.21    1.57
  -6   1  -6    3.45    1.07
   6  -1   6    1.96    0.89
   6  -1   6    3.22    0.73
   6  -1   6    4.90    1.21
  -6   1  -7   58.73    3.54
  -6   1  -7   51.46    3.23
   6  -1   7   57.82    3.23
   6  -1   7   58.25    2.17
   6  -1   7   59.56    3.22
  -6   1  -8   21.94    2.37
  -6   1  -8   24.16    2.39
   6  -1   8   21.33    2.18
   6  -1   8   22.69    2.21
  -6   1  -9   46.45    3.40
  -6   1  -9   51.33    3.53
   6  -1   9   54.96    3.44
   6  -1   9   49.95    3.29
  -6   1 -10    4.62    1.43
  -6   1 -10    7.92    1.98
   6  -1  10    4.93    1.46
   6  -1  10    5.97    1.58
  -6   1 -11    6.96    1.96
  -6   1 -11    4.12    1.55
   6  -1  11    3.88    1.47
   6  -1  11    4.00    1.42
  -6   1 -12   13.20    2.59
  -6   1 -12   18.73    3.19
   6  -1  12    9.76    2.09
   6  -1  12   11.32    2.31
  -6   1 -13   20.79    3.22
  -6   1 -13   18.83    3.21
   6  -1  13   21.85    2.69
   6  -1  13   20.27    3.11
  -6   1 -14   17.15    3.05
  -6   1 -14   13.83    2.78
   6  -1  14   12.82    2.61
   6  -1  14   15.08    2.86
  -6   1 -15   11.76    2.46
  -6   1 -15   11.98    2.67
   6  -1  15   18.44    3.16
   6  -1  15   10.91    2.47
  -6   1 -16   20.07    4.44
  -6   1 -16   13.88    3.05
   6  -1  16   17.26    3.26
  -6   1 -17    5.11    2.15
   6  -1  17    4.91    2.14
  -7   1  18    3.65    1.88
  -7   1  18    7.15    2.59
   7  -1 -18    7.45    2.57
  -7   1  17    1.22    1.49
  -7   1  17    0.73    1.30
   7  -1 -17    0.34    1.39
  -7   1  16    6.57    2.28
  -7   1  16    4.13    1.72
   7  -1 -16    3.46    1.79
  -7   1  15    2.61    1.55
  -7   1  15    2.05    1.31
   7  -1 -15    4.15    1.89
  -7   1  14    4.89    1.73
  -7   1  14    5.51    1.81
   7  -1 -14    3.79    1.71
  -7   1  13   19.50    3.22
  -7   1  13   23.40    3.46
   7  -1 -13   18.42    3.11
  -7   1  12    8.26    2.08
  -7   1  12    9.25    2.15
   7  -1 -12   10.01    2.36
  -7   1  11    3.48    1.33
  -7   1  11    1.89    1.10
   7  -1 -11    2.96    1.31
  -7   1  10   31.05    2.94
  -7   1  10   34.82    2.97
   7  -1 -10   29.25    2.86
  -7   1   9    2.95    1.19
  -7   1   9    3.13    1.18
   7  -1  -9    3.39    1.39
  -7   1   8   30.62    2.70
  -7   1   8   29.49    2.57
   7  -1  -8   29.72    2.74
  -7   1   7   16.81    1.26
  -7   1   7   16.24    2.02
  -7   1   7   14.37    2.09
   7  -1  -7   16.57    2.07
  -7   1   6   17.00    1.35
  -7   1   6   13.43    2.11
  -7   1   6   14.53    1.74
   7  -1  -6   15.62    2.31
  -7   1   5   36.75    2.03
  -7   1   5   38.32    2.74
  -7   1   5   36.85    2.47
   7  -1  -5   34.11    2.64
  -7   1   4   20.64    1.64
  -7   1   4   16.06    1.77
  -7   1   4   16.37    1.67
   7  -1  -4   14.11    1.71
  -7   1   3    3.57    0.96
  -7   1   3    2.55    0.86
  -7   1   3    3.34    0.54
  -7   1   3    2.22    0.81
   7  -1  -3    4.43    1.21
   7  -1  -3    2.57    0.84
  -7   1   2   15.78    1.57
  -7   1   2   15.60    1.62
  -7   1   2   17.80    1.05
  -7   1   2   16.78    1.61
   7  -1  -2   13.81    1.71
   7  -1  -2   18.85    1.69
  -7   1   1   51.69    2.79
  -7   1   1   51.53    2.71
  -7   1   1   52.71    1.96
  -7   1   1   49.72    2.55
   7  -1  -1   49.26    2.92
   7  -1  -1   53.60    2.64
  -7   1   0   23.89    2.03
  -7   1   0   25.06    1.89
  -7   1   0   27.92    1.61
   7  -1   0   22.80    2.01
   7  -1   0   23.08    1.78
  -7   1  -1    8.36    1.54
  -7   1  -1    8.22    1.32
  -7   1  -1   10.75    1.15
   7  -1   1    8.87    1.57
   7  -1   1    7.14    1.25
  -7   1  -2    4.88    1.23
  -7   1  -2    4.44    0.95
  -7   1  -2    5.73    1.11
   7  -1   2    4.73    1.17
   7  -1   2    5.20    1.12
  -7   1  -3   23.28    2.19
  -7   1  -3   22.03    1.62
  -7   1  -3   24.27    1.87
   7  -1   3   20.79    1.98
   7  -1   3   23.99    1.89
  -7   1  -4   33.11    2.61
  -7   1  -4   30.72    1.83
  -7   1  -4   33.91    2.35
   7  -1   4   28.11    2.30
   7  -1   4   30.68    2.18
  -7   1  -5   36.51    2.85
  -7   1  -5   38.82    1.95
  -7   1  -5   39.94    2.68
   7  -1   5   34.32    2.58
   7  -1   5   40.26    1.96
   7  -1   5   36.36    2.46
  -7   1  -6   21.67    2.31
  -7   1  -6   23.61    2.23
   7  -1   6   18.04    2.02
   7  -1   6   22.16    2.06
  -7   1  -7   12.46    2.30
  -7   1  -7    9.34    1.81
   7  -1   7   11.44    2.00
   7  -1   7   12.49    1.99
  -7   1  -8   29.33    2.84
  -7   1  -8   34.82    2.93
   7  -1   8   28.41    2.61
   7  -1   8   29.12    2.55
  -7   1  -9   37.11    3.28
  -7   1  -9   40.28    3.29
   7  -1   9   39.03    3.11
   7  -1   9   34.85    2.88
  -7   1 -10    0.42    0.86
  -7   1 -10    1.84    1.15
   7  -1  10    0.54    1.06
   7  -1  10    0.82    0.95
  -7   1 -11   29.76    3.15
  -7   1 -11   25.68    2.94
   7  -1  11   28.39    2.93
   7  -1  11   28.41    2.91
  -7   1 -12    2.01    1.45
  -7   1 -12    1.27    1.16
   7  -1  12    3.48    1.59
   7  -1  12    2.74    1.43
  -7   1 -13    1.56    1.32
  -7   1 -13    1.06    1.16
   7  -1  13    1.83    1.42
   7  -1  13    1.33    1.33
  -7   1 -14    9.19    2.41
  -7   1 -14    8.42    2.40
   7  -1  14    8.87    2.26
   7  -1  14    8.03    2.20
  -7   1 -15   16.72    3.07
  -7   1 -15   22.13    3.94
   7  -1  15   19.18    3.39
   7  -1  15   17.83    3.19
  -7   1 -16   13.41    2.91
  -7   1 -16   10.49    2.97
   7  -1  16   14.42    2.97
  -8   1  18    1.10    1.58
  -8   1  18    1.13    1.88
   8  -1 -18    1.30    1.72
  -8   1  17    8.12    2.33
  -8   1  17    7.27    2.48
   8  -1 -17    6.85    2.49
  -8   1  16    3.15    1.76
  -8   1  16    3.19    1.73
   8  -1 -16    4.32    1.99
  -8   1  15    0.42    1.21
  -8   1  15    0.28    1.20
   8  -1 -15    0.38    1.29
  -8   1  14    4.94    2.01
  -8   1  14    7.35    2.24
   8  -1 -14    5.33    1.98
  -8   1  13   19.59    3.17
  -8   1  13   21.84    3.29
   8  -1 -13   22.49    3.59
  -8   1  12    6.15    1.91
  -8   1  12    8.68    2.14
   8  -1 -12    5.31    1.76
  -8   1  11    9.75    2.29
  -8   1  11    8.65    2.06
   8  -1 -11   10.47    2.38
  -8   1  10   12.70    2.43
  -8   1  10   12.72    2.31
   8  -1 -10   17.58    2.92
  -8   1   9   15.83    2.62
  -8   1   9   14.45    2.42
   8  -1  -9   14.03    2.64
  -8   1   8    4.87    1.57
  -8   1   8    4.18    1.28
   8  -1  -8    3.80    1.38
  -8   1   7    1.36    1.06
  -8   1   7    1.90    0.95
   8  -1  -7    3.37    1.25
  -8   1   6   25.62    1.83
  -8   1   6   26.79    2.57
  -8   1   6   28.77    2.42
   8  -1  -6   28.14    2.68
  -8   1   5   77.80    3.20
  -8   1   5   63.36    3.61
  -8   1   5   70.81    3.50
   8  -1  -5   65.23    3.80
  -8   1   4   44.86    2.57
  -8   1   4   43.83    2.95
  -8   1   4   43.87    2.70
   8  -1  -4   44.53    3.16
   8  -1  -4   51.86    2.93
  -8   1   3   60.20    3.06
  -8   1   3   59.23    3.29
  -8   1   3   52.62    2.86
   8  -1  -3   55.34    3.44
   8  -1  -3   58.81    3.02
  -8   1   2    1.44    0.76
  -8   1   2    3.15    1.09
  -8   1   2    2.56    0.64
  -8   1   2    2.06    0.82
   8  -1  -2    1.69    0.97
   8  -1  -2    3.02    0.94
  -8   1   1    2.32    0.96
  -8   1   1    1.41    0.79
  -8   1   1    3.62    0.82
   8  -1  -1    2.21    1.00
   8  -1  -1    2.98    0.96
  -8   1   0   50.48    3.07
  -8   1   0   52.72    2.82
  -8   1   0   58.26    2.45
   8  -1   0   49.04    3.17
   8  -1   0   57.61    2.86
  -8   1  -1   82.37    4.00
  -8   1  -1   76.58    3.24
  -8   1  -1   85.79    3.19
   8  -1   1   76.57    3.87
   8  -1   1   78.15    3.33
  -8   1  -2   22.26    2.25
  -8   1  -2   24.46    1.88
  -8   1  -2   22.74    1.82
   8  -1   2   22.82    2.21
   8  -1   2   21.92    1.88
  -8   1  -3   57.57    3.54
  -8   1  -3   57.50    2.67
  -8   1  -3   63.08    3.11
   8  -1   3   52.66    3.29
   8  -1   3   58.35    2.98
  -8   1  -4    0.98    0.81
  -8   1  -4    0.80    0.62
  -8   1  -4    0.52    0.59
   8  -1   4    1.08    0.83
   8  -1   4    1.59    0.81
  -8   1  -5    5.98    1.55
  -8   1  -5    5.85    1.42
   8  -1   5    4.58    1.40
   8  -1   5    5.12    1.25
  -8   1  -6   19.66    2.28
  -8   1  -6   21.20    2.23
   8  -1   6   21.34    2.37
   8  -1   6   21.60    2.13
  -8   1  -7   36.78    3.21
  -8   1  -7   33.94    2.90
   8  -1   7   29.40    2.76
   8  -1   7   34.65    2.69
  -8   1  -8   29.24    3.06
  -8   1  -8   26.84    2.71
   8  -1   8   26.89    2.73
   8  -1   8   28.92    2.61
  -8   1  -9    6.09    1.90
  -8   1  -9    7.83    2.05
   8  -1   9    7.46    1.96
   8  -1   9    6.06    1.63
  -8   1 -10    0.03    1.06
  -8   1 -10    0.59    0.88
   8  -1  10    0.47    1.09
   8  -1  10   -0.10    0.90
  -8   1 -11    3.23    1.52
  -8   1 -11    1.87    1.29
   8  -1  11    1.73    1.10
   8  -1  11    2.42    1.30
  -8   1 -12    7.43    2.14
  -8   1 -12    5.26    1.81
   8  -1  12    6.13    2.00
   8  -1  12    6.21    1.85
  -8   1 -13    5.67    2.07
  -8   1 -13    7.01    2.10
   8  -1  13    6.36    2.06
   8  -1  13    6.65    2.02
  -8   1 -14    6.88    2.26
  -8   1 -14   10.28    2.69
   8  -1  14   12.01    2.70
   8  -1  14    7.47    2.13
  -8   1 -15    9.10    2.39
  -8   1 -15   10.73    2.80
   8  -1  15    7.10    2.74
  -9   1  17    0.96    1.51
  -9   1  17    0.48    1.79
   9  -1 -17    1.61    1.65
  -9   1  16    8.13    2.44
  -9   1  16    9.58    2.73
   9  -1 -16    7.68    2.50
  -9   1  15    0.95    1.36
  -9   1  15    1.07    1.53
   9  -1 -15    0.08    1.16
  -9   1  14    1.65    1.42
  -9   1  14    2.30    1.56
   9  -1 -14    2.32    1.71
  -9   1  13    7.72    2.21
  -9   1  13    7.71    2.12
   9  -1 -13    9.31    2.44
  -9   1  12   13.06    2.85
  -9   1  12   12.80    2.60
   9  -1 -12   16.33    3.21
  -9   1  11    0.47    0.83
  -9   1  11   -0.26    0.80
   9  -1 -11    1.53    1.24
  -9   1  10    1.71    1.22
  -9   1  10    1.82    1.11
   9  -1 -10    1.55    1.25
  -9   1   9   12.31    2.50
  -9   1   9   10.50    2.11
   9  -1  -9   12.30    2.54
  -9   1   8    6.29    1.81
  -9   1   8    6.70    1.64
   9  -1  -8    6.13    1.70
  -9   1   7    2.88    1.29
  -9   1   7    3.93    1.35
   9  -1  -7    2.65    1.12
  -9   1   6    2.71    0.90
  -9   1   6    2.37    1.10
  -9   1   6    1.57    0.90
   9  -1  -6    1.09    0.96
  -9   1   5   13.00    1.56
  -9   1   5   11.95    2.19
  -9   1   5   13.87    2.10
   9  -1  -5    9.10    1.96
   9  -1  -5   11.56    1.92
  -9   1   4   41.26    2.70
  -9   1   4   37.90    2.96
  -9   1   4   38.16    2.65
   9  -1  -4   34.34    3.03
   9  -1  -4   38.50    2.68
  -9   1   3   23.35    2.15
  -9   1   3   24.34    2.34
  -9   1   3   20.42    1.99
   9  -1  -3   20.27    2.34
   9  -1  -3   25.66    2.23
  -9   1   2   27.94    2.43
  -9   1   2   22.92    2.04
   9  -1  -2   27.00    2.63
   9  -1  -2   27.29    2.20
  -9   1   1   83.56    4.06
  -9   1   1   84.66    3.85
   9  -1  -1   79.46    4.26
   9  -1  -1   92.91    3.79
  -9   1   0    2.05    0.95
  -9   1   0    3.26    1.01
  -9   1   0    1.84    0.76
   9  -1   0    2.53    1.14
   9  -1   0    2.56    0.96
  -9   1  -1   15.45    2.48
  -9   1  -1    9.71    1.62
  -9   1  -1   11.19    1.62
   9  -1   1    7.90    1.78
   9  -1   1   11.29    1.72
  -9   1  -2    5.68    1.61
  -9   1  -2    3.87    1.13
  -9   1  -2    4.20    1.09
   9  -1   2    3.95    1.36
   9  -1   2    2.58    0.95
  -9   1  -3    5.43    1.59
  -9   1  -3    5.21    1.19
  -9   1  -3    9.03    1.65
   9  -1   3    6.77    1.68
   9  -1   3    6.81    1.41
  -9   1  -4    6.63    1.75
  -9   1  -4    8.56    1.68
   9  -1   4    6.38    1.79
   9  -1   4    8.33    1.57
  -9   1  -5   41.49    3.38
  -9   1  -5   38.78    2.90
   9  -1   5   35.14    3.05
   9  -1   5   39.48    2.75
  -9   1  -6    0.51    0.83
  -9   1  -6   -0.03    0.63
   9  -1   6    1.07    1.05
   9  -1   6    0.65    0.88
  -9   1  -7   19.23    3.10
  -9   1  -7   14.84    2.40
   9  -1   7   14.87    2.65
   9  -1   7   15.96    2.33
  -9   1  -8    6.02    1.97
  -9   1  -8    7.93    1.92
   9  -1   8    7.54    2.01
   9  -1   8    8.09    1.88
  -9   1  -9    9.11    2.28
  -9   1  -9    9.25    2.17
   9  -1   9    7.55    2.05
   9  -1   9    8.26    1.86
  -9   1 -10    4.59    1.79
  -9   1 -10    3.83    1.67
   9  -1  10    2.73    1.51
   9  -1  10    5.09    1.64
  -9   1 -11    7.19    2.14
  -9   1 -11    5.51    1.89
   9  -1  11    8.87    2.36
  -9   1 -12    3.26    1.79
  -9   1 -12    2.47    1.50
   9  -1  12    2.41    1.61
  -9   1 -13   -0.15    1.14
  -9   1 -13    0.54    1.31
   9  -1  13    0.55    1.28
  -9   1 -14    1.76    1.49
  -9   1 -14    1.16    1.38
   9  -1  14    2.09    1.46
 -10   1  16    1.72    1.63
 -10   1  16    1.49    1.70
  10  -1 -16    0.15    1.47
 -10   1  15    2.37    1.66
 -10   1  15    0.81    1.45
  10  -1 -15    1.04    1.59
 -10   1  14    1.60    1.49
 -10   1  14    1.65    1.61
  10  -1 -14    1.49    1.49
 -10   1  13    3.91    1.71
 -10   1  13    7.81    2.23
  10  -1 -13    8.22    2.48
 -10   1  12   25.70    3.21
 -10   1  12   25.68    3.09
  10  -1 -12   25.77    4.00
 -10   1  11   16.33    3.23
 -10   1  11   12.50    2.48
  10  -1 -11    9.67    2.50
 -10   1  10    1.13    1.29
 -10   1  10    1.50    1.15
  10  -1 -10    1.10    1.25
 -10   1   9    3.19    1.56
 -10   1   9    2.33    1.25
  10  -1  -9    2.66    1.48
 -10   1   8    1.31    1.09
 -10   1   8    1.30    1.04
  10  -1  -8    1.48    1.17
 -10   1   7    2.51    1.27
 -10   1   7    3.79    1.30
  10  -1  -7    2.03    1.17
 -10   1   6   12.25    2.29
 -10   1   6   13.46    2.20
  10  -1  -6   11.93    2.35
  10  -1  -6   11.74    2.00
 -10   1   5   39.16    2.73
 -10   1   5   38.64    3.21
 -10   1   5   37.86    2.89
  10  -1  -5   33.32    3.23
  10  -1  -5   36.07    2.83
 -10   1   4   16.45    1.96
 -10   1   4   16.59    2.61
 -10   1   4   17.93    2.04
  10  -1  -4   12.18    2.31
  10  -1  -4   21.47    2.18
 -10   1   3   15.82    1.97
 -10   1   3   16.33    2.43
 -10   1   3   16.14    1.92
  10  -1  -3   11.97    2.31
  10  -1  -3   16.64    1.93
 -10   1   2    2.78    1.13
 -10   1   2    4.03    1.33
  10  -1  -2    4.68    1.65
  10  -1  -2    4.94    1.32
 -10   1   1   13.72    2.31
 -10   1   1   10.90    1.95
  10  -1  -1    9.99    2.11
  10  -1  -1   13.35    2.00
 -10   1   0   14.72    2.49
 -10   1   0    8.95    1.70
  10  -1   0    5.96    1.71
  10  -1   0    9.37    1.70
 -10   1  -1   63.26    4.01
 -10   1  -1   60.29    3.29
  10  -1   1   57.36    3.89
  10  -1   1   56.79    3.15
 -10   1  -2    2.60    1.27
 -10   1  -2    2.18    0.90
  10  -1   2    2.46    1.22
  10  -1   2    3.83    1.22
 -10   1  -3   24.08    2.73
 -10   1  -3   26.18    2.31
  10  -1   3   25.44    2.79
  10  -1   3   26.33    2.29
 -10   1  -4   11.72    2.39
 -10   1  -4   11.69    1.97
  10  -1   4   11.61    2.36
  10  -1   4   10.86    2.68
 -10   1  -5    2.61    1.28
 -10   1  -5    2.65    1.18
  10  -1   5    2.67    1.39
 -10   1  -6    9.89    2.26
 -10   1  -6   17.18    2.66
  10  -1   6   16.04    2.83
 -10   1  -7   59.29    4.43
 -10   1  -7   57.01    4.00
  10  -1   7   55.61    4.19
 -10   1  -8    6.34    2.08
 -10   1  -8    5.34    1.72
  10  -1   8    6.42    2.02
 -10   1  -9    5.91    2.22
 -10   1  -9    5.97    1.86
  10  -1   9    5.33    1.92
 -10   1 -10    7.76    2.44
 -10   1 -10    7.62    2.11
  10  -1  10    8.29    2.22
 -10   1 -11    0.91    1.45
 -10   1 -11    1.20    1.32
  10  -1  11    1.17    1.51
 -10   1 -12    3.07    1.72
 -10   1 -12    2.25    1.53
  10  -1  12    3.41    1.89
 -10   1 -13    2.90    1.97
 -10   1 -13    3.79    1.79
  10  -1  13    2.94    1.75
 -11   1  15    5.48    2.27
 -11   1  15    6.95    2.50
  11  -1 -15   11.37    2.95
 -11   1  14    5.48    2.23
 -11   1  14    5.13    2.04
  11  -1 -14    6.64    2.53
 -11   1  13   12.61    3.04
 -11   1  13    7.67    2.23
  11  -1 -13   10.43    2.79
 -11   1  12    9.71    2.76
 -11   1  12   10.51    2.50
  11  -1 -12    8.79    2.47
 -11   1  11    1.13    1.30
 -11   1  11    1.14    1.15
  11  -1 -11    0.77    1.26
 -11   1  10    4.18    1.69
 -11   1  10    5.95    1.79
  11  -1 -10    5.78    2.08
 -11   1   9    4.44    1.74
 -11   1   9    9.03    2.10
  11  -1  -9    6.22    2.06
 -11   1   8    7.73    2.03
 -11   1   8   12.37    2.39
  11  -1  -8    8.42    2.26
 -11   1   7    5.77    1.95
 -11   1   7    5.96    1.59
  11  -1  -7    4.66    1.72
  11  -1  -7    6.41    1.70
 -11   1   6    0.68    1.14
 -11   1   6    0.04    0.76
  11  -1  -6    0.19    0.94
  11  -1  -6   -0.23    0.80
 -11   1   5    0.57    0.79
 -11   1   5    0.38    1.04
 -11   1   5    0.09    0.78
  11  -1  -5    0.58    1.19
  11  -1  -5    0.88    0.96
 -11   1   4   13.94    2.34
 -11   1   4   12.45    2.32
 -11   1   4   13.92    2.51
  11  -1  -4   12.94    2.58
  11  -1  -4   17.74    2.17
 -11   1   3   34.78    2.98
 -11   1   3   35.71    3.10
  11  -1  -3   35.80    3.40
 -11   1   2   12.53    2.28
 -11   1   2   12.29    2.22
  11  -1  -2    8.12    2.14
 -11   1   1   48.02    3.60
 -11   1   1   48.29    3.31
  11  -1  -1   45.49    3.82
 -11   1   0    2.82    1.36
 -11   1   0    3.12    1.21
  11  -1   0    2.29    1.38
 -11   1  -1    0.62    0.96
  11  -1   1    1.30    1.06
 -11   1  -2    6.12    1.84
  11  -1   2    7.32    1.92
 -11   1  -3   30.94    3.22
  11  -1   3   24.01    2.91
 -11   1  -4    6.60    1.89
 -11   1  -4    4.95    1.49
  11  -1   4    5.64    1.93
 -11   1  -5   65.89    4.74
 -11   1  -5   68.06    4.12
  11  -1   5   60.54    4.60
 -11   1  -6    9.13    2.34
 -11   1  -6   10.42    2.28
  11  -1   6    8.10    2.16
 -11   1  -7    1.25    1.29
 -11   1  -7    1.55    1.21
  11  -1   7    0.68    1.27
 -11   1  -8    7.52    2.18
 -11   1  -8    6.96    2.01
  11  -1   8    5.58    2.13
 -11   1  -9    9.13    2.68
 -11   1  -9    9.96    2.40
  11  -1   9    9.28    2.63
 -11   1 -10    1.51    1.35
 -11   1 -10    1.27    1.32
  11  -1  10    2.83    1.85
 -11   1 -11   12.92    2.99
 -11   1 -11   16.04    3.16
  11  -1  11   13.70    3.15
 -11   1 -12    3.80    1.93
 -11   1 -12    3.65    1.90
  11  -1  12    3.48    1.95
 -12   1  13   -0.27    1.17
  12  -1 -13   -0.48    1.13
 -12   1  12   12.90    3.22
  12  -1 -12   17.54    3.62
 -12   1  11   12.17    2.87
  12  -1 -11   11.35    2.76
 -12   1  10    9.48    2.52
  12  -1 -10    8.41    2.51
 -12   1   9    3.31    1.74
  12  -1  -9    1.44    1.47
 -12   1   8    5.40    2.04
  12  -1  -8    2.20    1.49
 -12   1   7    1.97    1.28
  12  -1  -7    1.85    1.31
 -12   1   6    2.61    1.42
  12  -1  -6    1.67    1.44
 -12   1   5   12.35    2.58
  12  -1  -5   10.22    2.42
 -12   1   4    2.48    1.27
 -12   1   4    2.57    1.40
  12  -1  -4    0.84    1.24
 -12   1   3    5.71    1.65
 -12   1   3    7.19    1.83
  12  -1  -3    7.93    2.24
 -12   1   2    4.07    1.49
 -12   1   2    4.49    1.46
  12  -1  -2    4.50    1.77
 -12   1   1    8.40    2.04
  12  -1  -1    7.85    2.30
 -12   1   0    0.50    1.03
  12  -1   0    0.52    1.17
 -12   1  -1   13.52    2.60
  12  -1   1   13.20    2.81
 -12   1  -2    1.91    1.38
  12  -1   2    2.71    1.56
 -12   1  -3   15.83    3.02
  12  -1   3   13.33    2.81
 -12   1  -4    6.61    2.04
  12  -1   4    5.88    2.16
 -12   1  -5    4.92    1.89
  12  -1   5    3.09    1.75
 -12   1  -6    0.06    0.85
  12  -1   6    0.18    1.36
 -12   1  -7   12.87    2.80
 -12   1  -7   19.76    4.01
  12  -1   7   17.53    3.36
 -12   1  -8    9.13    2.67
 -12   1  -8    8.26    2.23
  12  -1   8    7.67    2.46
 -12   1  -9    1.41    1.57
 -12   1  -9    0.08    1.12
  12  -1   9    0.76    1.47
 -12   1 -10    7.56    2.79
 -12   1 -10    9.05    2.52
  12  -1  10    6.88    2.47
 -13   1  11    4.91    2.33
  13  -1 -11    4.38    2.11
 -13   1  10   -0.51    1.26
  13  -1 -10    1.68    1.70
 -13   1   9    3.46    1.81
  13  -1  -9    4.65    2.03
 -13   1   8    9.90    2.58
  13  -1  -8    6.80    2.29
 -13   1   7    9.65    2.53
  13  -1  -7    8.45    2.41
 -13   1   6    3.60    1.64
  13  -1  -6    1.36    1.65
 -13   1   5    0.91    1.26
  13  -1  -5    1.16    1.58
 -13   1   4    7.31    2.03
  13  -1  -4    8.72    2.35
 -13   1   3    8.48    2.09
 -13   1   3   11.35    2.44
  13  -1  -3    8.43    2.37
 -13   1   2    3.21    1.49
  13  -1  -2    2.98    1.79
 -13   1   1    2.68    1.46
  13  -1  -1    3.35    1.77
 -13   1   0    2.22    1.44
  13  -1   0    2.68    1.49
 -13   1  -1    0.19    1.05
  13  -1   1    0.41    1.13
 -13   1  -2    2.15    1.42
  13  -1   2    2.15    1.82
 -13   1  -3    3.16    1.54
  13  -1   3    4.66    2.00
 -13   1  -4    3.10    1.65
  13  -1   4    2.67    1.82
 -13   1  -5   12.44    3.02
  13  -1   5    8.68    2.64
 -13   1  -6    7.74    2.37
  13  -1   6    7.13    2.43
 -13   1  -7    7.15    2.36
  13  -1   7    7.85    2.77
 -13   1  -8    2.06    1.68
  13  -1   8    1.89    1.72
 -14   1   9    1.61    1.94
  14  -1  -9    2.24    1.60
 -14   1   8    7.72    2.33
  14  -1  -8    7.73    2.53
 -14   1   7    2.78    1.79
  14  -1  -7    2.58    1.85
 -14   1   6    7.91    2.28
  14  -1  -6    6.77    2.68
 -14   1   5   18.78    3.22
  14  -1  -5   18.52    3.64
  14  -1  -4    6.39    2.44
 -14   1   3    3.30    1.66
  14  -1  -3    3.51    2.01
 -14   1   2    1.37    1.34
  14  -1  -2    2.01    1.63
 -14   1   1    2.40    1.58
  14  -1  -1    3.91    1.84
 -14   1   0    5.82    1.98
  14  -1   0    4.07    2.11
 -14   1  -1    1.44    1.41
  14  -1   1    3.34    1.96
 -14   1  -2    0.67    1.18
  14  -1   2    0.69    1.49
 -14   1  -3    0.32    1.11
  14  -1   3   -0.24    1.57
 -14   1  -4    6.08    2.22
  14  -1   4    7.50    2.67
 -14   1  -5   19.02    3.50
  14  -1   5   21.03    3.98
  15  -1  -4    2.72    2.26
  15  -1  -3    6.95    2.71
 -15   1   2   -0.39    1.25
  15  -1  -2    2.44    2.19
 -15   1   1    3.76    1.91
  15  -1  -1    3.86    2.14
 -15   1   0    5.60    2.23
  15  -1   0    7.13    2.56
  14   2   4    1.21    1.46
 -14  -2  -4    0.76    1.27
 -14  -2  -4    0.09    1.20
  14   2   3   25.93    4.43
 -14  -2  -3   19.71    3.83
 -14  -2  -3   25.03    3.86
  14   2   2   -0.10    1.23
 -14  -2  -2    0.13    1.25
  14   2   1    2.32    1.86
 -14  -2  -1    4.15    1.88
  14   2   0    1.58    1.61
 -14  -2   0    3.74    1.97
  14   2  -1    3.02    1.92
 -14  -2   1    2.76    1.73
  14   2  -2    2.78    1.90
 -14  -2   2    1.70    1.51
  14   2  -3   23.55    4.06
 -14  -2   3   23.28    3.58
  14   2  -4   16.83    3.66
 -14  -2   4   17.08    3.23
  14   2  -5    0.07    1.44
 -14  -2   5    1.19    1.58
  14   2  -6    0.59    1.68
  14   2  -7    2.19    1.88
  13   2   7   14.31    3.57
 -13  -2  -7   16.26    3.37
 -13  -2  -7   25.87    4.30
  13   2   6    4.08    2.24
 -13  -2  -6    0.94    1.34
 -13  -2  -6    2.09    1.65
  13   2   5   27.01    4.42
 -13  -2  -5   33.31    3.81
  13   2   4    3.78    2.07
 -13  -2  -4    4.85    2.02
 -13  -2  -4    5.07    1.98
  13   2   3    0.64    1.42
 -13  -2  -3    1.15    1.47
 -13  -2  -3    1.10    1.23
  13   2   2    0.50    1.28
 -13  -2  -2    1.00    1.33
 -13  -2  -2    0.69    1.12
  13   2   1    7.67    2.39
 -13  -2  -1   12.29    2.68
 -13  -2  -1   13.75    2.82
  13   2   0    4.60    1.96
  13   2   0    6.46    2.11
 -13  -2   0    4.16    1.77
 -13  -2   0    5.20    1.81
  13   2  -1    9.86    2.73
 -13  -2   1   10.40    2.70
  13   2  -2    1.18    1.50
 -13  -2   2    0.84    1.12
  13   2  -3    1.23    1.41
 -13  -2   3    1.17    1.23
  13   2  -4   26.22    4.21
 -13  -2   4   26.49    3.21
  13   2  -5   14.19    3.30
 -13  -2   5   17.74    3.04
  13   2  -6    8.77    2.62
 -13  -2   6    7.89    2.58
  13   2  -7   -0.19    1.18
 -13  -2   7    0.12    1.04
  13   2  -8    0.17    1.32
 -13  -2   8   -0.89    1.24
  13   2  -9    5.48    2.21
 -13  -2   9    4.76    1.97
  13   2 -10    4.77    2.10
 -13  -2  10    4.78    2.23
  12   2   9   26.24    4.26
 -12  -2  -9   24.02    4.22
 -12  -2  -9   27.97    4.51
  12   2   8    2.40    1.89
 -12  -2  -8    2.84    2.07
 -12  -2  -8    1.95    1.63
  12   2   7    4.33    2.30
 -12  -2  -7    6.58    2.34
 -12  -2  -7    6.33    2.22
  12   2   6    3.33    1.86
 -12  -2  -6    2.17    1.43
 -12  -2  -6    0.68    1.18
  12   2   5   23.30    3.78
 -12  -2  -5   25.48    4.02
 -12  -2  -5   22.01    3.64
  12   2   4    0.77    1.32
 -12  -2  -4    2.95    1.42
 -12  -2  -4    1.25    1.24
  12   2   3   40.48    4.10
 -12  -2  -3   41.57    3.99
 -12  -2  -3   41.17    3.73
  12   2   2    2.19    1.62
  12   2   2    1.84    1.42
 -12  -2  -2    2.00    1.32
 -12  -2  -2    1.67    1.26
  12   2   1    0.96    1.25
  12   2   1    1.74    1.30
 -12  -2  -1    1.45    1.20
 -12  -2  -1    1.25    1.17
  12   2   0   -0.25    1.10
  12   2   0    0.42    1.16
 -12  -2   0    0.56    1.12
 -12  -2   0    0.33    0.97
  12   2  -1    7.30    2.21
  12   2  -1    8.99    2.01
 -12  -2   1   14.44    2.85
 -12  -2   1   12.38    2.42
  12   2  -2   10.68    2.58
  12   2  -2   14.09    2.49
 -12  -2   2   10.55    2.34
 -12  -2   2   14.99    2.62
  12   2  -3   16.07    2.93
  12   2  -3   17.68    2.79
 -12  -2   3   21.56    3.33
 -12  -2   3   20.07    2.98
  12   2  -4    9.94    2.54
 -12  -2   4   12.36    2.46
 -12  -2   4   13.83    2.61
  12   2  -5    8.79    2.37
 -12  -2   5    9.36    2.26
 -12  -2   5    7.27    1.94
  12   2  -6    1.21    1.31
 -12  -2   6    2.39    1.29
 -12  -2   6    1.69    1.33
  12   2  -7    3.47    1.70
 -12  -2   7    4.19    1.67
  12   2  -8    5.07    2.05
 -12  -2   8    3.76    1.85
  12   2  -9    4.22    1.93
 -12  -2   9    4.66    1.90
  12   2 -10    0.95    1.44
 -12  -2  10    1.46    1.36
  12   2 -11    1.86    1.71
 -12  -2  11    1.65    1.61
  12   2 -12   17.05    3.64
 -12  -2  12   10.95    2.99
  11   2  11    8.00    2.81
 -11  -2 -11    7.17    2.50
 -11  -2 -11    9.44    2.75
  11   2  10    2.28    1.95
 -11  -2 -10    3.84    1.95
 -11  -2 -10    3.16    1.90
  11   2   9    3.84    1.75
 -11  -2  -9    2.77    1.65
 -11  -2  -9    7.35    2.29
  11   2   8    0.03    1.11
 -11  -2  -8    1.20    1.54
 -11  -2  -8    0.07    1.10
  11   2   7   37.00    4.03
 -11  -2  -7   43.01    4.24
 -11  -2  -7   41.86    3.99
  11   2   6   16.83    3.25
 -11  -2  -6   11.47    2.65
 -11  -2  -6   14.58    2.85
  11   2   5   17.05    3.19
 -11  -2  -5   19.54    3.38
 -11  -2  -5   18.03    2.97
  11   2   4   11.79    2.70
 -11  -2  -4   14.51    2.80
 -11  -2  -4   12.35    2.53
  11   2   3    4.79    1.86
  11   2   3    3.81    1.60
 -11  -2  -3    5.73    1.86
 -11  -2  -3    7.47    1.95
  11   2   2    2.24    1.34
  11   2   2    4.03    1.59
 -11  -2  -2    3.29    1.48
 -11  -2  -2    3.01    1.40
  11   2   1   26.66    3.80
  11   2   1   21.65    3.20
 -11  -2  -1   24.65    2.90
 -11  -2  -1   22.66    2.68
  11   2   0    8.21    2.17
  11   2   0    4.97    1.69
 -11  -2   0    9.33    2.30
 -11  -2   0    8.23    1.98
  11   2  -1   22.53    3.37
  11   2  -1   25.95    2.83
 -11  -2   1   26.22    2.96
 -11  -2   1   24.95    2.72
  11   2  -2   12.64    2.62
  11   2  -2    9.31    2.10
 -11  -2   2   15.75    2.77
 -11  -2   2   11.25    2.31
  11   2  -3   12.95    2.66
  11   2  -3   15.20    2.59
 -11  -2   3   19.13    3.00
 -11  -2   3   16.28    2.51
  11   2  -4    6.91    1.97
  11   2  -4    5.64    1.64
 -11  -2   4    5.84    1.63
 -11  -2   4    7.25    1.85
  11   2  -5   15.76    2.99
  11   2  -5   19.06    2.78
 -11  -2   5   16.17    2.59
 -11  -2   5   18.27    2.79
  11   2  -6    8.01    2.10
  11   2  -6   10.78    2.38
 -11  -2   6   13.94    2.56
 -11  -2   6   11.28    2.41
  11   2  -7    0.70    1.14
 -11  -2   7    1.13    1.00
 -11  -2   7    0.32    1.02
  11   2  -8    5.79    2.06
 -11  -2   8    3.75    1.68
  11   2  -9    2.81    1.54
 -11  -2   9    4.73    1.85
  11   2 -10   14.43    2.80
 -11  -2  10   18.15    3.22
  11   2 -11    4.74    1.93
 -11  -2  11    9.14    2.49
  11   2 -12   -0.48    1.30
 -11  -2  12    0.22    1.21
  11   2 -13    7.21    2.37
 -11  -2  13    7.08    2.56
  11   2 -14    8.69    2.64
 -11  -2  14    5.68    2.35
  10   2  13    1.43    1.71
 -10  -2 -13    0.64    1.31
  10   2  12    4.45    2.40
 -10  -2 -12    3.57    1.95
 -10  -2 -12    2.22    1.61
  10   2  11   12.04    2.90
 -10  -2 -11   13.13    3.05
 -10  -2 -11   12.44    2.97
  10   2  10    6.64    2.11
 -10  -2 -10    5.56    2.10
 -10  -2 -10    4.73    1.87
  10   2   9    6.77    2.17
 -10  -2  -9    6.75    2.17
 -10  -2  -9   10.31    2.57
  10   2   8    5.67    2.04
 -10  -2  -8    5.86    1.99
 -10  -2  -8    7.93    2.19
  10   2   7   -0.35    1.04
 -10  -2  -7    0.12    1.14
 -10  -2  -7   -0.03    0.83
  10   2   6    1.09    1.29
 -10  -2  -6    1.99    1.32
 -10  -2  -6    1.57    1.17
  10   2   5   34.58    3.54
 -10  -2  -5   35.74    3.40
 -10  -2  -5   43.31    3.71
  10   2   4    6.12    2.00
 -10  -2  -4    6.06    1.79
 -10  -2  -4    6.54    1.82
  10   2   3   13.42    2.68
  10   2   3   17.03    2.81
 -10  -2  -3   17.61    3.01
 -10  -2  -3   20.37    3.08
  10   2   2   11.21    2.41
  10   2   2   10.85    2.23
 -10  -2  -2   14.36    2.57
 -10  -2  -2   14.34    2.52
  10   2   1    0.93    1.02
  10   2   1    0.22    0.95
 -10  -2  -1    0.69    0.85
 -10  -2  -1    0.13    0.75
  10   2   0   15.56    2.65
  10   2   0   16.90    2.71
 -10  -2   0   14.92    2.56
 -10  -2   0   20.88    3.01
  10   2  -1   52.34    3.87
  10   2  -1   60.80    3.89
 -10  -2   1   67.55    4.28
 -10  -2   1   62.82    3.36
 -10  -2   1   62.65    3.91
  10   2  -2    5.79    1.71
  10   2  -2    5.78    1.67
 -10  -2   2    6.71    1.78
 -10  -2   2    6.74    1.53
  10   2  -3   17.77    2.73
  10   2  -3   19.69    2.37
 -10  -2   3   21.67    2.45
 -10  -2   3   22.56    2.35
  10   2  -4   11.69    2.42
  10   2  -4   15.88    2.49
 -10  -2   4   14.87    2.49
 -10  -2   4   16.01    2.50
  10   2  -5   23.55    2.77
  10   2  -5   20.12    2.37
 -10  -2   5   28.55    2.73
 -10  -2   5   25.38    2.71
  10   2  -6   12.72    2.50
  10   2  -6   15.26    2.45
 -10  -2   6   16.53    2.52
 -10  -2   6   14.06    2.46
  10   2  -7    6.01    1.78
  10   2  -7    8.43    1.87
 -10  -2   7   12.15    2.17
 -10  -2   7    9.41    2.15
  10   2  -8   18.27    3.05
  10   2  -8   17.97    2.64
 -10  -2   8   22.05    4.34
 -10  -2   8   21.38    3.28
  10   2  -9    3.29    1.48
 -10  -2   9    1.77    1.23
  10   2 -10    2.16    1.47
 -10  -2  10    2.29    1.32
  10   2 -11    5.84    2.02
 -10  -2  11    4.42    1.92
  10   2 -12    3.76    1.76
 -10  -2  12    3.42    1.87
  10   2 -13   -0.38    1.18
 -10  -2  13   -0.22    1.33
  10   2 -14    3.86    1.89
 -10  -2  14    2.88    1.80
  10   2 -15    0.42    1.37
 -10  -2  15    0.12    1.24
   9   2  14    5.87    2.57
  -9  -2 -14    8.64    2.60
  -9  -2 -14    6.33    2.26
   9   2  13   14.04    3.46
  -9  -2 -13   11.26    2.66
  -9  -2 -13   13.72    3.03
   9   2  12   11.02    2.97
  -9  -2 -12    7.13    2.14
  -9  -2 -12   11.51    2.78
   9   2  11    3.88    2.00
  -9  -2 -11    3.18    1.61
  -9  -2 -11    4.04    1.76
   9   2  10    4.17    1.84
  -9  -2 -10    4.35    1.75
  -9  -2 -10    3.07    1.63
   9   2   9    1.51    1.23
  -9  -2  -9    1.39    1.19
  -9  -2  -9    2.07    1.34
   9   2   8    4.95    1.87
  -9  -2  -8    3.34    1.54
  -9  -2  -8    4.24    1.66
   9   2   7   44.52    3.91
  -9  -2  -7   41.61    3.67
  -9  -2  -7   51.78    4.05
   9   2   6    2.49    1.44
  -9  -2  -6    2.85    1.51
  -9  -2  -6    3.02    1.39
   9   2   5    5.65    1.82
  -9  -2  -5    4.90    1.54
  -9  -2  -5    7.44    1.96
   9   2   4    8.29    2.01
   9   2   4    8.27    2.01
  -9  -2  -4    7.97    1.90
  -9  -2  -4   13.19    2.51
   9   2   3   57.64    3.99
   9   2   3   56.71    3.82
  -9  -2  -3   62.08    4.09
  -9  -2  -3   59.78    3.89
   9   2   2    0.66    0.91
   9   2   2    0.48    0.90
  -9  -2  -2    0.43    0.74
  -9  -2  -2    1.06    0.87
   9   2   1   25.67    2.72
   9   2   1   23.28    2.52
  -9  -2  -1   27.11    2.74
  -9  -2  -1   28.92    2.70
   9   2   0    0.20    0.77
   9   2   0    0.37    0.92
  -9  -2   0    0.84    0.84
  -9  -2   0    0.46    0.64
  -9  -2   0   -0.16    0.62
   9   2  -1    7.43    1.78
   9   2  -1    9.53    1.91
  -9  -2   1    9.49    1.99
  -9  -2   1    7.63    1.49
   9   2  -2   83.18    4.48
   9   2  -2   87.54    4.35
  -9  -2   2   92.32    4.63
  -9  -2   2   88.85    4.01
   9   2  -3   40.31    3.21
   9   2  -3   40.58    3.02
  -9  -2   3   48.22    3.36
  -9  -2   3   47.99    3.13
   9   2  -4    2.79    1.28
   9   2  -4    3.01    1.20
  -9  -2   4    4.38    1.41
  -9  -2   4    2.89    1.14
   9   2  -5   11.73    2.24
   9   2  -5   11.64    2.05
  -9  -2   5   13.72    2.29
  -9  -2   5   14.29    2.28
   9   2  -6    2.97    1.29
   9   2  -6    2.15    1.02
  -9  -2   6    3.66    1.28
  -9  -2   6    3.03    1.33
   9   2  -7    2.14    1.12
   9   2  -7    1.01    1.01
  -9  -2   7    0.98    0.89
  -9  -2   7    1.11    0.98
   9   2  -8    4.98    1.70
   9   2  -8    5.11    1.54
  -9  -2   8    7.02    1.61
  -9  -2   8    3.33    1.38
   9   2  -9   27.84    2.91
   9   2  -9   27.42    2.67
  -9  -2   9   32.05    3.26
   9   2 -10   15.29    2.80
   9   2 -10   14.61    2.44
  -9  -2  10   12.91    2.57
   9   2 -11   28.19    3.07
   9   2 -11   29.54    4.27
  -9  -2  11   30.63    3.37
   9   2 -12    4.31    1.80
  -9  -2  12    3.09    1.62
   9   2 -13    3.01    1.59
  -9  -2  13    2.58    1.54
   9   2 -14    6.20    2.14
  -9  -2  14    3.63    1.58
   9   2 -15    3.23    1.81
  -9  -2  15    2.93    1.75
  -9  -2  16    7.70    2.38
   8   2  15   15.56    3.53
  -8  -2 -15   11.72    2.95
   8   2  14    0.85    1.55
  -8  -2 -14    2.85    1.57
  -8  -2 -14    1.34    1.57
   8   2  13    1.98    1.82
  -8  -2 -13   -0.43    1.11
  -8  -2 -13    0.30    1.16
   8   2  12    3.89    1.88
  -8  -2 -12    4.03    1.79
  -8  -2 -12    4.50    1.90
   8   2  11   16.70    3.16
  -8  -2 -11   17.48    3.09
  -8  -2 -11   14.58    2.94
   8   2  10   17.89    3.16
  -8  -2 -10   16.64    2.94
  -8  -2 -10   16.88    2.99
   8   2   9   13.32    2.64
  -8  -2  -9   10.49    2.30
  -8  -2  -9   11.62    2.48
   8   2   8    5.75    1.87
  -8  -2  -8    5.19    1.68
  -8  -2  -8    7.99    2.10
   8   2   7   16.45    2.89
  -8  -2  -7   13.97    2.53
  -8  -2  -7   13.49    2.51
   8   2   6    3.26    1.48
  -8  -2  -6    2.70    1.25
  -8  -2  -6    3.84    1.40
   8   2   5   13.02    2.35
   8   2   5   14.47    2.53
  -8  -2  -5   11.33    2.16
   8   2   4   15.07    2.48
   8   2   4   10.42    1.98
  -8  -2  -4   18.61    2.84
  -8  -2  -4   14.94    2.37
   8   2   3    2.32    1.17
   8   2   3    1.48    0.96
  -8  -2  -3    1.03    0.81
  -8  -2  -3    1.57    0.91
   8   2   2    2.05    1.05
   8   2   2    2.06    1.07
  -8  -2  -2    2.19    1.10
  -8  -2  -2    2.40    1.07
   8   2   1   10.76    2.12
   8   2   1    7.20    1.62
  -8  -2  -1   10.52    2.09
  -8  -2  -1   12.32    1.36
  -8  -2  -1   10.37    1.89
   8   2   0   21.34    2.29
   8   2   0   29.37    2.54
  -8  -2   0   34.56    2.82
  -8  -2   0   32.63    2.17
   8   2  -1  123.97    5.09
   8   2  -1  113.38    4.71
  -8  -2   1  125.59    5.12
  -8  -2   1  121.47    4.24
   8   2  -2    8.34    1.76
   8   2  -2   10.65    1.95
  -8  -2   2    8.90    1.81
  -8  -2   2    9.48    1.66
   8   2  -3   19.34    2.73
   8   2  -3   17.34    2.01
  -8  -2   3   19.03    2.08
  -8  -2   3   16.34    1.85
   8   2  -4   20.97    2.23
   8   2  -4   18.62    2.03
  -8  -2   4   20.24    2.12
  -8  -2   4   19.35    2.14
   8   2  -5   54.85    3.44
   8   2  -5   53.22    3.29
  -8  -2   5   56.88    3.35
  -8  -2   5   55.67    3.48
   8   2  -6   14.14    2.21
   8   2  -6   17.58    2.49
  -8  -2   6   19.63    2.06
  -8  -2   6   19.56    2.25
   8   2  -7   47.31    3.30
   8   2  -7   43.82    3.13
  -8  -2   7   52.18    3.16
  -8  -2   7   48.78    3.49
   8   2  -8    8.37    1.88
   8   2  -8    7.14    1.68
  -8  -2   8    9.69    1.74
  -8  -2   8    7.50    1.91
  -8  -2   8    9.10    2.09
   8   2  -9    1.68    1.08
   8   2  -9    1.48    1.06
  -8  -2   9    1.69    0.90
  -8  -2   9    1.77    1.25
  -8  -2   9    2.97    1.08
   8   2 -10    3.60    1.42
   8   2 -10    6.44    1.76
  -8  -2  10    4.27    1.62
  -8  -2  10    5.85    1.44
   8   2 -11   21.55    2.61
   8   2 -11   23.53    2.64
  -8  -2  11   24.77    3.61
  -8  -2  11   24.04    2.51
   8   2 -12   29.83    3.06
   8   2 -12   29.14    2.94
  -8  -2  12   25.08    3.74
  -8  -2  12   26.19    2.74
   8   2 -13   -0.06    1.04
   8   2 -13   -0.21    1.01
  -8  -2  13    0.39    1.06
  -8  -2  13    0.04    0.80
   8   2 -14    2.92    1.59
  -8  -2  14    1.95    1.47
  -8  -2  14    1.45    1.26
   8   2 -15    4.02    1.85
  -8  -2  15    2.44    1.68
  -8  -2  15    1.96    1.42
  -8  -2  16    3.56    1.77
  -8  -2  16    3.86    1.80
  -8  -2  17    3.70    1.95
  -8  -2  17    5.11    2.05
   7   2  16    3.33    2.39
  -7  -2 -16    5.05    2.40
   7   2  15   10.52    2.88
  -7  -2 -15   13.18    3.18
   7   2  14    2.98    1.95
  -7  -2 -14    2.71    1.53
  -7  -2 -14    1.04    1.34
   7   2  13   13.36    2.94
  -7  -2 -13   15.77    2.90
  -7  -2 -13   20.91    3.68
   7   2  12    0.30    1.09
  -7  -2 -12   -0.26    1.03
  -7  -2 -12    0.02    0.77
   7   2  11    3.76    1.61
  -7  -2 -11    3.87    1.55
  -7  -2 -11    4.06    1.63
   7   2  10    7.90    2.02
  -7  -2 -10    8.42    2.07
  -7  -2 -10    8.18    2.07
   7   2   9   13.09    2.65
  -7  -2  -9    8.89    2.03
  -7  -2  -9    8.11    1.97
   7   2   8    5.62    1.81
  -7  -2  -8    4.51    1.45
  -7  -2  -8    6.89    1.86
   7   2   7   19.12    2.91
  -7  -2  -7   21.23    2.47
  -7  -2  -7   20.15    2.40
   7   2   6    0.18    0.73
  -7  -2  -6   -0.21    0.66
  -7  -2  -6   -0.27    0.55
   7   2   5    0.15    0.74
   7   2   5    0.31    0.74
  -7  -2  -5    0.23    0.69
  -7  -2  -5   -0.07    0.58
   7   2   4    0.77    0.86
   7   2   4    0.76    0.69
  -7  -2  -4   -0.12    0.53
  -7  -2  -4    0.50    0.67
   7   2   3   17.89    2.09
   7   2   3   13.53    2.08
  -7  -2  -3   21.50    2.26
  -7  -2  -3   18.26    1.42
  -7  -2  -3   18.61    2.09
   7   2   2   17.19    2.00
   7   2   2   19.98    2.11
  -7  -2  -2   20.90    2.19
  -7  -2  -2   24.64    1.57
  -7  -2  -2   22.58    2.20
   7   2   1   15.01    1.87
   7   2   1   15.80    2.23
  -7  -2  -1   16.69    1.96
  -7  -2  -1   17.58    1.49
   7   2   0   13.60    2.03
   7   2   0   14.95    1.78
  -7  -2   0   14.35    1.76
  -7  -2   0   16.26    1.48
   7   2  -1   81.70    3.85
   7   2  -1   72.81    3.59
  -7  -2   1   76.96    3.83
  -7  -2   1   84.57    3.39
   7   2  -2    2.76    1.00
   7   2  -2    2.54    1.01
  -7  -2   2    2.49    1.01
  -7  -2   2    3.01    1.00
   7   2  -3  135.55    4.87
   7   2  -3  132.90    4.78
  -7  -2   3  153.29    5.19
  -7  -2   3  152.38    4.98
   7   2  -4   62.04    3.34
   7   2  -4   50.99    3.07
  -7  -2   4   66.43    3.43
  -7  -2   4   63.29    3.39
  -7  -2   4   61.22    2.12
   7   2  -5    4.23    1.24
   7   2  -5    2.66    1.03
  -7  -2   5    3.11    1.04
  -7  -2   5    3.03    1.12
  -7  -2   5    3.51    0.83
   7   2  -6   -0.11    0.61
   7   2  -6    0.29    0.67
  -7  -2   6   -0.07    0.53
  -7  -2   6    0.34    0.67
  -7  -2   6    0.10    0.49
   7   2  -7    5.12    1.40
   7   2  -7    4.40    1.36
  -7  -2   7    6.91    1.43
  -7  -2   7    6.17    1.57
  -7  -2   7    6.17    1.27
   7   2  -8   16.52    1.99
   7   2  -8   19.71    2.16
  -7  -2   8   18.27    1.86
  -7  -2   8   18.65    2.26
  -7  -2   8   15.51    1.74
   7   2  -9   39.70    2.65
   7   2  -9   35.01    2.84
   7   2  -9   41.77    3.09
  -7  -2   9   41.07    2.63
  -7  -2   9   39.70    3.28
  -7  -2   9   40.41    2.78
   7   2 -10   32.80    2.87
   7   2 -10   29.43    2.77
  -7  -2  10   37.19    3.31
  -7  -2  10   38.12    2.89
   7   2 -11    4.09    1.46
   7   2 -11    4.29    1.42
  -7  -2  11    3.60    1.36
  -7  -2  11    4.91    1.43
   7   2 -12    1.88    1.14
   7   2 -12    1.09    1.04
  -7  -2  12    0.56    1.06
  -7  -2  12    0.64    0.93
   7   2 -13    2.17    1.35
   7   2 -13    2.93    1.32
  -7  -2  13    3.94    1.68
  -7  -2  13    5.44    1.72
   7   2 -14    1.56    1.32
   7   2 -14    1.39    1.18
  -7  -2  14    2.31    1.47
  -7  -2  14    0.91    1.14
   7   2 -15    5.90    2.01
   7   2 -15    3.02    1.56
  -7  -2  15    2.80    1.67
  -7  -2  15    3.66    1.69
  -7  -2  16    3.88    1.93
  -7  -2  16    3.81    1.68
  -7  -2  17    0.85    1.34
  -7  -2  17    2.92    1.71
  -7  -2  18    1.85    1.65
  -7  -2  18    1.82    1.84
   6   2  17   14.71    3.44
  -6  -2 -17   16.35    3.59
   6   2  16    5.19    2.29
  -6  -2 -16    4.95    2.19
   6   2  15    5.77    2.24
  -6  -2 -15    4.00    1.98
   6   2  14    2.99    1.86
  -6  -2 -14    3.74    1.55
  -6  -2 -14    4.13    1.99
   6   2  13    9.20    2.38
  -6  -2 -13    7.97    1.99
  -6  -2 -13    7.52    2.23
   6   2  12    0.89    1.11
  -6  -2 -12    2.21    1.39
  -6  -2 -12    0.96    1.09
   6   2  11   20.25    3.25
  -6  -2 -11   22.41    2.63
  -6  -2 -11   17.56    3.03
   6   2  10    4.49    1.51
  -6  -2 -10    5.27    1.62
  -6  -2 -10    3.83    1.35
   6   2   9   22.18    3.20
  -6  -2  -9   18.39    2.28
  -6  -2  -9   11.24    2.13
   6   2   8   27.45    2.74
  -6  -2  -8   26.87    2.62
  -6  -2  -8   23.40    2.57
   6   2   7   37.69    3.10
  -6  -2  -7   40.80    3.07
  -6  -2  -7   39.44    3.12
   6   2   6   21.95    2.36
  -6  -2  -6   24.20    2.34
  -6  -2  -6   23.59    2.38
   6   2   5   33.66    2.73
   6   2   5   31.52    2.63
  -6  -2  -5   38.25    2.85
  -6  -2  -5   41.35    2.99
   6   2   4   14.88    1.85
   6   2   4   16.05    2.29
  -6  -2  -4   14.64    1.78
  -6  -2  -4   15.59    0.98
  -6  -2  -4   17.26    2.45
   6   2   3    0.80    0.73
   6   2   3    0.45    0.66
  -6  -2  -3    0.58    0.62
  -6  -2  -3    1.03    0.47
  -6  -2  -3    0.44    0.64
   6   2   2   38.12    2.64
   6   2   2   36.68    2.61
  -6  -2  -2   46.04    2.00
  -6  -2  -2   42.20    2.78
   6   2   1   29.91    2.29
   6   2   1   27.21    2.24
  -6  -2  -1   29.46    2.35
  -6  -2  -1   32.85    1.82
   6   2   0   13.70    1.62
   6   2   0   15.67    1.70
  -6  -2   0   14.54    1.70
  -6  -2   0   16.91    1.44
   6   2  -1    3.36    1.06
   6   2  -1    1.96    0.81
  -6  -2   1    2.68    0.95
  -6  -2   1    3.55    0.92
   6   2  -2   11.94    1.47
   6   2  -2   12.38    1.54
  -6  -2   2   15.27    1.68
  -6  -2   2   12.86    1.45
   6   2  -3   10.86    1.69
   6   2  -3   11.60    1.42
   6   2  -3    8.65    1.52
  -6  -2   3   10.44    1.64
  -6  -2   3   12.23    1.81
  -6  -2   3   10.09    0.86
   6   2  -4    9.14    1.52
   6   2  -4   12.07    1.51
   6   2  -4   13.59    1.94
  -6  -2   4   12.44    1.51
  -6  -2   4   13.46    1.59
  -6  -2   4   13.15    1.11
   6   2  -5   27.78    2.17
   6   2  -5   29.64    2.22
   6   2  -5   30.93    2.33
  -6  -2   5   33.98    2.33
  -6  -2   5   31.95    2.45
  -6  -2   5   30.15    1.77
   6   2  -6    8.23    1.45
   6   2  -6    9.50    1.67
   6   2  -6    7.97    1.55
  -6  -2   6    8.10    1.45
  -6  -2   6   10.05    1.86
  -6  -2   6    8.92    1.37
   6   2  -7   34.84    2.34
   6   2  -7   38.18    2.59
   6   2  -7   34.19    2.56
  -6  -2   7   40.33    2.50
  -6  -2   7   40.01    2.99
  -6  -2   7   40.92    2.41
   6   2  -8    7.77    1.47
   6   2  -8    9.88    1.73
   6   2  -8    9.01    1.72
  -6  -2   8    9.76    1.58
  -6  -2   8    9.43    1.98
  -6  -2   8    8.51    1.50
   6   2  -9    5.07    1.22
   6   2  -9    4.58    1.33
   6   2  -9    5.32    1.42
  -6  -2   9    5.48    1.21
  -6  -2   9    6.83    1.79
  -6  -2   9    4.47    1.21
   6   2 -10    0.00    0.62
   6   2 -10    0.12    0.77
   6   2 -10    0.26    0.76
  -6  -2  10    0.25    0.57
  -6  -2  10   -0.59    0.61
  -6  -2  10    0.15    0.72
   6   2 -11   76.88    4.03
   6   2 -11   71.55    4.11
  -6  -2  11   73.11    4.57
  -6  -2  11   74.78    4.16
   6   2 -12   20.84    2.36
   6   2 -12   17.96    2.74
  -6  -2  12   21.21    3.17
  -6  -2  12   19.47    2.42
   6   2 -13   35.72    3.10
   6   2 -13   30.72    3.01
  -6  -2  13   32.12    3.17
   6   2 -14    5.73    1.83
   6   2 -14    5.15    1.67
  -6  -2  14    3.26    1.57
  -6  -2  14    4.14    1.58
   6   2 -15   -0.06    1.26
   6   2 -15   -0.18    1.17
  -6  -2  15    0.79    1.09
  -6  -2  15    1.24    1.23
   6   2 -16    4.60    1.71
  -6  -2  16    3.88    1.83
  -6  -2  16    4.43    1.78
   6   2 -17    4.98    2.01
  -6  -2  17    5.86    2.17
  -6  -2  17    3.76    1.81
  -6  -2  18    8.17    2.49
  -6  -2  18    6.26    2.16
   5   2  17    2.17    2.11
  -5  -2 -17    3.67    2.05
   5   2  16    6.02    2.37
  -5  -2 -16    3.13    1.68
   5   2  15   24.31    3.87
  -5  -2 -15   17.91    3.32
   5   2  14   15.10    3.09
  -5  -2 -14   14.78    2.93
   5   2  13    6.82    2.10
   5   2  13    5.86    1.68
  -5  -2 -13    4.80    1.53
  -5  -2 -13    5.53    1.93
   5   2  12    0.43    1.00
   5   2  12    0.36    0.81
  -5  -2 -12   -0.11    0.80
  -5  -2 -12   -0.28    0.90
   5   2  11    2.38    1.27
   5   2  11    1.01    0.90
  -5  -2 -11    1.03    1.04
  -5  -2 -11    0.88    1.03
   5   2  10   78.11    4.61
   5   2  10   73.40    3.55
  -5  -2 -10   82.95    4.29
  -5  -2 -10   83.80    4.75
   5   2   9   74.55    4.36
   5   2   9   73.54    3.30
  -5  -2  -9   76.07    4.04
  -5  -2  -9   74.28    4.28
   5   2   8    7.56    1.79
   5   2   8    9.76    1.43
  -5  -2  -8   12.57    2.13
  -5  -2  -8    8.02    1.70
   5   2   7    5.51    1.52
   5   2   7    4.52    0.98
  -5  -2  -7    5.95    1.52
  -5  -2  -7    3.20    1.07
   5   2   6    3.28    1.12
   5   2   6    2.69    1.01
   5   2   6    4.50    0.86
  -5  -2  -6    6.50    1.53
  -5  -2  -6    2.43    1.00
   5   2   5    8.18    1.57
   5   2   5    7.68    1.52
   5   2   5    9.52    0.90
  -5  -2  -5   13.56    2.03
  -5  -2  -5   11.01    0.73
  -5  -2  -5   11.70    1.87
   5   2   4    2.45    0.97
   5   2   4    1.84    0.85
   5   2   4    2.43    0.49
  -5  -2  -4    3.39    1.12
  -5  -2  -4    2.22    0.52
  -5  -2  -4    2.22    0.90
   5   2   3   53.74    2.97
  -5  -2  -3   57.90    3.13
  -5  -2  -3   64.19    2.07
  -5  -2  -3   60.91    3.21
   5   2   2   28.65    2.14
   5   2   2   24.59    2.05
  -5  -2  -2   27.93    2.16
  -5  -2  -2   28.18    1.51
   5   2   1   81.70    3.38
   5   2   1   73.48    3.35
  -5  -2  -1   80.92    3.54
  -5  -2  -1   85.55    2.77
   5   2   0   33.67    2.17
   5   2   0   31.96    2.23
  -5  -2   0   41.15    2.51
  -5  -2   0   37.51    1.99
   5   2  -1   15.48    1.60
   5   2  -1   15.80    1.50
   5   2  -1   14.89    1.61
  -5  -2   1   16.72    1.63
  -5  -2   1   15.39    1.41
   5   2  -2   24.35    1.96
   5   2  -2   23.10    1.76
   5   2  -2   28.13    2.08
  -5  -2   2   31.43    2.16
  -5  -2   2   29.66    1.97
  -5  -2   2   28.65    1.13
   5   2  -3   87.58    3.50
   5   2  -3   87.06    3.27
   5   2  -3   84.67    3.51
  -5  -2   3  100.93    3.77
  -5  -2   3   87.93    3.49
  -5  -2   3   95.56    2.41
   5   2  -4   27.39    2.01
   5   2  -4   29.65    1.98
   5   2  -4   27.71    2.09
  -5  -2   4   34.31    2.23
  -5  -2   4   30.35    2.20
  -5  -2   4   29.61    1.57
   5   2  -5   11.23    1.39
   5   2  -5   10.66    1.30
   5   2  -5   10.26    1.57
  -5  -2   5   12.12    1.39
  -5  -2   5   13.18    1.61
  -5  -2   5   12.72    1.21
   5   2  -6   50.11    2.66
   5   2  -6   50.24    2.62
   5   2  -6   51.37    2.93
  -5  -2   6   60.93    2.91
  -5  -2   6   57.22    3.24
  -5  -2   6   55.32    2.57
   5   2  -7   22.74    1.84
   5   2  -7   23.51    1.93
   5   2  -7   19.04    1.92
  -5  -2   7   23.86    1.88
  -5  -2   7   25.48    2.33
  -5  -2   7   21.13    1.77
   5   2  -8    1.62    0.72
   5   2  -8    1.34    0.76
   5   2  -8    1.25    0.84
  -5  -2   8    0.81    0.62
  -5  -2   8    2.12    0.99
  -5  -2   8    1.76    0.80
   5   2  -9   20.15    1.82
   5   2  -9   22.56    2.03
   5   2  -9   20.54    2.19
  -5  -2   9   23.91    1.90
  -5  -2   9   21.58    2.31
  -5  -2   9   21.91    2.09
   5   2 -10   22.66    1.93
   5   2 -10   24.89    2.22
   5   2 -10   25.41    2.49
  -5  -2  10   24.74    1.94
  -5  -2  10   23.15    2.53
  -5  -2  10   26.22    2.43
   5   2 -11   13.58    2.13
   5   2 -11   14.95    2.37
  -5  -2  11   12.99    2.35
  -5  -2  11   12.80    2.15
   5   2 -12   23.59    2.41
   5   2 -12   22.05    2.55
  -5  -2  12   22.72    2.65
  -5  -2  12   22.99    2.57
   5   2 -13   20.52    2.38
   5   2 -13   24.86    2.77
  -5  -2  13   22.55    3.30
  -5  -2  13   18.77    2.82
   5   2 -14    8.59    1.92
   5   2 -14    5.50    1.80
  -5  -2  14    7.24    2.19
  -5  -2  14    9.00    2.22
   5   2 -15    7.22    2.04
  -5  -2  15    9.92    2.49
  -5  -2  15    9.46    2.33
   5   2 -16    2.21    1.49
  -5  -2  16    1.66    1.49
  -5  -2  16    0.37    1.22
   5   2 -17    2.43    1.67
  -5  -2  17    2.24    1.59
  -5  -2  17    2.11    1.67
   5   2 -18    2.30    1.70
  -5  -2  18    3.84    1.95
  -5  -2  18    2.31    1.79
   4   2  18   15.04    3.63
  -4  -2 -18   18.10    3.58
  -4  -2 -18   11.16    2.99
   4   2  17    4.68    1.93
  -4  -2 -17    4.47    1.93
  -4  -2 -17    5.97    2.31
   4   2  16    7.53    2.47
   4   2  16    3.49    1.69
  -4  -2 -16    5.67    2.13
   4   2  15    7.35    2.40
   4   2  15    7.54    2.04
  -4  -2 -15    9.04    2.40
   4   2  14    2.75    1.70
   4   2  14    3.80    1.44
  -4  -2 -14    1.55    1.28
   4   2  13   19.46    3.34
   4   2  13   19.27    2.39
  -4  -2 -13   20.94    2.30
  -4  -2 -13   16.42    2.87
   4   2  12   -0.23    0.88
   4   2  12    1.07    0.96
  -4  -2 -12    0.76    0.87
  -4  -2 -12   -0.20    0.86
   4   2  11   49.12    3.65
   4   2  11   59.33    3.46
  -4  -2 -11   55.00    3.40
  -4  -2 -11   55.56    3.92
   4   2  10    7.74    1.88
   4   2  10    8.12    1.53
  -4  -2 -10    8.75    1.70
  -4  -2 -10    9.28    1.96
   4   2   9    9.95    2.06
   4   2   9    9.74    1.59
  -4  -2  -9   10.22    1.80
  -4  -2  -9    7.99    1.69
   4   2   8    6.26    1.52
   4   2   8    6.08    1.22
  -4  -2  -8    8.00    1.58
  -4  -2  -8    5.50    1.41
   4   2   7   50.94    3.21
   4   2   7   52.22    2.46
  -4  -2  -7   59.88    3.21
  -4  -2  -7   57.13    2.08
  -4  -2  -7   52.72    3.24
   4   2   6   13.26    1.64
   4   2   6   14.74    1.76
   4   2   6   15.10    1.28
  -4  -2  -6   15.37    1.66
  -4  -2  -6   17.35    0.95
  -4  -2  -6   15.17    1.77
   4   2   5   69.22    3.37
   4   2   5   59.43    3.19
   4   2   5   66.25    2.26
  -4  -2  -5   69.14    3.28
  -4  -2  -5   74.04    1.94
  -4  -2  -5   69.52    3.44
   4   2   4   41.38    2.54
   4   2   4   40.62    2.58
   4   2   4   48.01    1.71
  -4  -2  -4   49.62    2.74
  -4  -2  -4   47.99    1.67
  -4  -2  -4   45.36    2.72
   4   2   3    2.89    0.93
   4   2   3    4.21    1.10
   4   2   3    3.38    0.53
  -4  -2  -3    3.59    1.02
  -4  -2  -3    3.33    0.66
  -4  -2  -3    4.78    1.15
   4   2   2   39.90    2.29
   4   2   2   41.24    2.45
   4   2   2   41.17    1.12
  -4  -2  -2   49.45    2.64
  -4  -2  -2   46.16    1.87
  -4  -2  -2   43.13    1.15
   4   2   1   65.98    2.79
  -4  -2  -1   70.13    3.08
  -4  -2  -1   70.00    2.43
  -4  -2  -1   70.43    1.24
   4   2   0   14.91    1.53
   4   2   0   14.77    1.36
   4   2   0   14.28    1.47
  -4  -2   0   18.56    1.66
  -4  -2   0   16.94    1.33
  -4  -2   0   17.40    0.68
   4   2  -1   20.15    1.71
   4   2  -1   19.63    1.50
   4   2  -1   18.45    1.63
  -4  -2   1   20.15    1.67
  -4  -2   1   22.08    1.58
  -4  -2   1   22.20    0.93
   4   2  -2   33.12    2.11
   4   2  -2   29.30    1.75
   4   2  -2   32.12    2.11
  -4  -2   2   34.05    2.13
  -4  -2   2   36.89    2.10
  -4  -2   2   35.29    1.36
   4   2  -3   18.11    1.58
   4   2  -3   18.20    1.42
   4   2  -3   15.92    1.55
  -4  -2   3   18.57    1.58
  -4  -2   3   16.54    1.55
  -4  -2   3   19.66    1.20
   4   2  -4   97.46    3.49
   4   2  -4  100.15    3.15
   4   2  -4   97.33    3.67
  -4  -2   4  107.03    3.65
  -4  -2   4  115.39    4.03
  -4  -2   4  104.37    2.96
   4   2  -5   21.16    1.69
   4   2  -5   23.52    1.62
   4   2  -5   23.46    1.95
  -4  -2   5   20.93    1.86
  -4  -2   5   24.47    1.64
   4   2  -6   10.35    1.28
   4   2  -6   12.43    1.30
   4   2  -6    9.34    1.52
  -4  -2   6   11.42    1.78
  -4  -2   6   10.53    1.26
   4   2  -7   15.82    1.55
   4   2  -7   16.14    1.50
   4   2  -7   15.33    1.70
  -4  -2   7   15.73    1.82
  -4  -2   7   16.00    1.58
   4   2  -8    9.01    1.40
   4   2  -8   11.08    1.63
   4   2  -8    9.88    1.72
  -4  -2   8    9.26    1.72
  -4  -2   8    9.38    1.57
   4   2  -9   10.75    1.62
   4   2  -9   11.76    1.74
   4   2  -9   10.01    1.80
  -4  -2   9   10.89    1.95
  -4  -2   9   12.09    1.89
   4   2 -10   14.47    1.57
   4   2 -10   15.04    1.70
   4   2 -10   15.81    2.37
  -4  -2  10   16.86    2.54
  -4  -2  10   18.66    2.07
   4   2 -11    0.91    0.71
   4   2 -11    1.56    0.86
   4   2 -11    1.86    1.08
  -4  -2  11    1.05    0.88
  -4  -2  11    2.59    1.14
   4   2 -12   12.85    2.02
   4   2 -12   10.37    2.05
  -4  -2  12   10.81    2.31
  -4  -2  12   11.16    2.10
   4   2 -13   10.10    1.96
   4   2 -13    9.29    2.11
  -4  -2  13   10.75    2.32
  -4  -2  13    5.82    1.60
   4   2 -14    6.13    1.62
   4   2 -14    5.92    1.80
  -4  -2  14    4.34    1.58
  -4  -2  14    6.06    1.83
   4   2 -15    5.20    1.79
  -4  -2  15    3.78    1.62
  -4  -2  15    5.17    1.85
   4   2 -16    6.71    2.15
  -4  -2  16    8.82    2.32
  -4  -2  16    5.62    1.97
   4   2 -17    3.16    1.80
  -4  -2  17    4.50    1.90
  -4  -2  17    3.42    1.75
   4   2 -18    5.75    2.15
  -4  -2  18    5.63    2.05
  -4  -2  18    5.59    2.09
   4   2 -19    4.75    2.12
  -4  -2  19    5.67    2.27
  -4  -2  19    7.29    2.48
   3   2  18    2.66    2.00
   3   2  18    1.83    1.67
  -3  -2 -18    1.13    1.58
  -3  -2 -18    2.53    1.79
   3   2  17    5.83    2.32
   3   2  17    7.37    2.26
  -3  -2 -17    4.43    1.94
  -3  -2 -17    7.33    2.42
   3   2  16    5.40    2.12
   3   2  16    3.70    1.66
  -3  -2 -16    4.59    1.86
  -3  -2 -16    5.59    2.10
   3   2  15    8.15    2.49
   3   2  15    7.72    2.03
  -3  -2 -15    7.99    2.13
   3   2  14    1.41    1.30
   3   2  14    1.94    1.23
  -3  -2 -14    0.79    1.04
   3   2  13    5.85    1.96
   3   2  13    4.39    1.44
  -3  -2 -13    4.53    1.57
   3   2  12    5.06    1.73
   3   2  12    3.73    1.26
  -3  -2 -12    5.81    1.39
  -3  -2 -12    4.11    1.45
   3   2  11   37.54    3.19
   3   2  11   38.78    2.84
  -3  -2 -11   38.40    2.67
  -3  -2 -11   39.94    3.20
   3   2  10   17.59    2.74
   3   2  10   16.61    1.86
  -3  -2 -10   19.06    1.88
  -3  -2 -10   18.17    2.19
   3   2   9   52.07    3.39
   3   2   9   57.60    3.05
  -3  -2  -9   60.98    3.15
  -3  -2  -9   57.91    3.50
   3   2   8   17.06    1.99
   3   2   8   16.89    1.12
   3   2   8   16.39    1.61
  -3  -2  -8   16.87    1.71
  -3  -2  -8   15.81    1.88
   3   2   7    0.30    0.57
   3   2   7    0.67    0.36
   3   2   7    0.31    0.45
  -3  -2  -7    0.29    0.50
  -3  -2  -7    0.45    0.38
  -3  -2  -7    0.00    0.51
   3   2   6   13.62    1.63
   3   2   6   15.20    1.02
   3   2   6   13.94    1.62
   3   2   6   15.16    1.33
  -3  -2  -6   16.74    1.60
  -3  -2  -6   16.63    1.08
  -3  -2  -6   17.48    1.78
   3   2   5   43.32    2.57
   3   2   5   42.24    1.62
   3   2   5   38.59    2.45
   3   2   5   47.98    2.04
  -3  -2  -5   49.70    2.60
  -3  -2  -5   49.05    1.74
  -3  -2  -5   46.18    2.66
   3   2   4    8.53    1.47
   3   2   4    8.30    1.43
   3   2   4    7.02    0.80
  -3  -2  -4    8.97    1.41
  -3  -2  -4    8.58    0.83
  -3  -2  -4    7.82    1.38
   3   2   3  186.01    4.79
   3   2   3  191.65    4.73
   3   2   3  179.67    4.81
   3   2   3  189.07    3.23
  -3  -2  -3  196.01    4.90
  -3  -2  -3  207.92    3.72
   3   2   2   44.40    2.35
   3   2   2   44.54    2.21
   3   2   2   43.57    2.35
   3   2   2   47.93    1.49
  -3  -2  -2   50.39    2.50
  -3  -2  -2   47.77    1.89
  -3  -2  -2   50.15    1.53
   3   2   1   71.51    2.92
   3   2   1   70.00    2.60
   3   2   1   72.73    2.95
  -3  -2  -1   83.37    3.13
  -3  -2  -1   80.16    2.54
  -3  -2  -1   79.55    1.79
   3   2   0   35.83    2.09
   3   2   0   34.93    1.78
   3   2   0   36.73    2.10
  -3  -2   0   42.60    2.24
  -3  -2   0   38.72    1.89
  -3  -2   0   39.21    1.29
   3   2  -1    3.11    0.84
   3   2  -1    2.67    0.66
   3   2  -1    3.14    0.84
  -3  -2   1    3.23    0.84
  -3  -2   1    4.05    0.85
  -3  -2   1    4.82    0.66
   3   2  -2    0.62    0.47
   3   2  -2    0.95    0.48
   3   2  -2    0.65    0.49
  -3  -2   2    1.49    0.65
  -3  -2   2    0.75    0.37
   3   2  -3    0.21    0.42
   3   2  -3    0.07    0.33
   3   2  -3    0.31    0.50
  -3  -2   3    0.24    0.45
  -3  -2   3    0.44    0.38
   3   2  -4   49.30    2.41
   3   2  -4   48.93    1.94
   3   2  -4   48.93    2.56
  -3  -2   4   58.60    2.81
  -3  -2   4   54.92    2.23
   3   2  -5    0.09    0.38
   3   2  -5    0.56    0.40
   3   2  -5    0.28    0.47
  -3  -2   5    0.12    0.45
  -3  -2   5    0.69    0.45
   3   2  -6    5.83    1.08
   3   2  -6    5.98    1.00
   3   2  -6    6.85    1.41
  -3  -2   6    4.61    1.11
  -3  -2   6    6.95    1.22
   3   2  -7    2.61    0.82
   3   2  -7    2.85    0.78
   3   2  -7    2.08    0.85
  -3  -2   7    2.98    1.02
  -3  -2   7    2.34    0.81
   3   2  -8    2.09    0.78
   3   2  -8    3.95    0.92
   3   2  -8    3.37    1.06
  -3  -2   8    3.52    1.16
  -3  -2   8    4.25    1.09
   3   2  -9    1.22    0.65
   3   2  -9    1.29    0.67
   3   2  -9    1.95    0.97
  -3  -2   9    1.59    0.94
  -3  -2   9    2.00    0.84
   3   2 -10   14.12    1.54
   3   2 -10   19.37    1.79
   3   2 -10   16.61    2.04
  -3  -2  10   17.13    2.06
  -3  -2  10   16.61    1.94
   3   2 -11   16.12    1.69
   3   2 -11   17.65    1.83
   3   2 -11   17.44    2.10
  -3  -2  11   21.11    2.35
  -3  -2  11   17.59    2.11
   3   2 -12   16.34    1.86
   3   2 -12   18.53    2.27
  -3  -2  12   18.20    2.70
  -3  -2  12   20.17    2.95
   3   2 -13   36.60    2.76
   3   2 -13   34.90    3.19
  -3  -2  13   36.80    3.25
  -3  -2  13   35.18    3.23
   3   2 -14    1.69    1.11
   3   2 -14    1.49    1.18
  -3  -2  14    1.37    1.21
  -3  -2  14    0.34    1.00
   3   2 -15    1.77    1.91
  -3  -2  15    3.16    1.49
  -3  -2  15    3.56    1.56
   3   2 -16    0.34    1.08
  -3  -2  16    0.74    1.10
  -3  -2  16    0.22    1.16
   3   2 -17   10.36    2.60
  -3  -2  17    9.51    2.40
  -3  -2  17    8.85    2.47
   3   2 -18   22.23    3.88
  -3  -2  18   27.94    3.48
  -3  -2  18   21.78    3.80
   3   2 -19    4.31    2.14
  -3  -2  19    4.64    2.10
  -3  -2  19    3.15    2.23
   2   2  19    5.57    2.44
   2   2  19    6.96    2.44
  -2  -2 -19    6.54    2.31
  -2  -2 -19    6.55    2.36
   2   2  18    7.36    2.57
   2   2  18    6.87    2.34
  -2  -2 -18    8.36    2.41
  -2  -2 -18    5.95    2.24
   2   2  17    0.93    1.61
   2   2  17    1.61    1.47
  -2  -2 -17    1.75    1.51
  -2  -2 -17    1.85    1.51
   2   2  16    1.11    1.16
   2   2  16    0.45    1.31
  -2  -2 -16    1.62    1.30
  -2  -2 -16    0.70    1.32
   2   2  15    5.27    2.04
   2   2  15    5.19    1.84
  -2  -2 -15    9.06    2.30
  -2  -2 -15    6.68    2.01
   2   2  14   21.98    3.40
   2   2  14   18.19    2.77
  -2  -2 -14   18.99    3.06
  -2  -2 -14   20.73    3.21
   2   2  13    1.25    1.02
   2   2  13    1.35    1.04
  -2  -2 -13    0.80    0.95
   2   2  12   20.02    2.47
   2   2  12   28.35    2.67
  -2  -2 -12   27.89    2.28
  -2  -2 -12   29.15    2.85
   2   2  11   17.73    2.79
   2   2  11   15.86    2.29
  -2  -2 -11   14.14    1.63
  -2  -2 -11   14.79    2.30
   2   2  10   15.49    2.35
   2   2  10   13.10    1.26
   2   2  10   15.36    1.83
  -2  -2 -10   15.68    1.66
  -2  -2 -10   17.39    1.99
   2   2   9   33.45    2.73
   2   2   9   35.18    1.85
   2   2   9   35.48    2.48
  -2  -2  -9   34.72    2.22
  -2  -2  -9   32.79    2.58
   2   2   8   11.83    1.91
   2   2   8   10.88    1.07
   2   2   8    9.30    1.47
  -2  -2  -8   10.41    1.28
  -2  -2  -8    8.23    1.54
   2   2   7   42.79    2.74
   2   2   7   46.83    1.94
   2   2   7   43.55    2.38
  -2  -2  -7   51.06    2.54
  -2  -2  -7   47.50    2.76
   2   2   6    2.81    0.88
   2   2   6    4.03    0.76
   2   2   6    1.85    0.79
   2   2   6    3.07    0.81
  -2  -2  -6    2.46    0.78
  -2  -2  -6    2.76    0.94
   2   2   5   20.46    1.76
   2   2   5   19.93    1.25
   2   2   5   16.98    1.60
   2   2   5   19.45    1.41
  -2  -2  -5   19.41    1.52
  -2  -2  -5   18.61    1.67
   2   2   4    7.47    1.23
   2   2   4    6.51    1.20
   2   2   4    5.93    0.87
   2   2   4    4.45    0.96
   2   2   4    6.97    1.00
  -2  -2  -4    6.60    1.14
  -2  -2  -4    5.55    0.84
  -2  -2  -4    5.67    1.09
   2   2   3   59.91    2.55
   2   2   3   59.35    2.50
   2   2   3   62.05    2.12
   2   2   3   57.35    2.57
   2   2   3   61.76    2.05
  -2  -2  -3   63.96    2.64
  -2  -2  -3   66.74    2.21
   2   2   2    0.89    0.52
   2   2   2    1.46    0.59
   2   2   2    1.09    0.58
   2   2   2    1.28    0.43
  -2  -2  -2    2.07    0.70
  -2  -2  -2    1.83    0.56
  -2  -2  -2    1.59    0.47
   2   2   1  276.06    5.30
   2   2   1  283.48    4.63
   2   2   1  271.79    5.26
   2   2   1  275.37    3.80
  -2  -2  -1  300.93    4.86
  -2  -2  -1  291.78    3.93
   2   2   0   42.89    2.12
   2   2   0   40.66    1.67
   2   2   0   44.10    2.15
  -2  -2   0   45.61    2.02
  -2  -2   0   45.33    1.59
   2   2  -1  176.90    4.25
   2   2  -1  181.37    3.19
   2   2  -1  173.41    4.21
  -2  -2   1  206.77    4.38
  -2  -2   1  191.40    3.36
   2   2  -2   29.41    1.81
   2   2  -2   28.07    1.23
   2   2  -2   28.56    1.81
  -2  -2   2   33.32    1.54
   2   2  -3   10.81    1.19
   2   2  -3   12.37    0.84
   2   2  -3   10.74    1.22
  -2  -2   3   12.56    1.30
  -2  -2   3   12.34    1.07
   2   2  -4    6.61    1.09
   2   2  -4    7.01    0.70
   2   2  -4    5.61    1.04
  -2  -2   4    8.73    1.37
  -2  -2   4    7.91    0.96
   2   2  -5    3.66    0.89
   2   2  -5    5.03    0.77
   2   2  -5    3.64    0.97
  -2  -2   5    4.41    1.09
  -2  -2   5    3.25    0.81
   2   2  -6   90.17    3.23
   2   2  -6   93.03    2.54
   2   2  -6   89.37    3.60
  -2  -2   6  103.47    3.89
  -2  -2   6   94.66    3.47
   2   2  -7    3.19    0.87
   2   2  -7    2.75    0.69
   2   2  -7    3.73    1.08
  -2  -2   7    3.37    1.05
  -2  -2   7    3.52    0.99
   2   2  -8    2.36    0.81
   2   2  -8    3.82    0.88
   2   2  -8    3.66    1.19
  -2  -2   8    5.98    1.48
  -2  -2   8    3.10    0.96
   2   2  -9    5.91    1.18
   2   2  -9    6.84    1.18
   2   2  -9    8.17    1.69
  -2  -2   9    7.73    1.59
  -2  -2   9    5.74    1.38
   2   2 -10    6.24    1.23
   2   2 -10    6.34    1.25
   2   2 -10    8.37    1.80
  -2  -2  10    5.44    1.40
  -2  -2  10    5.21    1.41
   2   2 -11    2.48    0.90
   2   2 -11    3.25    1.04
   2   2 -11    1.76    1.00
  -2  -2  11    3.42    1.25
  -2  -2  11    2.73    1.13
   2   2 -12   12.73    1.57
   2   2 -12   14.39    2.01
   2   2 -12   11.41    2.14
  -2  -2  12   16.77    2.62
  -2  -2  12   12.65    2.29
   2   2 -13   44.85    2.89
   2   2 -13   44.65    3.50
  -2  -2  13   54.06    3.75
  -2  -2  13   45.07    3.61
   2   2 -14    9.91    2.02
   2   2 -14    7.51    1.96
  -2  -2  14    8.78    2.05
  -2  -2  14    7.02    2.08
   2   2 -15   14.57    2.80
  -2  -2  15   13.63    2.64
  -2  -2  15   14.94    2.89
   2   2 -16    3.33    1.56
  -2  -2  16    4.54    1.70
  -2  -2  16    7.08    2.10
   2   2 -17    0.82    1.40
  -2  -2  17    1.79    1.36
  -2  -2  17    1.62    1.55
   2   2 -18    1.32    1.55
  -2  -2  18    2.43    1.60
  -2  -2  18    1.31    1.64
   2   2 -19    2.34    1.72
  -2  -2  19    2.06    1.64
  -2  -2  19    1.99    2.02
   1   2  19    1.94    2.06
   1   2  19    1.83    1.63
  -1  -2 -19    0.71    1.27
  -1  -2 -19    1.16    1.40
   1   2  18    2.97    1.76
  -1  -2 -18    2.96    1.73
  -1  -2 -18    3.12    1.85
   1   2  17    4.34    2.21
   1   2  17    5.85    2.11
  -1  -2 -17    4.52    1.92
  -1  -2 -17    5.15    1.88
   1   2  16    7.93    2.46
   1   2  16   11.13    2.49
  -1  -2 -16    6.24    1.99
  -1  -2 -16    8.59    2.25
   1   2  15    1.81    1.45
   1   2  15    1.38    1.21
  -1  -2 -15    0.27    1.10
  -1  -2 -15    2.41    1.42
   1   2  14    0.69    1.02
   1   2  14   -0.19    0.88
  -1  -2 -14   -0.28    0.75
  -1  -2 -14    0.23    0.94
   1   2  13    7.31    1.98
   1   2  13    5.34    1.60
  -1  -2 -13    7.82    2.03
  -1  -2 -13    6.54    1.69
   1   2  12   10.43    2.05
   1   2  12   10.57    1.79
   1   2  12   12.61    2.24
  -1  -2 -12    8.29    1.92
  -1  -2 -12   13.26    2.32
   1   2  11   70.70    4.14
   1   2  11   66.79    2.99
   1   2  11   64.85    3.72
  -1  -2 -11   66.01    2.87
  -1  -2 -11   69.35    4.12
  -1  -2 -11   67.11    3.74
   1   2  10    3.23    1.26
   1   2  10    2.31    0.79
   1   2  10    2.59    1.03
  -1  -2 -10    2.16    0.78
  -1  -2 -10    2.99    1.09
   1   2   9   14.75    2.15
   1   2   9   16.74    1.46
   1   2   9   17.28    1.82
  -1  -2  -9   16.26    1.45
  -1  -2  -9   15.57    1.75
   1   2   8   23.91    2.13
   1   2   8   26.25    1.68
   1   2   8   24.93    2.01
  -1  -2  -8   24.22    1.67
  -1  -2  -8   27.90    2.11
   1   2   7    5.99    1.35
   1   2   7    5.72    0.98
   1   2   7    7.93    1.37
  -1  -2  -7    9.64    1.33
  -1  -2  -7    7.53    1.34
   1   2   6  141.64    4.46
   1   2   6  141.88    3.52
   1   2   6  138.40    4.16
   1   2   6  143.15    4.07
  -1  -2  -6  155.65    3.93
  -1  -2  -6  155.08    4.40
   1   2   5   19.45    1.43
   1   2   5   21.14    1.67
   1   2   5   22.71    1.43
   1   2   5   19.19    1.56
   1   2   5   19.93    1.51
  -1  -2  -5   22.02    1.51
  -1  -2  -5   21.69    1.63
   1   2   4    5.96    0.97
   1   2   4    6.75    1.11
   1   2   4    7.84    0.90
   1   2   4    9.28    1.34
   1   2   4    8.52    0.99
  -1  -2  -4    8.53    0.98
  -1  -2  -4    9.62    1.34
   1   2   3    3.37    0.75
   1   2   3    4.75    0.95
   1   2   3    4.23    0.81
   1   2   3    5.13    0.99
   1   2   3    4.60    0.84
  -1  -2  -3    4.10    0.83
   1   2   2  161.84    3.85
   1   2   2  157.12    3.47
   1   2   2  157.28    3.51
   1   2   2  155.21    3.76
   1   2   2  149.30    3.22
  -1  -2  -2  166.01    3.62
  -1  -2  -2  161.10    3.35
   1   2   1   28.85    1.67
   1   2   1   31.71    1.44
   1   2   1   30.76    1.63
   1   2   1   32.07    1.73
   1   2   1   32.76    1.50
  -1  -2  -1   32.98    1.69
  -1  -2  -1   34.44    1.53
   1   2   0    5.67    0.99
   1   2   0    5.53    0.61
   1   2   0    3.99    0.78
  -1  -2   0    5.46    0.93
  -1  -2   0    6.03    0.72
   1   2  -1   87.01    2.88
   1   2  -1   95.13    1.87
   1   2  -1   93.36    2.95
  -1  -2   1   97.78    3.00
  -1  -2   1   99.70    2.65
   1   2  -2   19.36    1.44
   1   2  -2   22.55    0.82
   1   2  -2   19.03    1.44
  -1  -2   2   25.80    1.66
  -1  -2   2   23.69    1.40
   1   2  -3   40.82    2.06
   1   2  -3   40.94    1.03
   1   2  -3   39.83    2.09
  -1  -2   3   44.07    2.20
  -1  -2   3   41.38    1.96
   1   2  -4    0.25    0.44
   1   2  -4    0.16    0.21
   1   2  -4    0.46    0.47
  -1  -2   4    0.25    0.45
  -1  -2   4    0.34    0.40
   1   2  -5    3.11    0.85
   1   2  -5    2.89    0.51
   1   2  -5    1.80    0.70
  -1  -2   5    2.59    0.86
  -1  -2   5    3.21    0.85
   1   2  -6    2.69    0.80
   1   2  -6    3.16    0.60
   1   2  -6    3.44    1.00
  -1  -2   6    3.29    0.99
  -1  -2   6    2.80    0.88
   1   2  -7    8.65    1.38
   1   2  -7    7.07    0.81
   1   2  -7    7.13    1.34
  -1  -2   7    5.34    1.20
  -1  -2   7    9.75    1.64
   1   2  -8    0.95    0.67
   1   2  -8    1.40    0.56
   1   2  -8    1.41    0.78
  -1  -2   8    2.00    0.88
  -1  -2   8    0.97    0.68
   1   2  -9    1.11    0.66
   1   2  -9    1.64    0.68
   1   2  -9    1.84    0.96
  -1  -2   9    0.67    0.66
  -1  -2   9    0.97    0.73
   1   2 -10   17.98    1.74
   1   2 -10   20.08    1.64
   1   2 -10   12.13    1.99
  -1  -2  10   19.43    2.08
  -1  -2  10   17.39    2.10
   1   2 -11    3.01    1.05
   1   2 -11    3.50    0.99
   1   2 -11    3.04    1.19
  -1  -2  11    4.27    1.34
  -1  -2  11    3.07    1.25
   1   2 -12   15.50    1.79
   1   2 -12   17.13    1.81
   1   2 -12   13.59    2.41
  -1  -2  12   14.16    2.23
  -1  -2  12   16.07    2.59
   1   2 -13   16.94    1.90
   1   2 -13   16.57    1.88
   1   2 -13   17.56    2.84
  -1  -2  13   20.84    2.40
  -1  -2  13   20.77    3.03
   1   2 -14    2.54    1.40
  -1  -2  14    0.46    0.91
  -1  -2  14    0.19    0.93
   1   2 -15    0.62    0.98
  -1  -2  15    1.61    1.18
  -1  -2  15    1.08    1.27
   1   2 -16    5.09    1.82
  -1  -2  16    5.48    1.80
  -1  -2  16    5.10    1.90
   1   2 -17   13.24    2.91
  -1  -2  17   11.94    2.55
  -1  -2  17    8.38    2.42
   1   2 -18   14.62    3.21
  -1  -2  18   14.52    3.14
  -1  -2  18   16.93    3.35
   1   2 -19    9.59    2.92
  -1  -2  19   10.25    2.83
   0   2  19   17.16    3.58
   0   2  19   13.83    3.24
   0  -2 -19    8.00    2.38
   0   2  18    5.76    2.31
   0   2  18    4.47    1.92
   0  -2 -18    4.42    1.99
   0  -2 -18    5.65    1.98
   0   2  17    1.98    1.77
   0   2  17    3.07    1.61
   0  -2 -17    1.41    1.30
   0  -2 -17    1.33    1.35
   0   2  16    3.50    1.90
   0   2  16    3.66    1.65
   0  -2 -16    2.66    1.64
   0  -2 -16    2.49    1.37
   0   2  15   14.50    3.09
   0   2  15   11.03    2.39
   0  -2 -15   11.40    2.67
   0  -2 -15    9.68    2.12
   0   2  14    0.51    1.10
   0   2  14    0.78    1.12
   0  -2 -14    0.19    1.00
   0  -2 -14    0.78    0.99
   0   2  13    5.11    1.75
   0   2  13    6.85    1.46
   0   2  13    5.28    1.54
   0  -2 -13    5.05    1.71
   0  -2 -13    4.50    1.43
   0   2  12   40.57    3.28
   0   2  12   38.19    2.56
   0   2  12   46.29    3.39
   0  -2 -12   39.97    3.32
   0  -2 -12   41.58    3.00
   0   2  11    7.77    1.79
   0   2  11    7.87    1.43
   0   2  11    8.58    1.78
   0  -2 -11    6.99    1.72
   0  -2 -11   11.48    1.99
   0   2  10    2.72    1.18
   0   2  10    2.33    0.87
   0   2  10    2.88    1.09
   0  -2 -10    3.53    0.83
   0  -2 -10    3.02    1.07
   0  -2 -10    2.94    1.03
   0   2   9   27.86    2.42
   0   2   9   31.20    2.08
   0  -2  -9   30.88    1.73
   0  -2  -9   32.93    2.61
   0  -2  -9   32.54    2.31
   0   2   8   43.22    2.76
   0   2   8   49.93    2.48
   0   2   8   49.79    2.84
   0  -2  -8   47.44    2.06
   0  -2  -8   46.98    2.88
   0  -2  -8   50.61    2.67
   0   2   7    9.12    1.63
   0   2   7    9.26    1.14
   0   2   7   11.73    1.70
   0  -2  -7   11.02    1.05
   0  -2  -7   12.13    1.82
   0  -2  -7   10.73    1.24
   0   2   6   46.34    1.99
   0   2   6   44.71    2.52
   0   2   6   47.44    2.24
   0   2   6   44.34    2.39
   0  -2  -6   48.09    2.02
   0  -2  -6   50.40    2.37
   0   2   5    8.01    0.91
   0   2   5    6.88    1.19
   0   2   5    8.02    1.14
   0   2   5    8.61    1.03
   0   2   5    8.91    1.32
   0  -2  -5    7.90    0.90
   0  -2  -5    8.17    1.01
   0   2   4    2.42    0.64
   0   2   4    3.27    0.83
   0   2   4    3.12    0.76
   0   2   4    3.36    0.79
   0   2   4    3.54    0.86
   0  -2  -4    3.67    0.80
   0   2   3   11.09    1.03
   0   2   3   11.73    1.10
   0   2   3   11.12    1.11
   0   2   3    9.39    0.96
   0   2   3   12.00    1.13
   0   2   2  234.83    4.40
   0   2   2  233.85    4.02
   0   2   2  241.17    4.53
   0   2   2  223.89    4.13
   0   2   2  215.14    4.17
   0  -2  -2  230.85    4.33
   0   2   1   10.86    1.04
   0   2   1   11.93    0.88
   0   2   1   11.02    1.07
   0   2   1   10.52    0.97
   0   2   1    9.31    0.94
   0  -2  -1   11.39    1.07
   0  -2  -1   13.29    1.10
   0   2   0   32.74    1.73
   0   2   0   30.81    1.12
   0   2   0   28.25    1.63
   0   2   0   31.65    1.61
   0  -2   0   34.40    1.78
   0  -2   0   31.79    1.62
   0   2  -1   10.85    1.08
   0   2  -1   11.54    0.55
   0   2  -1   10.38    1.02
   0  -2   1   11.77    1.08
   0   2  -2  236.26    4.77
   0   2  -2  231.08    4.58
   0  -2   2  250.76    4.92
   0  -2   2  246.01    4.64
   0   2  -3   10.94    1.18
   0   2  -3   11.28    1.17
   0  -2   3   10.68    1.18
   0  -2   3    9.95    1.10
   0   2  -4    2.65    0.81
   0   2  -4    2.60    0.77
   0  -2   4    2.96    0.80
   0  -2   4    4.15    0.96
   0   2  -5    7.70    1.22
   0   2  -5    8.68    0.59
   0   2  -5    6.20    1.16
   0  -2   5    9.44    1.46
   0  -2   5    8.74    1.38
   0   2  -6   47.35    2.45
   0   2  -6   50.30    1.57
   0   2  -6   49.64    2.69
   0  -2   6   44.29    2.44
   0  -2   6   48.09    2.63
   0   2  -7   11.05    1.61
   0   2  -7    9.85    0.89
   0   2  -7    7.21    1.35
   0  -2   7    9.50    1.57
   0  -2   7    8.99    1.50
   0   2  -8   46.04    2.57
   0   2  -8   46.76    1.97
   0   2  -8   48.46    2.95
   0  -2   8   51.20    2.85
   0  -2   8   44.06    2.81
   0   2  -9   29.51    2.18
   0   2  -9   31.80    1.81
   0   2  -9   28.99    2.42
   0  -2   9   34.02    2.46
   0  -2   9   30.58    2.51
   0   2 -10    2.12    0.92
   0   2 -10    3.20    0.91
   0   2 -10    1.94    0.94
   0  -2  10    2.12    0.97
   0  -2  10    2.53    1.04
   0   2 -11    7.32    1.47
   0   2 -11    9.57    1.51
   0   2 -11    6.94    1.65
   0  -2  11    9.01    1.75
   0  -2  11    7.65    1.70
   0   2 -12   39.65    2.75
   0   2 -12   41.94    2.61
   0   2 -12   42.44    3.37
   0  -2  12   41.22    3.03
   0  -2  12   40.87    3.30
   0   2 -13    4.24    1.26
   0   2 -13    5.09    1.24
   0   2 -13    7.95    2.05
   0  -2  13    3.50    1.22
   0  -2  13    4.03    1.46
   0   2 -14    0.64    1.04
   0  -2  14   -0.20    0.72
   0  -2  14    0.59    0.72
   0   2 -15    7.83    2.16
   0  -2  15    9.94    2.18
   0  -2  15   10.38    2.33
   0   2 -16    2.00    1.50
   0  -2  16    3.11    1.53
   0  -2  16    2.94    1.71
   0   2 -17    2.23    1.46
   0  -2  17    0.72    1.35
   0   2 -18    5.00    2.07
   0  -2  18    5.32    2.15
   0   2 -19   12.51    3.21
   0  -2  19   14.33    3.40
  -1   2  19    7.16    2.34
   1  -2 -19    7.54    2.58
  -1   2  18   16.38    3.31
   1  -2 -18   18.69    3.59
  -1   2  17   13.94    2.91
  -1   2  17   12.34    2.86
   1  -2 -17    8.45    2.38
   1  -2 -17   12.81    2.94
  -1   2  16    5.85    2.16
  -1   2  16    5.62    1.92
   1  -2 -16    3.14    1.57
   1  -2 -16    6.61    1.85
  -1   2  15    1.81    1.42
  -1   2  15    1.63    1.26
   1  -2 -15    1.79    1.29
   1  -2 -15    1.70    1.17
  -1   2  14    1.01    1.08
  -1   2  14    1.67    0.99
  -1   2  14    1.24    1.04
   1  -2 -14    2.10    1.27
   1  -2 -14    0.44    0.98
  -1   2  13   19.72    3.05
  -1   2  13   17.52    2.04
  -1   2  13   16.99    2.68
   1  -2 -13   19.27    2.92
   1  -2 -13   19.97    2.24
  -1   2  12   15.68    2.64
  -1   2  12   15.08    2.13
  -1   2  12   14.44    2.35
   1  -2 -12   11.70    2.16
   1  -2 -12   15.48    1.91
  -1   2  11    2.98    1.20
  -1   2  11    2.70    1.01
  -1   2  11    2.88    1.19
   1  -2 -11    3.29    1.29
   1  -2 -11    2.97    0.98
  -1   2  10   18.14    2.63
  -1   2  10   18.49    1.83
  -1   2  10   17.82    2.04
   1  -2 -10   21.77    2.06
   1  -2 -10   19.60    2.12
   1  -2 -10   18.48    1.79
  -1   2   9    0.69    0.71
  -1   2   9    1.58    0.78
  -1   2   9    1.22    0.79
   1  -2  -9    1.19    0.49
   1  -2  -9    0.62    0.71
   1  -2  -9    0.53    0.50
  -1   2   8    1.32    0.78
  -1   2   8    0.96    0.60
  -1   2   8    0.55    0.58
   1  -2  -8    1.77    0.54
   1  -2  -8    0.56    0.62
   1  -2  -8    1.41    0.67
  -1   2   7    7.47    0.82
  -1   2   7    7.64    1.44
  -1   2   7    6.06    1.15
  -1   2   7    9.49    1.58
   1  -2  -7    6.37    0.76
   1  -2  -7    6.33    1.34
   1  -2  -7    6.82    1.10
  -1   2   6    2.40    0.57
  -1   2   6    2.35    0.80
  -1   2   6    1.64    0.66
  -1   2   6    2.16    0.82
   1  -2  -6    3.44    0.68
   1  -2  -6    2.64    0.84
   1  -2  -6    2.74    0.71
  -1   2   5    1.79    0.54
  -1   2   5    2.82    0.84
  -1   2   5    2.47    0.77
  -1   2   5    1.80    0.55
  -1   2   5    1.84    0.71
   1  -2  -5    2.27    0.78
   1  -2  -5    3.10    0.72
  -1   2   4    0.13    0.33
  -1   2   4    0.23    0.44
  -1   2   4    0.20    0.38
  -1   2   4    0.12    0.30
  -1   2   4    0.13    0.40
   1  -2  -4    0.13    0.39
   1  -2  -4    0.31    0.30
  -1   2   3   40.93    1.79
  -1   2   3   43.67    1.97
  -1   2   3   44.25    2.13
  -1   2   3   39.60    1.65
  -1   2   3   40.33    2.06
   1  -2  -3   38.52    1.85
  -1   2   2   21.30    1.35
  -1   2   2   24.55    1.37
  -1   2   2   21.57    1.49
  -1   2   2   22.07    1.23
  -1   2   2   19.81    1.44
   1  -2  -2   21.72    1.28
   1  -2  -2   21.35    1.49
  -1   2   1   97.39    2.87
  -1   2   1   90.31    2.92
  -1   2   1   89.36    2.41
  -1   2   1   94.91    2.93
   1  -2  -1   93.18    2.27
   1  -2  -1   93.41    2.92
  -1   2   0    5.89    0.98
  -1   2   0    5.49    0.98
  -1   2   0    5.20    0.79
   1  -2   0    5.35    0.54
   1  -2   0    5.55    0.94
   1  -2   0    6.76    1.06
  -1   2  -1   33.00    1.80
  -1   2  -1   31.37    1.78
  -1   2  -1   34.39    1.67
   1  -2   1   33.27    0.94
   1  -2   1   33.53    1.83
   1  -2   1   35.23    1.86
  -1   2  -2  150.75    3.89
  -1   2  -2  163.08    4.01
  -1   2  -2  155.25    3.68
   1  -2   2  162.26    4.01
   1  -2   2  162.76    4.00
  -1   2  -3    4.35    0.98
  -1   2  -3    4.67    0.91
   1  -2   3    4.97    0.99
   1  -2   3    3.20    0.79
  -1   2  -4   11.11    1.55
  -1   2  -4    8.36    1.31
   1  -2   4    7.93    0.47
   1  -2   4    9.91    1.43
   1  -2   4   10.37    1.52
  -1   2  -5   18.84    1.62
  -1   2  -5   21.50    1.73
   1  -2   5   22.34    0.94
   1  -2   5   24.41    1.78
   1  -2   5   22.38    1.81
  -1   2  -6  142.62    4.32
  -1   2  -6  150.37    2.77
  -1   2  -6  150.54    4.64
   1  -2   6  140.65    2.68
   1  -2   6  147.97    4.33
   1  -2   6  143.57    4.57
  -1   2  -7    6.53    1.25
  -1   2  -7    7.85    0.82
  -1   2  -7    6.56    1.31
   1  -2   7    6.33    0.88
   1  -2   7    6.91    1.28
   1  -2   7    6.89    1.44
  -1   2  -8   24.66    1.99
  -1   2  -8   27.31    1.57
  -1   2  -8   23.73    2.14
   1  -2   8   22.64    1.46
   1  -2   8   24.47    1.98
   1  -2   8   26.17    2.25
  -1   2  -9   15.08    1.68
  -1   2  -9   18.25    1.44
  -1   2  -9   18.14    2.01
   1  -2   9   18.40    1.49
   1  -2   9   17.45    1.81
   1  -2   9   15.48    1.92
  -1   2 -10    2.56    1.00
  -1   2 -10    2.54    0.84
  -1   2 -10    2.35    1.10
   1  -2  10    2.65    0.91
   1  -2  10    3.21    1.07
   1  -2  10    2.34    1.11
  -1   2 -11   64.65    3.44
  -1   2 -11   68.25    3.07
  -1   2 -11   60.15    3.79
   1  -2  11   66.65    3.06
   1  -2  11   69.83    3.62
   1  -2  11   64.90    3.98
  -1   2 -12    8.83    1.72
  -1   2 -12   11.06    1.73
  -1   2 -12   10.80    2.14
   1  -2  12    7.90    1.53
   1  -2  12   13.74    2.25
   1  -2  12    8.97    2.10
  -1   2 -13    5.38    1.43
  -1   2 -13    6.43    1.48
  -1   2 -13    6.68    1.85
   1  -2  13    6.71    2.09
   1  -2  13    6.15    1.59
   1  -2  13    6.55    1.83
  -1   2 -14   -0.52    0.75
  -1   2 -14    0.05    0.98
   1  -2  14    0.23    0.81
   1  -2  14   -0.24    0.83
  -1   2 -15    1.67    1.39
   1  -2  15    2.26    1.24
   1  -2  15    2.36    1.43
  -1   2 -16    8.51    2.26
   1  -2  16    7.11    2.22
  -1   2 -17    3.30    1.85
   1  -2  17    3.71    1.98
  -1   2 -18    3.06    1.95
   1  -2  18    2.06    1.65
  -1   2 -19    1.27    1.64
   1  -2  19    0.78    1.60
  -2   2  19    2.89    1.79
   2  -2 -19    3.03    1.82
  -2   2  18    1.98    1.54
   2  -2 -18    2.72    1.64
  -2   2  17    2.16    1.58
   2  -2 -17    2.49    1.55
  -2   2  16    6.76    1.94
  -2   2  16    3.60    1.70
   2  -2 -16    5.36    1.96
  -2   2  15   18.64    2.85
  -2   2  15   18.32    3.19
   2  -2 -15   14.75    2.91
   2  -2 -15   17.52    3.47
  -2   2  14   10.32    1.99
  -2   2  14    7.45    1.98
   2  -2 -14    8.40    2.11
   2  -2 -14    9.14    1.87
  -2   2  13   48.55    3.31
  -2   2  13   46.64    3.67
   2  -2 -13   47.36    3.74
   2  -2 -13   48.02    3.10
  -2   2  12   13.95    2.40
  -2   2  12   11.22    1.95
  -2   2  12   13.98    2.44
   2  -2 -12    9.64    1.99
   2  -2 -12   15.10    1.84
  -2   2  11    2.06    1.07
  -2   2  11    3.76    1.23
  -2   2  11    3.73    1.36
   2  -2 -11    1.41    0.92
   2  -2 -11    1.77    0.83
  -2   2  10    5.03    1.44
  -2   2  10    5.57    1.30
  -2   2  10    4.52    1.28
   2  -2 -10    5.66    1.45
   2  -2 -10    6.23    1.24
  -2   2   9    6.11    1.45
  -2   2   9    7.91    1.52
  -2   2   9    8.43    1.74
   2  -2  -9    7.80    0.71
   2  -2  -9    7.08    1.48
   2  -2  -9    8.74    1.31
  -2   2   8    4.32    1.18
  -2   2   8    2.84    0.97
  -2   2   8    3.32    1.07
   2  -2  -8    2.94    0.55
   2  -2  -8    3.27    1.09
   2  -2  -8    3.15    0.79
  -2   2   7    2.31    0.53
  -2   2   7    2.51    0.95
  -2   2   7    3.00    0.96
  -2   2   7    3.10    1.06
   2  -2  -7    3.59    0.63
   2  -2  -7    2.24    0.89
   2  -2  -7    2.90    0.71
  -2   2   6   92.12    2.37
  -2   2   6   94.51    3.56
  -2   2   6   93.19    3.68
   2  -2  -6  101.25    3.77
   2  -2  -6   98.98    2.73
  -2   2   5    2.82    0.61
  -2   2   5    3.63    0.94
  -2   2   5    2.18    0.76
   2  -2  -5    2.53    0.80
   2  -2  -5    4.66    0.75
  -2   2   4    6.62    0.78
  -2   2   4    8.51    1.35
  -2   2   4    6.13    0.68
  -2   2   4    8.25    1.33
   2  -2  -4    7.96    1.20
   2  -2  -4    6.64    0.71
  -2   2   3   12.96    1.06
  -2   2   3   10.62    1.21
  -2   2   3   11.13    0.81
  -2   2   3   11.66    1.26
   2  -2  -3   10.08    1.08
  -2   2   2   29.57    1.60
  -2   2   2   32.84    1.93
  -2   2   2   28.95    1.24
  -2   2   2   28.61    1.80
   2  -2  -2   29.13    1.54
   2  -2  -2   30.21    1.85
  -2   2   1  183.21    3.99
  -2   2   1  178.58    4.28
  -2   2   1  184.00    3.17
  -2   2   1  184.30    4.33
   2  -2  -1  181.52    3.40
   2  -2  -1  193.68    4.44
  -2   2   0   41.74    2.01
  -2   2   0   43.38    2.13
  -2   2   0   43.74    1.69
   2  -2   0   42.56    1.51
   2  -2   0   42.86    2.14
  -2   2  -1  278.83    5.29
  -2   2  -1  278.68    5.29
  -2   2  -1  287.47    4.58
   2  -2   1  287.20    3.46
   2  -2   1  317.32    5.65
   2  -2   1  286.54    5.45
  -2   2  -2    1.30    0.64
  -2   2  -2    1.18    0.58
  -2   2  -2    1.21    0.53
   2  -2   2    1.24    0.35
   2  -2   2    1.50    0.65
   2  -2   2    1.31    0.63
  -2   2  -3   59.61    2.67
  -2   2  -3   60.35    2.56
  -2   2  -3   65.27    2.58
   2  -2   3   59.55    1.48
   2  -2   3   63.08    2.62
   2  -2   3   58.12    2.65
  -2   2  -4    5.48    1.10
  -2   2  -4    6.33    1.17
   2  -2   4    5.10    0.54
   2  -2   4    5.35    1.06
   2  -2   4    5.07    1.04
  -2   2  -5   17.81    1.65
  -2   2  -5   18.89    1.66
   2  -2   5   20.47    1.07
   2  -2   5   20.51    1.63
   2  -2   5   19.87    1.76
  -2   2  -6    3.28    1.03
  -2   2  -6    2.48    0.84
   2  -2   6    2.97    0.62
   2  -2   6    3.18    0.86
   2  -2   6    2.47    0.85
  -2   2  -7   44.41    2.64
  -2   2  -7   46.19    2.81
   2  -2   7   46.38    1.92
   2  -2   7   49.04    2.59
   2  -2   7   46.71    2.87
  -2   2  -8    8.88    1.54
  -2   2  -8    9.09    1.61
   2  -2   8   10.56    1.12
   2  -2   8   11.94    1.72
   2  -2   8   10.95    1.89
  -2   2  -9   35.07    2.54
  -2   2  -9   33.06    2.69
   2  -2   9   34.46    2.03
   2  -2   9   37.39    2.48
   2  -2   9   32.13    2.65
  -2   2 -10   14.76    2.14
  -2   2 -10   12.64    2.09
   2  -2  10   14.61    1.52
   2  -2  10   17.57    1.86
   2  -2  10   14.40    2.33
  -2   2 -11   15.26    2.26
  -2   2 -11   15.49    1.65
  -2   2 -11   15.03    2.49
   2  -2  11   15.98    1.73
   2  -2  11   17.39    1.92
   2  -2  11   16.40    2.62
  -2   2 -12   29.71    2.63
  -2   2 -12   27.60    2.24
  -2   2 -12   26.10    2.81
   2  -2  12   24.80    2.17
   2  -2  12   27.67    2.42
   2  -2  12   28.73    2.92
  -2   2 -13    1.41    0.97
  -2   2 -13    0.94    1.00
   2  -2  13    1.46    0.97
   2  -2  13    1.26    1.04
  -2   2 -14   17.58    2.56
  -2   2 -14   17.88    2.92
   2  -2  14   21.16    2.35
   2  -2  14   20.86    3.21
  -2   2 -15    7.30    2.19
   2  -2  15    5.08    1.88
  -2   2 -16    0.50    1.23
   2  -2  16    0.25    1.03
  -2   2 -17    2.67    1.71
   2  -2  17    0.36    1.30
  -2   2 -18    5.52    1.97
   2  -2  18    7.04    2.36
  -2   2 -19    7.90    2.69
   2  -2  19    4.55    2.19
  -3   2  19    2.73    1.82
   3  -2 -19    2.23    1.72
  -3   2  18   24.81    4.21
   3  -2 -18   20.26    3.64
  -3   2  17   12.35    2.59
  -3   2  17   12.48    2.81
   3  -2 -17   10.90    2.76
  -3   2  16    1.22    1.18
  -3   2  16    1.48    1.40
   3  -2 -16    1.01    1.24
  -3   2  15    2.35    1.37
  -3   2  15    4.37    1.61
   3  -2 -15    2.60    1.50
  -3   2  14    1.34    1.05
  -3   2  14    2.20    1.26
   3  -2 -14    0.94    1.13
  -3   2  13   32.67    2.93
  -3   2  13   33.29    3.20
   3  -2 -13   36.07    3.33
  -3   2  12   13.66    2.21
  -3   2  12   15.48    2.52
   3  -2 -12   14.71    2.48
   3  -2 -12   18.04    1.87
  -3   2  11   16.62    2.01
  -3   2  11   19.23    2.34
   3  -2 -11   16.58    2.58
   3  -2 -11   19.26    1.77
  -3   2  10   13.89    2.12
  -3   2  10   18.39    2.14
   3  -2 -10   16.30    2.01
   3  -2 -10   16.86    1.57
  -3   2   9    0.98    0.69
  -3   2   9    1.39    0.84
   3  -2  -9    1.70    0.90
   3  -2  -9    1.47    0.63
  -3   2   8    3.50    0.53
  -3   2   8    3.13    1.05
  -3   2   8    4.07    1.18
   3  -2  -8    3.87    0.55
   3  -2  -8    4.25    1.26
   3  -2  -8    3.14    0.76
  -3   2   7    2.30    0.50
  -3   2   7    2.96    1.05
  -3   2   7    1.96    0.85
   3  -2  -7    1.05    0.78
   3  -2  -7    3.35    0.70
  -3   2   6    6.32    0.70
  -3   2   6    6.32    1.31
  -3   2   6    6.17    1.30
   3  -2  -6    6.88    1.36
   3  -2  -6    6.19    0.69
  -3   2   5   -0.09    0.28
  -3   2   5    0.22    0.51
  -3   2   5    0.12    0.46
   3  -2  -5    0.11    0.45
   3  -2  -5    0.09    0.24
  -3   2   4   54.03    2.02
  -3   2   4   52.75    2.68
  -3   2   4   50.61    1.39
  -3   2   4   47.64    2.56
   3  -2  -4   52.87    2.52
   3  -2  -4   56.95    1.47
  -3   2   3    0.24    0.34
  -3   2   3    0.20    0.42
  -3   2   3    0.11    0.21
  -3   2   3    0.02    0.39
   3  -2  -3    0.27    0.39
  -3   2   2    0.99    0.49
  -3   2   2    0.58    0.50
  -3   2   2    0.67    0.27
  -3   2   2    0.75    0.57
   3  -2  -2    1.01    0.49
   3  -2  -2    1.05    0.61
  -3   2   1    4.46    0.92
  -3   2   1    3.90    0.91
  -3   2   1    3.04    0.54
  -3   2   1    3.70    0.92
   3  -2  -1    3.83    0.76
   3  -2  -1    4.71    1.04
  -3   2   0   37.87    2.03
  -3   2   0   35.67    2.03
  -3   2   0   39.67    1.57
   3  -2   0   37.98    1.66
   3  -2   0   41.15    2.22
  -3   2  -1   78.34    3.00
  -3   2  -1   76.43    2.92
  -3   2  -1   77.86    2.40
   3  -2   1   71.21    2.14
   3  -2   1   78.76    3.06
  -3   2  -2   49.93    2.51
  -3   2  -2   46.49    2.29
  -3   2  -2   47.74    2.08
   3  -2   2   43.86    1.65
   3  -2   2   47.97    2.33
   3  -2   2   49.37    2.50
  -3   2  -3  189.50    4.94
  -3   2  -3  193.66    4.61
  -3   2  -3  186.88    4.38
   3  -2   3  187.03    3.33
   3  -2   3  204.11    4.74
   3  -2   3  197.57    5.03
  -3   2  -4    9.44    1.56
  -3   2  -4    8.16    1.30
  -3   2  -4    6.67    1.21
   3  -2   4    7.03    0.77
   3  -2   4    8.57    1.33
   3  -2   4    6.84    1.34
  -3   2  -5   45.67    2.66
  -3   2  -5   43.41    2.48
   3  -2   5   45.06    1.81
   3  -2   5   45.46    2.36
   3  -2   5   47.10    2.70
  -3   2  -6   13.61    1.59
  -3   2  -6   13.24    1.57
   3  -2   6   16.58    1.22
   3  -2   6   15.74    1.48
   3  -2   6   14.19    1.65
  -3   2  -7    0.36    0.58
  -3   2  -7    0.30    0.61
   3  -2   7    0.38    0.44
   3  -2   7    0.17    0.49
   3  -2   7    0.38    0.57
  -3   2  -8   15.56    1.80
  -3   2  -8   18.58    2.02
   3  -2   8   18.03    1.52
   3  -2   8   18.77    1.74
   3  -2   8   18.76    2.04
  -3   2  -9   62.27    3.49
  -3   2  -9   56.95    3.53
   3  -2   9   57.52    2.69
   3  -2   9   64.07    3.12
   3  -2   9   57.11    3.54
  -3   2 -10   15.15    2.32
  -3   2 -10   18.75    2.25
   3  -2  10   17.28    1.74
   3  -2  10   18.39    1.85
   3  -2  10   20.97    2.91
  -3   2 -11   37.29    2.93
  -3   2 -11   42.00    3.37
   3  -2  11   39.19    2.58
   3  -2  11   36.94    2.58
   3  -2  11   38.27    3.24
  -3   2 -12    4.76    1.51
  -3   2 -12    5.78    1.80
   3  -2  12    4.17    1.28
   3  -2  12    5.63    1.44
   3  -2  12    4.43    1.54
  -3   2 -13    5.37    1.55
  -3   2 -13    3.58    1.49
   3  -2  13    3.91    1.57
  -3   2 -14    0.92    1.03
  -3   2 -14    1.48    1.18
   3  -2  14    1.92    1.22
  -3   2 -15    7.48    1.95
  -3   2 -15    5.72    1.88
   3  -2  15    5.34    1.97
  -3   2 -16    4.51    1.73
   3  -2  16    4.55    1.93
  -3   2 -17    6.04    1.99
   3  -2  17    7.25    2.28
  -3   2 -18    1.51    1.70
   3  -2  18    2.89    2.01
  -4   2  19    5.13    2.33
   4  -2 -19    4.49    2.22
  -4   2  18    8.36    2.37
  -4   2  18    7.34    2.43
   4  -2 -18    9.33    2.73
  -4   2  17    4.13    1.83
  -4   2  17    5.36    2.09
   4  -2 -17    3.37    1.81
  -4   2  16    7.76    2.10
  -4   2  16    6.21    2.13
   4  -2 -16    9.52    2.51
  -4   2  15    4.86    1.69
  -4   2  15    5.25    1.95
   4  -2 -15    6.70    2.19
  -4   2  14    6.88    1.91
  -4   2  14    6.60    2.05
   4  -2 -14    7.06    2.04
  -4   2  13    8.82    2.06
  -4   2  13    8.66    2.14
   4  -2 -13   12.17    2.59
  -4   2  12   11.34    2.20
  -4   2  12   13.99    2.66
   4  -2 -12   11.09    2.34
  -4   2  11    1.28    0.92
  -4   2  11    1.65    1.04
   4  -2 -11    2.55    1.10
  -4   2  10   14.22    2.22
  -4   2  10   12.97    2.13
   4  -2 -10   17.75    2.58
   4  -2 -10   16.62    1.95
  -4   2   9   12.05    2.00
  -4   2   9   11.62    1.99
   4  -2  -9    7.94    1.66
   4  -2  -9   10.43    1.07
  -4   2   8    9.61    1.03
  -4   2   8   11.52    2.00
  -4   2   8    9.21    1.71
   4  -2  -8    9.34    1.79
   4  -2  -8    9.57    0.92
  -4   2   7   16.27    0.98
  -4   2   7   18.77    1.94
  -4   2   7   15.99    1.79
   4  -2  -7   16.28    1.84
   4  -2  -7   18.37    1.02
  -4   2   6   10.57    0.91
  -4   2   6    9.96    1.62
  -4   2   6   11.00    1.72
   4  -2  -6   11.87    1.81
   4  -2  -6   12.36    0.71
  -4   2   5   23.87    1.38
  -4   2   5   23.70    2.01
  -4   2   5   21.48    1.91
   4  -2  -5   23.59    1.95
  -4   2   4  102.75    2.93
  -4   2   4  103.56    3.91
  -4   2   4  106.28    3.94
   4  -2  -4  104.12    3.71
  -4   2   3   18.11    1.34
  -4   2   3   16.76    1.60
  -4   2   3   16.25    1.60
   4  -2  -3   16.29    1.48
   4  -2  -3   17.96    1.68
  -4   2   2   31.93    1.83
  -4   2   2   37.03    2.25
  -4   2   2   33.06    1.01
  -4   2   2   31.71    2.11
   4  -2  -2   34.40    1.97
   4  -2  -2   34.29    2.19
  -4   2   1   21.79    1.61
  -4   2   1   22.28    1.76
  -4   2   1   19.41    0.98
  -4   2   1   20.16    1.69
   4  -2  -1   19.28    1.46
   4  -2  -1   21.33    1.73
  -4   2   0   18.46    1.56
  -4   2   0   15.25    1.46
  -4   2   0   17.37    1.07
   4  -2   0   16.11    1.28
   4  -2   0   16.28    1.54
  -4   2  -1   67.03    2.94
  -4   2  -1   67.46    2.86
  -4   2  -1   67.64    2.28
   4  -2   1   62.49    2.34
   4  -2   1   70.97    3.08
  -4   2  -2   46.18    2.56
  -4   2  -2   43.93    2.31
  -4   2  -2   44.97    2.06
   4  -2   2   41.52    1.90
   4  -2   2   45.51    2.53
  -4   2  -3    2.40    0.85
  -4   2  -3    3.36    0.86
  -4   2  -3    4.80    1.02
   4  -2   3    2.64    0.69
   4  -2   3    2.86    0.86
   4  -2   3    3.21    0.92
  -4   2  -4   49.03    2.80
  -4   2  -4   44.37    2.34
  -4   2  -4   48.71    2.52
   4  -2   4   43.89    2.00
   4  -2   4   44.55    2.35
   4  -2   4   43.34    2.60
  -4   2  -5   61.02    3.21
  -4   2  -5   72.46    3.25
   4  -2   5   65.39    2.49
   4  -2   5   72.04    2.98
   4  -2   5   64.90    3.26
  -4   2  -6   15.46    1.79
  -4   2  -6   15.56    1.70
   4  -2   6   15.53    1.33
   4  -2   6   15.67    1.53
   4  -2   6   19.37    1.96
  -4   2  -7   57.26    3.33
  -4   2  -7   54.03    3.18
   4  -2   7   52.15    2.48
   4  -2   7   55.67    2.75
   4  -2   7   56.41    3.31
  -4   2  -8    6.49    1.51
  -4   2  -8    5.99    1.54
   4  -2   8    7.20    1.30
   4  -2   8    7.49    1.35
   4  -2   8    6.24    1.54
  -4   2  -9    9.12    1.87
  -4   2  -9    7.55    1.74
   4  -2   9   10.07    1.61
   4  -2   9    8.69    1.51
   4  -2   9    9.53    1.96
  -4   2 -10    7.32    1.77
  -4   2 -10    6.94    1.79
   4  -2  10    8.50    1.59
   4  -2  10    9.76    1.64
   4  -2  10    9.14    1.97
  -4   2 -11   54.05    3.66
  -4   2 -11   54.19    3.88
   4  -2  11   48.08    2.96
   4  -2  11   52.64    3.00
   4  -2  11   56.62    3.92
  -4   2 -12   -0.06    0.80
  -4   2 -12    0.03    0.85
   4  -2  12    0.45    0.94
   4  -2  12    0.25    0.91
  -4   2 -13   15.12    2.53
  -4   2 -13   22.73    3.55
   4  -2  13   19.30    3.00
  -4   2 -14    2.81    1.41
  -4   2 -14    3.45    1.62
   4  -2  14    2.78    1.51
  -4   2 -15    5.81    1.81
  -4   2 -15    7.57    2.21
   4  -2  15    5.87    2.07
  -4   2 -16    4.32    1.96
   4  -2  16    8.34    2.44
  -4   2 -17    5.11    2.15
   4  -2  17    6.30    2.30
  -4   2 -18   14.63    3.30
   4  -2  18   18.39    3.77
  -5   2  18    3.78    1.85
  -5   2  18    3.71    2.12
   5  -2 -18    3.28    2.00
  -5   2  17    2.76    1.58
  -5   2  17    2.30    1.48
   5  -2 -17    3.95    1.86
  -5   2  16    0.33    1.21
  -5   2  16    2.37    1.45
   5  -2 -16    1.87    1.53
  -5   2  15    9.54    2.35
  -5   2  15    5.73    1.81
   5  -2 -15   11.69    2.68
  -5   2  14    5.48    1.79
  -5   2  14    5.94    1.83
   5  -2 -14    6.48    2.05
  -5   2  13   22.68    2.76
  -5   2  13   20.35    3.16
   5  -2 -13   23.51    3.48
  -5   2  12   23.04    2.66
  -5   2  12   26.06    2.85
   5  -2 -12   21.93    2.70
  -5   2  11   18.06    2.85
  -5   2  11   11.32    2.15
   5  -2 -11   16.56    2.71
  -5   2  10   21.56    2.42
  -5   2  10   22.95    2.51
   5  -2 -10   25.29    2.59
  -5   2   9   21.25    2.31
  -5   2   9   22.34    2.37
   5  -2  -9   21.90    2.38
  -5   2   8    1.44    0.88
  -5   2   8    1.38    0.89
   5  -2  -8    0.73    0.73
  -5   2   7   23.37    1.26
  -5   2   7   23.71    2.25
  -5   2   7   21.58    2.16
   5  -2  -7   21.80    2.23
  -5   2   6   53.87    2.04
  -5   2   6   55.43    3.23
  -5   2   6   53.02    3.12
   5  -2  -6   53.20    3.11
  -5   2   5   13.62    1.17
  -5   2   5   11.66    1.85
  -5   2   5   13.34    1.65
   5  -2  -5   13.18    1.58
  -5   2   4   31.54    1.79
  -5   2   4   26.03    2.11
  -5   2   4   32.80    2.34
   5  -2  -4   30.94    2.21
  -5   2   3   90.93    3.12
  -5   2   3   86.80    3.67
  -5   2   3   90.83    3.72
   5  -2  -3   87.72    3.48
   5  -2  -3   90.58    3.71
  -5   2   2   28.80    1.88
  -5   2   2   29.58    2.16
  -5   2   2   27.02    2.07
   5  -2  -2   26.63    1.92
   5  -2  -2   32.68    2.25
  -5   2   1   18.90    1.62
  -5   2   1   15.69    1.60
  -5   2   1   15.95    0.90
  -5   2   1   14.70    1.56
   5  -2  -1   14.90    1.45
   5  -2  -1   13.68    1.52
  -5   2   0   39.78    2.36
  -5   2   0   31.61    2.12
  -5   2   0   34.79    1.52
   5  -2   0   35.71    2.07
   5  -2   0   36.65    2.34
  -5   2  -1   84.44    3.50
  -5   2  -1   79.20    3.23
  -5   2  -1   84.82    2.63
   5  -2   1   72.73    2.85
   5  -2   1   82.00    3.45
  -5   2  -2   28.62    2.18
  -5   2  -2   27.66    1.94
  -5   2  -2   27.08    1.69
   5  -2   2   26.73    1.77
   5  -2   2   27.57    2.10
  -5   2  -3   55.87    3.08
  -5   2  -3   59.34    2.76
  -5   2  -3   55.40    2.56
   5  -2   3   51.37    2.41
   5  -2   3   59.63    2.78
   5  -2   3   55.78    2.97
  -5   2  -4    2.67    1.00
  -5   2  -4    2.47    0.82
  -5   2  -4    2.09    0.79
   5  -2   4    2.55    0.80
   5  -2   4    1.68    0.72
   5  -2   4    2.83    1.02
  -5   2  -5   10.44    1.79
  -5   2  -5   11.62    1.34
  -5   2  -5   11.50    1.77
   5  -2   5   10.92    1.25
   5  -2   5   10.76    1.31
   5  -2   5   11.89    1.91
  -5   2  -6    4.37    1.33
  -5   2  -6    4.03    1.15
   5  -2   6    4.52    1.03
   5  -2   6    4.31    1.09
   5  -2   6    4.21    1.24
  -5   2  -7    4.40    1.32
  -5   2  -7    6.21    1.48
   5  -2   7    5.79    1.26
   5  -2   7    6.11    1.26
   5  -2   7    3.91    1.21
  -5   2  -8   12.63    2.28
  -5   2  -8   11.08    2.04
   5  -2   8   11.49    1.80
   5  -2   8    9.85    1.58
   5  -2   8   11.72    2.11
  -5   2  -9   76.31    4.26
  -5   2  -9   87.89    4.54
   5  -2   9   75.66    3.51
   5  -2   9   78.87    3.38
   5  -2   9   73.79    4.19
  -5   2 -10   81.58    4.51
  -5   2 -10   86.85    4.73
   5  -2  10   71.13    3.55
   5  -2  10   93.13    5.77
   5  -2  10   82.03    4.58
  -5   2 -11    0.62    0.98
  -5   2 -11    0.89    0.96
   5  -2  11    2.01    1.04
   5  -2  11    2.04    1.28
  -5   2 -12   -0.06    0.84
  -5   2 -12    0.28    0.97
   5  -2  12   -0.29    0.89
  -5   2 -13    3.49    1.52
  -5   2 -13    5.00    1.78
   5  -2  13    5.14    1.77
  -5   2 -14   14.88    2.76
  -5   2 -14   15.24    2.96
   5  -2  14   15.19    3.01
  -5   2 -15   18.02    3.06
  -5   2 -15   20.97    3.54
   5  -2  15   16.78    3.12
  -5   2 -16    6.50    2.01
  -5   2 -16    5.63    2.28
   5  -2  16    7.90    2.52
  -5   2 -17    4.57    2.10
   5  -2  17    2.97    1.86
  -6   2  18    7.92    2.52
  -6   2  18    7.23    2.53
   6  -2 -18    5.30    2.15
  -6   2  17    4.60    2.00
  -6   2  17    5.62    2.21
   6  -2 -17    4.24    2.06
  -6   2  16    4.91    1.94
  -6   2  16    4.24    2.13
   6  -2 -16    1.94    1.47
  -6   2  15    0.94    1.24
  -6   2  15   -0.40    1.20
   6  -2 -15    0.18    1.00
  -6   2  14    4.53    1.73
  -6   2  14    5.33    2.03
   6  -2 -14    4.89    1.97
  -6   2  13   29.20    3.16
  -6   2  13   34.23    3.49
   6  -2 -13   31.81    3.38
  -6   2  12   15.26    2.59
  -6   2  12   25.62    3.69
   6  -2 -12   22.59    3.26
  -6   2  11   71.93    4.45
  -6   2  11   70.68    4.48
   6  -2 -11   69.71    4.46
  -6   2  10    0.14    0.76
  -6   2  10    0.28    0.83
   6  -2 -10   -0.31    0.71
  -6   2   9    4.98    1.54
  -6   2   9    5.56    1.61
   6  -2  -9    5.57    1.66
  -6   2   8    8.85    1.91
  -6   2   8   10.82    2.11
   6  -2  -8    7.29    1.71
  -6   2   7   39.48    1.78
  -6   2   7   39.27    2.99
  -6   2   7   34.56    2.77
   6  -2  -7   36.45    2.86
  -6   2   6    8.90    1.01
  -6   2   6    6.51    1.49
  -6   2   6    5.87    1.38
   6  -2  -6    9.44    1.81
  -6   2   5   29.11    1.79
  -6   2   5   32.26    2.57
  -6   2   5   26.17    2.27
   6  -2  -5   27.48    2.35
  -6   2   4   12.87    1.31
  -6   2   4    9.98    1.72
  -6   2   4   10.32    1.76
   6  -2  -4   10.30    1.74
   6  -2  -4   11.38    1.76
  -6   2   3   10.10    1.24
  -6   2   3   14.05    2.07
  -6   2   3    8.28    1.47
   6  -2  -3   10.34    1.71
   6  -2  -3   11.06    1.71
  -6   2   2   14.26    1.48
  -6   2   2   11.59    1.77
  -6   2   2   11.03    1.67
   6  -2  -2   11.81    1.46
   6  -2  -2   11.73    1.73
  -6   2   1    2.89    0.90
  -6   2   1    4.33    1.16
  -6   2   1    3.21    0.56
  -6   2   1    2.61    0.93
   6  -2  -1    2.27    0.83
   6  -2  -1    2.56    0.91
  -6   2   0   15.58    1.63
  -6   2   0   14.02    1.54
  -6   2   0   16.81    1.14
   6  -2   0   13.33    1.49
   6  -2   0   15.21    1.70
  -6   2  -1   32.07    2.34
  -6   2  -1   26.54    2.02
  -6   2  -1   30.72    1.69
   6  -2   1   25.99    1.96
   6  -2   1   31.16    2.30
  -6   2  -2   45.48    2.85
  -6   2  -2   42.76    2.51
  -6   2  -2   44.31    2.22
   6  -2   2   42.77    2.46
   6  -2   2   45.88    2.79
  -6   2  -3    0.79    0.74
  -6   2  -3    1.19    0.68
  -6   2  -3    0.55    0.50
   6  -2   3    0.95    0.63
   6  -2   3    0.49    0.64
  -6   2  -4   14.89    1.81
  -6   2  -4   15.72    1.57
  -6   2  -4   15.92    1.62
   6  -2   4   14.62    1.54
   6  -2   4   15.05    1.54
   6  -2   4   15.79    1.81
  -6   2  -5   41.94    3.02
  -6   2  -5   41.43    2.40
  -6   2  -5   36.96    2.53
   6  -2   5   37.74    2.39
   6  -2   5   39.62    2.37
   6  -2   5   36.82    2.71
  -6   2  -6   24.33    2.42
  -6   2  -6   24.23    2.23
   6  -2   6   22.17    1.91
   6  -2   6   22.90    1.85
   6  -2   6   23.72    2.29
  -6   2  -7   32.48    2.83
  -6   2  -7   41.64    2.99
   6  -2   7   38.36    2.57
   6  -2   7   42.88    2.48
   6  -2   7   42.93    3.10
  -6   2  -8   25.60    2.61
  -6   2  -8   23.27    2.44
   6  -2   8   23.08    2.17
   6  -2   8   27.91    2.09
   6  -2   8   28.17    2.71
  -6   2  -9   19.89    2.99
  -6   2  -9   17.25    2.64
   6  -2   9   16.93    1.95
   6  -2   9   18.08    2.72
  -6   2 -10    4.17    1.42
  -6   2 -10    5.94    1.66
   6  -2  10    5.65    1.48
   6  -2  10    5.77    1.74
  -6   2 -11   19.26    3.03
  -6   2 -11   22.10    3.31
   6  -2  11   19.25    2.96
   6  -2  11   20.66    3.02
  -6   2 -12   -0.09    1.08
  -6   2 -12    0.86    1.08
   6  -2  12    0.77    1.16
  -6   2 -13    8.04    2.24
  -6   2 -13    7.91    2.27
   6  -2  13    9.60    2.34
  -6   2 -14    3.50    1.68
  -6   2 -14    3.64    1.82
   6  -2  14    3.01    1.63
  -6   2 -15    6.95    2.22
  -6   2 -15    8.27    2.45
   6  -2  15    4.53    1.92
  -6   2 -16    6.63    2.15
  -6   2 -16    5.24    2.17
   6  -2  16    7.44    2.46
  -6   2 -17   15.31    3.54
   6  -2  17   13.87    3.28
  -7   2  18    2.61    1.88
  -7   2  18    0.97    1.75
   7  -2 -18    3.37    2.09
  -7   2  17    3.04    1.75
  -7   2  17    3.34    2.15
   7  -2 -17    1.61    1.70
  -7   2  16    5.41    2.11
  -7   2  16    4.73    2.07
   7  -2 -16    4.47    1.90
  -7   2  15    3.28    1.72
  -7   2  15    4.75    2.00
   7  -2 -15    3.66    1.77
  -7   2  14    0.77    1.23
  -7   2  14    2.00    1.49
   7  -2 -14    2.18    1.61
  -7   2  13    3.25    1.54
  -7   2  13    3.59    1.68
   7  -2 -13    0.67    1.27
  -7   2  12    0.86    1.13
  -7   2  12    0.84    1.15
   7  -2 -12    0.43    0.72
  -7   2  11    4.23    1.72
  -7   2  11    3.05    1.42
   7  -2 -11    2.95    1.33
  -7   2  10   33.41    3.19
  -7   2  10   35.90    3.28
   7  -2 -10   35.73    3.29
  -7   2   9   35.84    3.18
  -7   2   9   42.46    3.36
   7  -2  -9   35.13    3.17
  -7   2   8   17.94    2.86
  -7   2   8   15.07    2.46
   7  -2  -8   15.08    2.44
  -7   2   7    4.46    1.41
  -7   2   7    5.03    1.42
   7  -2  -7    4.64    1.35
  -7   2   6    0.29    0.43
  -7   2   6    0.09    0.66
  -7   2   6    0.10    0.58
   7  -2  -6    0.14    0.77
  -7   2   5    2.44    0.80
  -7   2   5    2.99    1.15
  -7   2   5    2.71    1.05
   7  -2  -5    2.93    1.23
   7  -2  -5    2.83    1.10
  -7   2   4   65.26    2.96
  -7   2   4   56.15    3.38
  -7   2   4   61.71    3.43
   7  -2  -4   61.73    3.50
   7  -2  -4   64.02    3.51
  -7   2   3  154.58    4.71
  -7   2   3  143.04    5.20
  -7   2   3  146.58    5.10
   7  -2  -3  142.64    5.08
   7  -2  -3  146.47    5.12
  -7   2   2    3.09    0.99
  -7   2   2    3.26    1.05
  -7   2   2    3.39    1.07
   7  -2  -2    2.49    0.91
   7  -2  -2    3.13    1.06
  -7   2   1   79.98    3.65
  -7   2   1   81.52    3.75
  -7   2   1   82.71    2.17
   7  -2  -1   71.76    3.51
   7  -2  -1   78.46    3.69
  -7   2   0   13.92    1.69
  -7   2   0   14.65    1.70
  -7   2   0   15.40    1.16
   7  -2   0   12.94    1.86
   7  -2   0   15.56    1.82
  -7   2  -1   18.79    1.97
  -7   2  -1   13.85    1.64
  -7   2  -1   17.20    1.37
   7  -2   1   14.56    1.71
   7  -2   1   17.36    1.86
  -7   2  -2   21.63    2.17
  -7   2  -2   22.08    1.93
  -7   2  -2   20.88    1.65
   7  -2   2   18.79    1.92
   7  -2   2   20.42    2.04
  -7   2  -3   17.76    2.05
  -7   2  -3   16.77    1.69
  -7   2  -3   18.39    1.69
   7  -2   3   18.08    1.83
   7  -2   3   17.51    1.91
  -7   2  -4    0.04    0.55
  -7   2  -4   -0.14    0.55
  -7   2  -4   -0.17    0.48
   7  -2   4    0.02    0.55
   7  -2   4    0.45    0.58
   7  -2   4    0.48    0.66
  -7   2  -5    1.24    0.87
  -7   2  -5    0.34    0.68
  -7   2  -5    0.18    0.56
   7  -2   5    0.69    0.64
   7  -2   5    0.39    0.60
   7  -2   5    0.15    0.67
  -7   2  -6    0.37    0.67
  -7   2  -6    0.10    0.60
  -7   2  -6   -0.13    0.48
   7  -2   6   -0.09    0.58
   7  -2   6    0.40    0.61
   7  -2   6    0.45    0.74
  -7   2  -7   16.71    2.68
  -7   2  -7   19.12    2.21
   7  -2   7   18.79    2.08
   7  -2   7   20.83    2.05
   7  -2   7   18.99    2.26
  -7   2  -8    6.08    1.75
  -7   2  -8    6.45    1.68
   7  -2   8    5.63    1.51
   7  -2   8    4.49    1.54
  -7   2  -9   10.05    2.32
  -7   2  -9   12.08    2.36
   7  -2   9    9.24    1.81
   7  -2   9    7.32    1.85
  -7   2 -10   10.04    2.32
  -7   2 -10    6.05    1.77
   7  -2  10    6.03    1.64
   7  -2  10    6.01    1.73
  -7   2 -11    2.71    1.48
  -7   2 -11    2.86    1.46
   7  -2  11    4.69    1.74
  -7   2 -12    0.13    0.84
  -7   2 -12    0.02    0.89
   7  -2  12   -0.83    0.92
  -7   2 -13   12.90    2.71
  -7   2 -13   18.75    3.45
   7  -2  13   14.58    2.87
  -7   2 -14    2.76    1.84
  -7   2 -14    1.94    1.47
   7  -2  14    1.23    1.49
  -7   2 -15   10.64    2.60
  -7   2 -15   14.50    3.09
   7  -2  15   11.99    2.97
  -7   2 -16    3.53    1.77
  -7   2 -16    7.03    2.54
   7  -2  16    5.18    2.16
  -8   2  17    7.29    2.46
  -8   2  17    6.81    2.53
   8  -2 -17    5.63    2.35
  -8   2  16    5.05    2.16
  -8   2  16    4.26    2.07
   8  -2 -16    4.45    2.05
  -8   2  15    3.02    1.66
  -8   2  15    1.84    1.45
   8  -2 -15    1.74    1.69
  -8   2  14    2.20    1.49
  -8   2  14    2.64    1.52
   8  -2 -14    1.14    1.42
  -8   2  13   -0.27    0.93
  -8   2  13   -0.36    0.78
   8  -2 -13    0.26    1.23
  -8   2  12   22.76    3.40
   8  -2 -12   25.75    3.09
  -8   2  11   20.24    3.27
  -8   2  11   18.88    3.01
   8  -2 -11   23.51    2.90
  -8   2  10    4.76    1.66
  -8   2  10    4.78    1.56
   8  -2 -10    3.56    1.59
  -8   2   9    2.59    1.24
  -8   2   9    2.20    1.17
   8  -2  -9    1.23    0.97
  -8   2   8    8.97    2.04
  -8   2   8    5.88    1.63
   8  -2  -8    6.60    1.78
  -8   2   7   43.47    3.44
  -8   2   7   43.98    3.30
   8  -2  -7   43.20    3.45
  -8   2   6   15.76    1.55
  -8   2   6   17.96    2.21
  -8   2   6   17.48    2.18
   8  -2  -6   18.10    2.62
  -8   2   5   56.79    2.89
  -8   2   5   54.91    3.63
  -8   2   5   49.90    3.31
   8  -2  -5   52.94    3.57
   8  -2  -5   56.73    3.52
  -8   2   4   19.93    1.87
  -8   2   4   18.17    2.15
  -8   2   4   20.36    2.19
   8  -2  -4   20.68    2.32
   8  -2  -4   20.60    2.18
  -8   2   3   16.35    1.78
  -8   2   3   15.61    1.92
  -8   2   3   16.08    1.91
   8  -2  -3   15.15    2.26
   8  -2  -3   16.84    1.96
  -8   2   2    8.76    1.63
  -8   2   2    9.27    1.80
  -8   2   2    8.34    1.67
   8  -2  -2    8.74    1.71
   8  -2  -2    8.84    1.66
  -8   2   1  116.89    4.67
  -8   2   1  122.38    4.83
   8  -2  -1  109.24    4.68
   8  -2  -1  128.13    4.88
  -8   2   0   27.88    2.44
  -8   2   0   31.93    2.49
   8  -2   0   25.42    2.37
   8  -2   0   30.10    2.46
  -8   2  -1   13.56    2.21
  -8   2  -1   10.13    1.78
  -8   2  -1    9.99    1.19
   8  -2   1    8.97    1.83
   8  -2   1   10.32    1.81
  -8   2  -2    0.89    0.77
  -8   2  -2    2.78    1.02
  -8   2  -2    2.62    0.87
   8  -2   2    1.13    0.89
   8  -2   2    1.17    0.83
  -8   2  -3    1.81    0.97
  -8   2  -3    1.89    0.94
  -8   2  -3    1.24    0.65
   8  -2   3    1.51    0.94
   8  -2   3    3.12    1.16
  -8   2  -4   17.89    2.73
  -8   2  -4   13.42    1.94
  -8   2  -4   13.98    2.02
   8  -2   4   14.52    2.22
   8  -2   4   12.55    1.78
   8  -2   4   13.92    2.19
  -8   2  -5   18.36    2.78
  -8   2  -5   15.14    1.73
  -8   2  -5   16.87    1.94
   8  -2   5   15.57    2.32
   8  -2   5   13.76    1.63
   8  -2   5   13.83    2.25
  -8   2  -6    6.05    1.81
  -8   2  -6    5.39    1.48
   8  -2   6    3.53    1.23
   8  -2   6    3.35    1.31
  -8   2  -7    9.89    2.15
  -8   2  -7   14.53    2.34
   8  -2   7   16.16    2.44
   8  -2   7   14.51    2.42
  -8   2  -8    5.67    1.76
  -8   2  -8    5.72    1.72
   8  -2   8    5.67    1.65
   8  -2   8    4.09    1.47
  -8   2  -9   13.24    2.58
  -8   2  -9   17.24    2.84
   8  -2   9   15.01    2.42
   8  -2   9   17.49    2.87
  -8   2 -10   18.03    3.14
  -8   2 -10   16.80    2.78
   8  -2  10   20.27    2.91
   8  -2  10   15.71    2.76
  -8   2 -11   16.71    2.99
  -8   2 -11   15.57    2.75
   8  -2  11   18.03    3.06
  -8   2 -12    4.69    1.99
  -8   2 -12    4.18    1.69
   8  -2  12    5.33    1.99
  -8   2 -13    0.83    1.39
  -8   2 -13    0.04    1.07
   8  -2  13    1.11    1.33
  -8   2 -14    1.81    1.63
  -8   2 -14    2.48    1.69
   8  -2  14    4.11    1.91
  -8   2 -15   18.13    3.50
  -8   2 -15   14.33    3.22
   8  -2  15   13.06    3.02
  -9   2  16   10.27    2.72
  -9   2  16    7.47    2.61
   9  -2 -16    6.81    2.49
  -9   2  15    3.49    1.89
  -9   2  15    4.29    2.01
   9  -2 -15    3.14    1.92
  -9   2  14    4.82    2.03
  -9   2  14    4.28    1.94
   9  -2 -14    3.70    1.81
  -9   2  13    3.42    1.68
  -9   2  13    2.13    1.48
   9  -2 -13    1.74    1.21
  -9   2  12    4.84    1.79
  -9   2  12    5.61    1.98
   9  -2 -12    4.94    1.96
  -9   2  11   24.26    3.70
  -9   2  11   24.96    3.08
   9  -2 -11   30.36    3.45
  -9   2  10    9.02    2.22
  -9   2  10   14.95    2.74
   9  -2 -10    9.75    2.48
  -9   2   9   32.94    3.35
  -9   2   9   29.88    3.16
   9  -2  -9   32.27    3.42
  -9   2   8    5.79    1.87
  -9   2   8    5.65    1.73
   9  -2  -8    4.13    1.59
  -9   2   7    0.07    0.91
  -9   2   7    0.40    0.89
   9  -2  -7    0.83    1.13
  -9   2   6    2.32    1.24
  -9   2   6    1.94    1.10
   9  -2  -6    2.95    1.41
   9  -2  -6    2.38    1.15
  -9   2   5   14.65    2.06
  -9   2   5   10.22    2.08
  -9   2   5   12.38    2.17
   9  -2  -5   10.34    2.04
   9  -2  -5   13.72    2.29
  -9   2   4    3.31    1.11
  -9   2   4    5.30    1.60
  -9   2   4    4.33    1.44
   9  -2  -4    3.27    1.26
   9  -2  -4    3.41    1.25
  -9   2   3   44.98    2.98
  -9   2   3   45.22    3.33
  -9   2   3   44.83    3.20
   9  -2  -3   43.78    3.33
   9  -2  -3   45.04    3.18
  -9   2   2   91.47    4.30
  -9   2   2   87.76    4.41
   9  -2  -2   86.64    4.51
   9  -2  -2   91.11    4.35
  -9   2   1   12.32    2.18
  -9   2   1    7.38    1.70
   9  -2  -1    6.98    1.76
   9  -2  -1   11.98    2.07
  -9   2   0    0.23    0.70
  -9   2   0    0.09    0.77
   9  -2   0    1.06    0.98
   9  -2   0   -0.13    0.71
  -9   2  -1   26.27    2.60
  -9   2  -1   22.39    2.18
   9  -2   1   23.50    2.48
   9  -2   1   29.55    2.57
  -9   2  -2    0.31    0.73
  -9   2  -2    0.67    0.78
   9  -2   2    0.37    0.93
   9  -2   2    0.84    0.78
  -9   2  -3   65.65    4.18
  -9   2  -3   59.01    3.31
  -9   2  -3   61.48    3.20
   9  -2   3   56.85    3.62
   9  -2   3   57.29    3.55
  -9   2  -4   10.15    2.11
  -9   2  -4   11.02    1.88
  -9   2  -4   12.42    2.01
   9  -2   4   11.23    2.12
   9  -2   4   10.38    1.75
   9  -2   4    9.25    1.90
  -9   2  -5    4.22    1.46
  -9   2  -5    7.41    1.74
   9  -2   5    5.78    1.71
   9  -2   5    8.73    1.88
  -9   2  -6    3.35    1.40
  -9   2  -6    3.01    1.25
   9  -2   6    2.68    1.28
   9  -2   6    2.32    1.23
  -9   2  -7   41.04    3.69
  -9   2  -7   47.79    3.55
   9  -2   7   42.68    3.44
   9  -2   7   43.64    3.45
  -9   2  -8    7.29    2.08
  -9   2  -8    6.28    1.82
   9  -2   8    5.77    1.71
   9  -2   8    4.09    1.55
  -9   2  -9    2.26    1.48
  -9   2  -9    1.43    1.16
   9  -2   9    3.07    1.36
   9  -2   9    1.59    1.26
  -9   2 -10    2.37    1.42
  -9   2 -10    2.85    1.44
   9  -2  10    2.12    1.46
  -9   2 -11    5.04    2.04
  -9   2 -11    3.79    1.70
   9  -2  11    3.96    1.75
  -9   2 -12   10.37    2.54
  -9   2 -12   15.30    3.05
   9  -2  12    8.36    2.34
  -9   2 -13   11.55    2.87
  -9   2 -13   14.02    3.14
   9  -2  13   13.49    2.82
  -9   2 -14    4.71    2.22
  -9   2 -14    6.69    2.35
   9  -2  14    7.11    2.48
 -10   2  15   -0.26    1.28
 -10   2  15    1.49    1.69
  10  -2 -15    0.12    1.49
 -10   2  14    4.23    2.07
 -10   2  14    3.87    1.90
  10  -2 -14    2.73    1.96
 -10   2  13    0.21    1.26
 -10   2  13   -0.15    1.06
  10  -2 -13   -0.09    0.94
 -10   2  12    2.86    1.50
 -10   2  12    5.36    2.07
  10  -2 -12    3.24    1.62
 -10   2  11    6.15    1.82
 -10   2  11    5.82    2.00
  10  -2 -11    5.07    2.01
 -10   2  10    1.82    1.50
 -10   2  10    1.75    1.15
  10  -2 -10    1.81    1.36
 -10   2   9    1.51    1.12
 -10   2   9    3.10    1.41
  10  -2  -9    2.06    1.58
 -10   2   8   14.77    2.83
 -10   2   8   20.17    3.04
  10  -2  -8   16.46    3.09
  10  -2  -8   16.14    2.69
 -10   2   7    7.57    1.99
 -10   2   7    7.95    2.00
  10  -2  -7    8.48    2.25
  10  -2  -7    8.91    2.01
 -10   2   6   15.23    2.67
 -10   2   6   16.15    2.70
  10  -2  -6   14.28    2.73
  10  -2  -6   18.47    2.84
 -10   2   5   26.66    2.38
 -10   2   5   29.96    3.03
 -10   2   5   21.66    2.59
  10  -2  -5   23.82    2.86
  10  -2  -5   26.15    2.75
 -10   2   4   15.02    2.21
 -10   2   4   13.44    2.49
 -10   2   4   12.28    2.25
  10  -2  -4   12.53    2.38
  10  -2  -4   10.93    2.12
 -10   2   3   20.50    2.25
 -10   2   3   21.94    2.53
  10  -2  -3   21.34    2.60
  10  -2  -3   15.87    2.40
 -10   2   2    8.22    1.76
 -10   2   2    8.13    1.78
  10  -2  -2    8.38    2.00
  10  -2  -2   11.01    2.11
 -10   2   1   61.30    3.88
 -10   2   1   64.03    3.94
  10  -2  -1   60.20    4.04
  10  -2  -1   61.36    3.74
 -10   2   0   17.26    2.68
 -10   2   0   13.77    2.23
  10  -2   0   12.51    2.38
  10  -2   0   18.54    2.60
 -10   2  -1    1.04    0.99
 -10   2  -1    1.19    0.91
  10  -2   1    0.25    0.93
  10  -2   1    1.07    0.99
 -10   2  -2   11.96    2.39
 -10   2  -2   10.89    1.98
  10  -2   2   11.47    2.31
  10  -2   2   10.06    2.00
 -10   2  -3   14.20    2.56
  10  -2   3   14.77    2.55
  10  -2   3   18.52    2.69
 -10   2  -4    7.78    2.08
  10  -2   4    7.65    1.98
  10  -2   4    7.59    1.79
 -10   2  -5   38.10    3.57
 -10   2  -5   38.18    3.02
  10  -2   5   38.86    3.36
 -10   2  -6    0.85    1.13
 -10   2  -6    1.43    0.99
  10  -2   6    1.85    1.26
  10  -2   6    1.91    1.24
 -10   2  -7    0.59    0.97
 -10   2  -7    0.09    0.84
  10  -2   7   -0.10    1.03
  10  -2   7    0.32    1.02
 -10   2  -8    5.31    1.75
 -10   2  -8    6.98    1.87
  10  -2   8    4.86    1.74
  10  -2   8    4.94    1.75
 -10   2  -9    5.37    1.93
 -10   2  -9    7.75    2.11
  10  -2   9    6.32    1.98
  10  -2   9    6.36    1.92
 -10   2 -10    4.29    1.54
 -10   2 -10    4.22    1.72
  10  -2  10    4.09    1.85
 -10   2 -11   12.67    3.11
 -10   2 -11   10.49    2.56
 -10   2 -12    3.23    1.89
 -10   2 -12    3.68    1.85
 -10   2 -13    0.51    1.42
 -11   2  14    8.85    2.65
 -11   2  14   10.97    2.84
  11  -2 -14    9.32    2.86
 -11   2  13    6.05    2.10
 -11   2  13   11.25    2.82
  11  -2 -13    9.86    2.79
 -11   2  12   -0.07    1.17
 -11   2  12    0.68    1.29
  11  -2 -12    0.48    1.30
 -11   2  11    8.22    2.48
 -11   2  11    6.73    2.10
  11  -2 -11    5.15    2.19
 -11   2  10   16.99    3.16
 -11   2  10   24.70    3.70
  11  -2 -10   20.34    3.67
 -11   2   9    2.37    1.57
 -11   2   9    1.49    1.29
  11  -2  -9    1.91    1.36
  11  -2  -9    6.20    1.89
 -11   2   8    3.20    1.46
 -11   2   8    5.30    1.77
  11  -2  -8    4.30    1.96
  11  -2  -8    2.84    1.44
 -11   2   7   -0.19    0.88
 -11   2   7    0.30    1.03
  11  -2  -7   -1.05    0.96
  11  -2  -7    0.35    1.09
 -11   2   6   10.21    2.29
 -11   2   6   12.77    2.52
  11  -2  -6   11.17    2.46
  11  -2  -6   12.44    2.38
 -11   2   5   14.53    2.74
 -11   2   5   17.59    2.81
  11  -2  -5   14.36    2.67
  11  -2  -5   17.84    2.75
 -11   2   4    6.04    1.59
 -11   2   4    6.42    1.89
 -11   2   4    3.91    1.46
  11  -2  -4    4.02    1.62
  11  -2  -4    7.02    1.83
 -11   2   3   16.59    2.56
 -11   2   3   17.76    2.93
  11  -2  -3   12.84    2.66
  11  -2  -3   16.80    2.60
 -11   2   2   10.61    2.13
 -11   2   2   10.29    2.20
  11  -2  -2    8.96    2.28
  11  -2  -2   13.66    2.33
 -11   2   1   30.52    2.96
 -11   2   1   27.00    2.78
  11  -2  -1   24.90    3.00
  11  -2  -1   26.68    2.72
 -11   2   0    9.01    2.06
 -11   2   0   10.28    2.10
  11  -2   0    7.98    2.10
  11  -2   0    7.72    1.83
 -11   2  -1   22.20    3.27
 -11   2  -1   26.60    2.62
  11  -2   1   23.55    2.93
  11  -2   1   27.74    2.79
 -11   2  -2    3.19    1.46
  11  -2   2    2.92    1.51
  11  -2   2    3.69    1.39
 -11   2  -3    5.30    1.75
  11  -2   3    7.07    2.22
  11  -2   3    5.81    1.65
 -11   2  -4   13.32    2.83
  11  -2   4   14.99    2.82
  11  -2   4   15.18    2.50
 -11   2  -5   20.27    3.34
  11  -2   5   17.11    3.00
 -11   2  -6   13.85    2.90
  11  -2   6   11.37    2.47
 -11   2  -7   35.06    3.75
  11  -2   7   40.24    3.76
 -11   2  -8    0.61    1.07
 -11   2  -8   -0.06    1.17
  11  -2   8    0.13    1.16
 -11   2  -9    2.86    1.62
 -11   2  -9    3.56    1.70
 -11   2 -10    1.74    1.76
 -11   2 -10    3.02    1.68
 -11   2 -11    9.70    2.90
 -11   2 -11    9.54    2.60
 -12   2  12   15.30    3.46
 -12   2  12   16.53    3.32
  12  -2 -12   12.45    2.91
 -12   2  11    1.05    1.48
 -12   2  11    1.66    1.40
  12  -2 -11    0.83    1.75
  12  -2 -11    1.87    1.59
 -12   2  10    0.52    1.38
 -12   2  10    0.88    1.19
  12  -2 -10    0.82    1.50
  12  -2 -10    0.71    1.42
 -12   2   9    5.68    1.93
 -12   2   9    4.89    1.85
  12  -2  -9    4.29    2.15
  12  -2  -9    5.87    1.92
 -12   2   8    4.59    1.91
 -12   2   8    3.28    1.60
  12  -2  -8    4.92    2.16
  12  -2  -8    5.11    1.80
 -12   2   7    5.09    1.95
 -12   2   7    4.73    1.70
  12  -2  -7    3.52    1.81
  12  -2  -7    5.86    1.86
 -12   2   6    0.51    1.15
 -12   2   6    1.97    1.33
  12  -2  -6    1.07    1.37
  12  -2  -6    1.29    1.20
 -12   2   5    5.28    1.71
 -12   2   5    9.00    2.14
  12  -2  -5    8.50    2.35
  12  -2  -5   10.39    2.31
 -12   2   4   13.13    2.69
  12  -2  -4    7.56    2.12
  12  -2  -4   12.01    2.43
 -12   2   3   19.72    2.90
 -12   2   3   17.09    2.90
  12  -2  -3   22.65    3.61
  12  -2  -3   18.15    3.05
 -12   2   2   11.84    2.37
 -12   2   2   15.86    2.84
  12  -2  -2   11.45    2.55
 -12   2   1   10.08    2.29
 -12   2   1   11.41    2.31
  12  -2  -1   11.14    2.59
 -12   2   0    0.90    0.98
  12  -2   0    0.18    1.18
 -12   2  -1    1.00    1.08
  12  -2   1    1.15    1.44
 -12   2  -2    2.40    1.48
  12  -2   2    3.11    1.58
 -12   2  -3   38.31    3.84
  12  -2   3   35.36    3.71
 -12   2  -4    0.47    1.11
  12  -2   4   -0.43    1.18
 -12   2  -5   21.25    3.46
  12  -2   5   20.68    3.44
 -12   2  -6    0.31    1.29
  12  -2   6    1.73    1.41
 -12   2  -7    7.52    2.41
  12  -2   7    5.59    2.05
 -12   2  -8    2.98    1.86
  12  -2   8    1.94    1.93
 -12   2  -9   22.36    3.79
 -13   2  10    5.48    2.40
  13  -2 -10    4.97    2.23
 -13   2   9    6.12    2.17
  13  -2  -9    3.31    2.24
 -13   2   8    0.32    1.17
  13  -2  -8    0.06    1.45
 -13   2   7    0.79    1.32
  13  -2  -7    1.62    1.61
 -13   2   6    8.03    2.41
  13  -2  -6    7.75    2.36
 -13   2   5   10.64    2.53
  13  -2  -5   13.34    2.96
 -13   2   4   19.62    3.27
  13  -2  -4   25.17    4.00
 -13   2   3    1.11    1.16
 -13   2   3    1.53    1.28
  13  -2  -3    1.47    1.55
 -13   2   2    0.75    1.09
  13  -2  -2    1.06    1.55
 -13   2   1    7.39    2.03
  13  -2  -1    9.24    2.62
 -13   2   0    3.74    1.61
  13  -2   0    5.81    2.18
 -13   2  -1   16.18    3.19
  13  -2   1   12.20    2.83
 -13   2  -2   -0.43    1.03
  13  -2   2   -0.14    1.57
 -13   2  -3    0.62    1.20
  13  -2   3    1.61    1.51
 -13   2  -4    2.86    1.78
  13  -2   4    6.77    2.26
 -13   2  -5   37.33    4.14
 -13   2  -6    2.05    1.63
  13  -2   6    3.10    1.81
 -13   2  -7   15.53    3.34
  13  -2   7   22.95    4.75
 -14   2   7    2.71    1.67
  14  -2  -7    2.26    1.96
 -14   2   6    2.35    1.73
  14  -2  -6    3.51    1.87
 -14   2   5    1.48    1.36
  14  -2  -5    0.32    1.67
 -14   2   4   10.71    2.59
  14  -2  -4   11.12    2.97
  14  -2  -3   27.61    4.39
 -14   2   2    0.88    1.25
  14  -2  -2    2.16    1.91
 -14   2   1    2.62    1.72
  14  -2  -1    3.16    2.11
 -14   2   0    1.42    1.48
  14  -2   0    2.10    1.78
 -14   2  -1    2.56    1.68
  14  -2   1    3.88    2.24
 -14   2  -2    0.81    1.34
  14  -2   2    1.50    1.74
 -14   2  -3   23.84    4.05
  14  -2   3   18.48    3.73
 -14   2  -4    1.07    1.26
  14  -2   4    1.45    1.87
  14   3  -2    5.87    2.38
  13   3   5    4.11    2.17
 -13  -3  -5    3.66    1.98
 -13  -3  -5    5.52    2.07
  13   3   4    4.76    2.16
 -13  -3  -4    7.03    2.51
 -13  -3  -4    5.59    2.11
  13   3   3    6.39    2.44
 -13  -3  -3    6.52    2.27
 -13  -3  -3    8.25    2.54
  13   3   2    1.47    1.66
  13   3   2    2.49    1.70
 -13  -3  -2    2.59    1.72
 -13  -3  -2    2.68    1.71
  13   3   1    4.81    2.05
  13   3   1    4.14    2.11
 -13  -3  -1    3.11    1.72
 -13  -3  -1    2.89    1.61
  13   3   0    6.80    2.45
  13   3   0    5.13    2.16
 -13  -3   0    5.49    2.09
 -13  -3   0    4.49    1.87
  13   3  -1   14.54    3.34
  13   3  -1   14.69    3.03
 -13  -3   1   22.53    3.89
 -13  -3   1   16.37    3.10
  13   3  -2    3.87    1.91
  13   3  -2    3.20    1.62
 -13  -3   2    2.93    1.66
 -13  -3   2    3.77    1.80
  13   3  -3    1.98    1.72
  13   3  -3    0.90    1.52
 -13  -3   3    0.91    1.37
 -13  -3   3    2.10    1.48
  13   3  -4    4.77    2.13
 -13  -3   4    5.84    2.02
  13   3  -5    5.43    2.22
 -13  -3   5    8.21    2.40
  13   3  -6    2.49    1.83
 -13  -3   6    1.15    1.36
  13   3  -7    2.75    1.88
 -13  -3   7    3.98    2.11
  13   3  -8    6.77    2.58
 -13  -3   8    7.49    2.30
  12   3   8   11.54    3.06
  12   3   7   10.37    2.79
 -12  -3  -7   12.33    3.26
 -12  -3  -7    9.24    2.53
  12   3   6    1.84    1.72
 -12  -3  -6    1.74    1.44
 -12  -3  -6    2.40    1.60
  12   3   5    2.76    2.05
 -12  -3  -5    1.45    1.53
 -12  -3  -5    2.12    1.53
  12   3   4   12.20    2.84
  12   3   4   11.83    2.88
 -12  -3  -4   14.34    3.12
 -12  -3  -4   17.42    3.29
  12   3   3    1.12    1.51
  12   3   3    2.22    1.51
 -12  -3  -3    1.32    1.39
 -12  -3  -3    1.35    1.33
  12   3   2    2.81    1.72
  12   3   2    5.21    1.92
 -12  -3  -2    4.16    1.80
 -12  -3  -2    4.95    1.80
  12   3   1   16.04    3.30
  12   3   1   13.71    2.94
 -12  -3  -1   19.13    3.50
 -12  -3  -1   17.02    3.23
  12   3   0    2.57    1.56
  12   3   0    2.33    1.62
 -12  -3   0    2.11    1.47
 -12  -3   0    2.99    1.51
  12   3  -1   11.85    2.89
  12   3  -1    7.93    2.25
 -12  -3   1   10.14    2.39
 -12  -3   1   12.48    2.61
  12   3  -2   10.36    2.51
  12   3  -2    9.49    2.41
 -12  -3   2   11.37    2.52
 -12  -3   2   13.75    2.77
  12   3  -3    6.75    2.21
  12   3  -3    9.05    2.40
 -12  -3   3    6.24    2.01
  12   3  -4    5.97    2.16
  12   3  -4    7.70    2.10
 -12  -3   4    8.47    2.30
  12   3  -5    5.43    2.00
  12   3  -5    5.39    1.88
 -12  -3   5    5.48    1.96
  12   3  -6    7.00    2.20
  12   3  -6    7.46    2.10
 -12  -3   6    7.34    2.10
 -12  -3   6    6.77    2.03
  12   3  -7    4.00    2.02
 -12  -3   7    4.89    1.86
 -12  -3   7    3.71    1.71
  12   3  -8    1.86    1.67
 -12  -3   8    5.26    1.93
  12   3  -9    3.54    1.87
 -12  -3   9    5.76    2.26
  12   3 -10    7.78    2.34
 -12  -3  10    6.22    2.33
 -12  -3  11    5.31    2.39
  11   3  10    2.33    2.05
 -11  -3 -10    3.41    1.90
 -11  -3 -10    2.39    1.70
  11   3   9    6.60    2.46
 -11  -3  -9    4.92    2.14
 -11  -3  -9    5.83    2.11
  11   3   8   11.81    2.96
 -11  -3  -8   10.98    2.83
  11   3   7    1.54    1.69
 -11  -3  -7    0.42    1.21
 -11  -3  -7    2.72    1.53
  11   3   6   13.89    3.12
 -11  -3  -6   13.90    3.05
 -11  -3  -6   13.83    2.90
  11   3   5    6.44    2.20
 -11  -3  -5    4.00    1.75
 -11  -3  -5    5.11    1.92
  11   3   4    3.87    1.78
  11   3   4    5.19    2.07
 -11  -3  -4    2.54    1.43
 -11  -3  -4    4.97    1.83
  11   3   3   12.11    2.76
  11   3   3   11.67    2.61
 -11  -3  -3   16.72    3.24
 -11  -3  -3   11.75    2.60
  11   3   2   14.43    2.87
  11   3   2   15.16    2.92
 -11  -3  -2   16.87    3.15
 -11  -3  -2   14.12    2.70
  11   3   1    3.11    1.55
  11   3   1    2.47    1.56
 -11  -3  -1    3.09    1.64
 -11  -3  -1    3.50    1.53
  11   3   0    4.86    1.84
  11   3   0    5.71    1.95
 -11  -3   0    6.86    2.11
 -11  -3   0    6.42    1.92
  11   3  -1    8.39    2.23
  11   3  -1   12.06    2.57
 -11  -3   1   10.20    2.31
 -11  -3   1   15.07    2.81
  11   3  -2    3.74    1.64
  11   3  -2    3.31    1.68
 -11  -3   2    4.20    1.75
  11   3  -3    6.67    1.99
  11   3  -3    5.81    1.93
 -11  -3   3    4.77    1.72
  11   3  -4   11.14    2.61
  11   3  -4   11.65    2.47
 -11  -3   4   13.59    2.62
 -11  -3   4   10.89    2.25
  11   3  -5    0.67    1.13
  11   3  -5   -0.26    1.03
 -11  -3   5    1.05    1.11
 -11  -3   5    0.61    1.09
  11   3  -6    4.35    1.74
  11   3  -6    3.87    1.67
 -11  -3   6    2.03    1.30
 -11  -3   6    3.16    1.46
  11   3  -7   10.20    2.53
  11   3  -7    9.01    2.10
 -11  -3   7   12.21    2.59
 -11  -3   7    9.07    2.42
  11   3  -8    1.12    1.45
  11   3  -8    1.92    1.33
 -11  -3   8    1.31    1.31
  11   3  -9    1.93    1.39
 -11  -3   9    1.14    1.44
  11   3 -10    5.71    2.05
 -11  -3  10    4.89    1.96
 -11  -3  11    2.72    1.76
 -11  -3  12    2.50    1.62
  10   3  11    4.19    2.16
 -10  -3 -11    4.18    2.11
 -10  -3 -11    5.09    2.08
  10   3  10   10.73    2.93
 -10  -3 -10   10.12    2.73
 -10  -3 -10    7.03    2.26
  10   3   9   18.29    3.64
 -10  -3  -9   15.05    3.20
 -10  -3  -9   11.37    2.70
  10   3   8    0.56    1.28
 -10  -3  -8    0.59    1.06
 -10  -3  -8    1.21    1.20
  10   3   7   15.78    3.08
 -10  -3  -7   17.68    3.35
 -10  -3  -7   13.83    2.82
  10   3   6   11.22    2.64
 -10  -3  -6   11.94    2.82
 -10  -3  -6   10.93    2.50
  10   3   5    2.36    1.51
  10   3   5    1.75    1.52
 -10  -3  -5    0.79    1.07
 -10  -3  -5    1.92    1.27
  10   3   4   11.66    2.68
  10   3   4   10.92    2.37
 -10  -3  -4   10.57    2.43
 -10  -3  -4   14.75    2.72
  10   3   3   -0.07    1.00
  10   3   3   -0.09    0.84
 -10  -3  -3    0.54    0.94
 -10  -3  -3    0.51    0.87
  10   3   2    1.48    1.30
  10   3   2    1.95    1.31
 -10  -3  -2    1.32    1.13
 -10  -3  -2    1.86    1.24
  10   3   1    8.53    2.11
  10   3   1    8.40    2.23
 -10  -3  -1   12.30    2.62
 -10  -3  -1   10.37    2.32
  10   3   0    3.78    1.64
  10   3   0    3.50    1.54
 -10  -3   0    4.60    1.66
 -10  -3   0    5.13    1.78
  10   3  -1   12.25    2.53
  10   3  -1    9.56    2.21
 -10  -3   1   13.95    2.72
  10   3  -2   27.55    2.98
  10   3  -2   27.25    2.98
 -10  -3   2   28.20    2.98
 -10  -3   2   28.07    2.61
  10   3  -3   -0.02    0.84
  10   3  -3    0.67    1.04
 -10  -3   3   -0.11    0.77
 -10  -3   3   -0.09    0.68
  10   3  -4    4.41    1.55
  10   3  -4    4.44    1.68
 -10  -3   4    4.10    1.64
 -10  -3   4    4.64    1.66
  10   3  -5   31.50    3.17
  10   3  -5   32.00    3.28
 -10  -3   5   35.12    3.28
 -10  -3   5   36.52    3.27
  10   3  -6    6.78    1.92
  10   3  -6    9.50    2.24
 -10  -3   6    7.93    1.98
 -10  -3   6    5.44    1.85
  10   3  -7    2.04    1.44
  10   3  -7    1.59    1.37
 -10  -3   7    3.60    1.46
 -10  -3   7    1.39    1.27
  10   3  -8    6.74    1.98
  10   3  -8    5.54    1.90
 -10  -3   8    7.04    1.95
 -10  -3   8    7.95    2.19
  10   3  -9    7.10    2.09
  10   3  -9    5.64    1.83
 -10  -3   9    4.99    1.80
  10   3 -10   11.09    2.48
  10   3 -10    7.81    2.11
 -10  -3  10    9.16    2.47
  10   3 -11   11.53    2.61
 -10  -3  11    9.78    2.52
 -10  -3  12    6.72    2.31
 -10  -3  13    4.65    2.31
 -10  -3  14    6.56    2.54
   9   3  13    4.11    2.22
  -9  -3 -13    3.62    2.02
  -9  -3 -13    4.96    2.36
   9   3  12    1.32    1.66
  -9  -3 -12    0.99    1.53
  -9  -3 -12    0.33    1.17
   9   3  11   29.19    4.48
  -9  -3 -11   28.91    3.54
  -9  -3 -11   23.25    3.79
   9   3  10   -0.15    1.14
  -9  -3 -10   -0.23    1.20
  -9  -3 -10    0.47    1.13
   9   3   9    6.37    2.19
  -9  -3  -9    5.93    2.00
  -9  -3  -9    5.60    1.92
   9   3   8    4.56    1.93
  -9  -3  -8    6.57    2.06
  -9  -3  -8    5.85    1.84
   9   3   7    4.59    1.83
  -9  -3  -7    4.69    1.80
  -9  -3  -7    4.90    1.91
   9   3   6    0.31    1.12
   9   3   6    0.20    0.79
  -9  -3  -6    0.29    0.91
  -9  -3  -6   -0.61    0.75
   9   3   5    1.99    1.31
   9   3   5    1.68    1.32
  -9  -3  -5    1.29    1.22
  -9  -3  -5    1.66    1.24
   9   3   4   17.09    3.01
   9   3   4   13.59    2.65
  -9  -3  -4   15.21    2.82
  -9  -3  -4   13.84    2.65
   9   3   3    6.22    1.83
   9   3   3    5.80    1.91
  -9  -3  -3    6.24    1.83
  -9  -3  -3    7.07    1.91
   9   3   2   17.30    2.87
   9   3   2   15.30    2.63
  -9  -3  -2   15.38    2.74
  -9  -3  -2   12.03    2.32
   9   3   1    3.27    1.43
   9   3   1    5.40    1.67
  -9  -3  -1    4.04    1.54
  -9  -3  -1    3.84    1.40
   9   3   0    6.44    1.85
   9   3   0    8.57    2.10
  -9  -3   0    6.05    1.68
   9   3  -1   12.55    2.48
   9   3  -1   13.78    2.52
  -9  -3   1   12.04    2.39
  -9  -3   1   13.66    2.12
   9   3  -2   36.52    3.15
   9   3  -2   35.53    3.26
  -9  -3   2   42.61    3.48
  -9  -3   2   46.37    3.17
   9   3  -3   36.94    3.16
   9   3  -3   40.00    3.42
  -9  -3   3   45.84    3.54
  -9  -3   3   46.12    3.29
   9   3  -4   37.56    3.16
   9   3  -4   35.51    3.29
  -9  -3   4   43.57    3.45
  -9  -3   4   49.00    3.55
   9   3  -5   14.37    2.42
   9   3  -5   19.69    2.97
  -9  -3   5   19.36    2.91
  -9  -3   5   20.05    2.89
   9   3  -6    1.56    1.11
   9   3  -6    1.59    1.18
  -9  -3   6    3.10    1.34
  -9  -3   6    1.94    1.23
   9   3  -7   14.49    2.58
   9   3  -7   13.15    2.46
  -9  -3   7   16.12    2.61
  -9  -3   7   11.62    2.41
   9   3  -8    4.63    1.69
   9   3  -8    5.50    1.79
  -9  -3   8    6.39    1.76
  -9  -3   8    6.41    2.05
   9   3  -9    7.24    1.90
   9   3  -9    8.60    2.07
  -9  -3   9    7.71    1.85
  -9  -3   9    4.71    1.76
   9   3 -10    6.48    1.92
   9   3 -10    4.94    1.65
  -9  -3  10    5.60    2.00
   9   3 -11    0.84    1.22
  -9  -3  11    0.27    1.20
   9   3 -12    7.67    2.13
  -9  -3  12    6.20    2.00
   9   3 -13    9.78    2.41
  -9  -3  13    9.98    2.77
  -9  -3  15    8.32    2.55
   8   3  14    2.57    2.23
  -8  -3 -14    3.87    2.96
  -8  -3 -14    1.85    1.94
   8   3  13    9.78    2.93
  -8  -3 -13    7.22    2.35
  -8  -3 -13    6.89    2.44
   8   3  12    1.04    1.45
  -8  -3 -12    1.27    1.35
  -8  -3 -12   -0.05    0.98
   8   3  11    5.03    2.06
  -8  -3 -11    5.73    2.02
  -8  -3 -11    4.83    1.75
   8   3  10    3.29    1.76
  -8  -3 -10    4.66    1.78
  -8  -3 -10    2.95    1.57
   8   3   9    3.04    1.58
  -8  -3  -9    1.73    1.39
  -8  -3  -9    3.45    1.64
   8   3   8    3.65    1.70
  -8  -3  -8    2.30    1.28
  -8  -3  -8    3.25    1.46
   8   3   7   15.79    3.02
  -8  -3  -7   13.94    2.59
  -8  -3  -7   14.63    2.76
   8   3   6   14.64    2.79
   8   3   6    8.22    2.08
  -8  -3  -6   10.20    2.30
  -8  -3  -6   13.46    2.56
   8   3   5    0.47    1.02
   8   3   5    0.54    0.99
  -8  -3  -5    1.00    1.12
  -8  -3  -5    1.31    1.07
   8   3   4    3.68    1.39
   8   3   4    1.06    1.14
  -8  -3  -4    3.00    1.24
  -8  -3  -4    1.47    1.06
   8   3   3   19.24    2.83
   8   3   3   15.34    2.56
  -8  -3  -3   20.37    3.10
  -8  -3  -3   17.46    2.70
   8   3   2   47.46    3.50
   8   3   2   36.29    3.21
  -8  -3  -2   42.60    3.42
  -8  -3  -2   44.92    3.49
   8   3   1   19.44    2.80
   8   3   1   13.80    2.42
  -8  -3  -1   20.11    2.97
  -8  -3  -1   17.25    1.77
   8   3   0   37.33    3.03
   8   3   0   35.04    3.06
  -8  -3   0   40.42    3.26
  -8  -3   0   39.90    2.64
   8   3  -1    9.77    1.94
   8   3  -1   13.33    2.41
  -8  -3   1   11.35    2.11
  -8  -3   1   14.75    1.80
   8   3  -2    2.03    1.02
   8   3  -2    1.60    1.03
  -8  -3   2    0.75    0.89
  -8  -3   2    1.99    0.92
   8   3  -3    4.04    1.41
   8   3  -3    2.79    1.23
  -8  -3   3    7.75    1.91
  -8  -3   3    5.57    1.48
   8   3  -4   67.40    3.85
   8   3  -4   73.01    4.27
  -8  -3   4   79.19    4.37
  -8  -3   4   69.19    3.98
   8   3  -5    3.60    1.28
   8   3  -5    3.09    1.39
  -8  -3   5    5.14    1.46
  -8  -3   5    3.22    1.35
   8   3  -6   22.00    2.35
   8   3  -6   21.79    2.62
  -8  -3   6   25.24    2.57
  -8  -3   6   18.56    2.75
   8   3  -7   19.30    2.76
   8   3  -7   21.11    2.33
   8   3  -7   23.41    3.23
  -8  -3   7   18.48    2.23
  -8  -3   7   18.06    2.76
   8   3  -8   16.76    2.59
   8   3  -8   16.09    2.43
   8   3  -8   20.41    3.08
  -8  -3   8   17.94    2.24
  -8  -3   8   12.82    2.40
   8   3  -9    3.01    1.32
   8   3  -9    1.97    1.15
   8   3  -9    2.75    1.42
  -8  -3   9    2.84    1.14
  -8  -3   9    1.67    1.37
   8   3 -10    5.83    1.70
   8   3 -10    5.08    1.77
  -8  -3  10    4.82    1.72
   8   3 -11   14.80    2.77
  -8  -3  11   13.55    2.93
   8   3 -12    8.34    2.26
  -8  -3  12    9.63    2.52
   8   3 -13    6.21    2.00
  -8  -3  13    5.23    2.07
   8   3 -14    2.21    1.62
  -8  -3  14    1.05    1.39
   8   3 -15    2.33    1.63
  -8  -3  15    2.32    1.79
  -8  -3  16    6.27    2.41
   7   3  15    6.80    2.58
  -7  -3 -15    5.61    2.42
   7   3  14   14.21    3.40
  -7  -3 -14   10.30    2.79
   7   3  13    8.06    2.57
  -7  -3 -13    7.70    2.10
  -7  -3 -13    6.24    2.30
   7   3  12    6.25    2.25
  -7  -3 -12    3.36    1.53
  -7  -3 -12    4.71    1.91
   7   3  11    8.34    2.26
  -7  -3 -11    9.75    2.37
  -7  -3 -11    9.40    2.49
   7   3  10   12.15    2.82
  -7  -3 -10   10.64    2.48
  -7  -3 -10    7.80    2.05
   7   3   9    4.07    1.77
  -7  -3  -9    3.40    1.55
  -7  -3  -9    3.36    1.50
   7   3   8    4.95    1.73
  -7  -3  -8    5.97    1.82
  -7  -3  -8    6.77    2.02
   7   3   7    7.18    2.00
   7   3   7    8.83    2.04
  -7  -3  -7   11.40    2.39
  -7  -3  -7   10.37    2.32
   7   3   6    8.30    2.05
   7   3   6    6.23    1.73
  -7  -3  -6    5.53    1.68
  -7  -3  -6    9.65    2.19
   7   3   5    6.35    1.75
   7   3   5    4.31    1.50
  -7  -3  -5    7.78    1.90
  -7  -3  -5    3.68    1.33
   7   3   4   28.10    2.73
   7   3   4   22.18    2.55
  -7  -3  -4   26.42    2.70
  -7  -3  -4   26.34    2.70
   7   3   3    2.22    1.11
   7   3   3    3.24    1.34
  -7  -3  -3    2.83    1.20
  -7  -3  -3    3.46    1.30
   7   3   2    0.54    0.85
   7   3   2    1.58    1.00
  -7  -3  -2    1.83    0.97
  -7  -3  -2    0.69    0.60
   7   3   1   12.11    2.17
   7   3   1    9.93    2.00
  -7  -3  -1   11.10    2.08
  -7  -3  -1   12.48    1.77
   7   3   0    3.18    1.22
   7   3   0    1.72    1.03
  -7  -3   0    3.59    1.27
  -7  -3   0    2.77    1.00
   7   3  -1    3.00    1.11
   7   3  -1    4.69    1.46
  -7  -3   1    4.72    1.49
  -7  -3   1    1.97    0.89
   7   3  -2   82.43    4.32
   7   3  -2   87.25    4.05
   7   3  -2   86.02    4.41
  -7  -3   2  100.03    4.74
  -7  -3   2   98.16    4.22
   7   3  -3    5.23    1.50
   7   3  -3    3.29    1.14
   7   3  -3    4.23    1.40
  -7  -3   3    4.04    1.28
  -7  -3   3    3.88    1.24
   7   3  -4   19.81    2.22
   7   3  -4   22.58    2.17
   7   3  -4   23.09    2.42
  -7  -3   4   24.61    2.44
  -7  -3   4   28.73    2.58
   7   3  -5   44.35    3.23
   7   3  -5   36.84    2.69
   7   3  -5   39.98    3.14
  -7  -3   5   43.78    3.12
  -7  -3   5   44.18    3.22
   7   3  -6    7.87    1.78
   7   3  -6    7.82    1.62
   7   3  -6    9.76    2.02
  -7  -3   6   12.69    2.28
  -7  -3   6    9.36    2.01
   7   3  -7   27.15    2.63
   7   3  -7   31.66    2.56
   7   3  -7   32.58    3.01
  -7  -3   7   35.43    2.87
  -7  -3   7   30.92    2.94
   7   3  -8   59.79    3.70
   7   3  -8   57.77    3.40
   7   3  -8   65.10    4.13
  -7  -3   8   70.75    3.91
  -7  -3   8   63.82    4.24
   7   3  -9    9.59    1.92
   7   3  -9   12.61    2.15
   7   3  -9   10.81    2.30
  -7  -3   9   15.16    2.43
  -7  -3   9   10.76    2.35
   7   3 -10   21.60    2.41
   7   3 -10   18.69    2.64
   7   3 -10   18.40    2.99
  -7  -3  10   18.74    2.20
  -7  -3  10   19.15    3.19
  -7  -3  10   22.87    4.04
   7   3 -11    2.91    1.47
  -7  -3  11    1.21    1.06
  -7  -3  11    1.97    1.09
   7   3 -12    2.58    1.52
  -7  -3  12    1.62    1.12
  -7  -3  12    1.85    1.16
   7   3 -13    3.67    1.74
  -7  -3  13    3.19    1.62
  -7  -3  13    3.15    1.44
   7   3 -14   23.24    3.68
  -7  -3  14   19.44    3.55
  -7  -3  14   24.67    3.52
   7   3 -15    4.93    2.01
  -7  -3  15    6.50    2.21
  -7  -3  15    5.96    1.99
   7   3 -16   14.30    3.08
  -7  -3  16   12.38    3.15
  -7  -3  16   11.57    2.61
   6   3  16    8.79    2.68
   6   3  15    0.27    1.76
  -6  -3 -15    1.42    1.46
   6   3  14   12.17    3.05
  -6  -3 -14   10.52    2.66
   6   3  13   26.68    4.14
  -6  -3 -13   16.72    2.90
  -6  -3 -13   23.50    3.90
   6   3  12    7.30    2.29
  -6  -3 -12    7.71    2.07
  -6  -3 -12   10.95    2.73
   6   3  11    8.68    2.35
  -6  -3 -11   11.37    2.40
  -6  -3 -11    8.72    2.27
   6   3  10   10.96    2.53
  -6  -3 -10    8.25    2.11
  -6  -3 -10   11.02    2.42
   6   3   9    2.82    1.41
  -6  -3  -9    1.73    1.09
  -6  -3  -9    3.54    1.48
   6   3   8    3.16    1.51
  -6  -3  -8    1.63    1.13
  -6  -3  -8    2.67    1.24
   6   3   7   20.68    2.96
   6   3   7   16.50    2.77
  -6  -3  -7   16.26    2.53
  -6  -3  -7   19.44    2.93
   6   3   6    8.61    1.87
   6   3   6   12.58    2.35
  -6  -3  -6   15.45    2.51
  -6  -3  -6   16.49    2.70
   6   3   5    2.38    1.13
   6   3   5    1.96    1.00
  -6  -3  -5    1.10    0.92
  -6  -3  -5    1.09    0.88
   6   3   4    0.29    0.69
   6   3   4    0.67    0.93
  -6  -3  -4    0.93    0.86
  -6  -3  -4    0.59    0.75
   6   3   3   18.58    2.09
   6   3   3   20.49    2.24
  -6  -3  -3   15.75    1.96
  -6  -3  -3   19.24    1.56
  -6  -3  -3   19.70    2.24
   6   3   2   29.04    2.47
   6   3   2   27.28    2.55
  -6  -3  -2   39.19    2.27
   6   3   1    5.00    1.29
   6   3   1    4.81    1.34
  -6  -3  -1    6.81    1.56
  -6  -3  -1    7.11    1.32
   6   3   0   53.52    3.38
   6   3   0   58.57    3.22
   6   3   0   50.87    3.31
  -6  -3   0   59.64    3.56
  -6  -3   0   62.03    3.03
   6   3  -1   18.23    2.57
   6   3  -1   19.49    1.93
   6   3  -1   17.38    2.50
  -6  -3   1   19.59    2.10
  -6  -3   1   21.31    1.93
   6   3  -2    1.55    0.93
   6   3  -2    2.01    0.88
   6   3  -2    1.17    0.76
  -6  -3   2    2.11    0.98
  -6  -3   2    2.60    1.00
   6   3  -3   66.56    3.70
   6   3  -3   72.50    3.39
   6   3  -3   71.05    3.89
  -6  -3   3   84.20    4.14
  -6  -3   3   84.08    3.95
   6   3  -4   74.43    3.89
   6   3  -4   75.38    3.42
   6   3  -4   78.54    4.12
  -6  -3   4   80.15    4.01
  -6  -3   4   83.87    4.09
  -6  -3   4   78.57    2.71
   6   3  -5   27.50    2.48
   6   3  -5   26.93    2.14
   6   3  -5   27.25    2.55
  -6  -3   5   29.74    2.52
  -6  -3   5   32.78    2.71
  -6  -3   5   28.05    1.85
   6   3  -6   39.42    2.93
   6   3  -6   45.00    2.71
   6   3  -6   42.74    3.19
  -6  -3   6   48.14    3.15
  -6  -3   6   50.70    3.48
  -6  -3   6   43.09    2.43
   6   3  -7   11.49    2.00
   6   3  -7   14.25    1.99
   6   3  -7   12.26    2.14
  -6  -3   7   15.93    1.94
  -6  -3   7   14.08    2.39
  -6  -3   7   13.72    1.60
   6   3  -8    4.12    1.32
   6   3  -8    6.36    1.41
   6   3  -8    5.89    1.60
  -6  -3   8    6.46    1.57
  -6  -3   8    7.36    1.87
  -6  -3   8    7.94    1.58
   6   3  -9    5.39    1.47
   6   3  -9    4.99    1.33
   6   3  -9    4.26    1.47
  -6  -3   9    4.83    1.31
  -6  -3   9    4.03    1.46
  -6  -3   9    4.57    1.27
   6   3 -10   23.42    2.32
   6   3 -10   27.71    2.89
  -6  -3  10   33.62    2.70
  -6  -3  10   31.13    3.17
  -6  -3  10   34.80    2.86
   6   3 -11   11.31    2.39
  -6  -3  11   13.05    2.26
  -6  -3  11   12.41    2.54
  -6  -3  11    9.41    1.98
   6   3 -12    4.52    1.61
  -6  -3  12    7.43    2.08
  -6  -3  12    5.50    1.69
   6   3 -13    4.17    1.70
  -6  -3  13    4.28    1.83
  -6  -3  13    4.21    1.62
   6   3 -14    5.18    1.93
  -6  -3  14    3.45    1.69
  -6  -3  14    3.25    1.50
   6   3 -15    8.67    2.42
  -6  -3  15    5.91    2.08
  -6  -3  15    6.16    2.01
   6   3 -16    0.28    1.32
  -6  -3  16    0.73    1.43
  -6  -3  16    0.12    1.17
   6   3 -17    3.26    1.87
  -6  -3  17    1.62    1.55
  -6  -3  17    2.60    1.67
   5   3  16   10.45    2.76
  -5  -3 -16   13.02    3.17
   5   3  15    6.31    2.47
  -5  -3 -15    6.10    2.20
   5   3  14    3.16    1.91
  -5  -3 -14    3.03    1.70
   5   3  13    1.75    1.44
  -5  -3 -13    1.23    1.33
   5   3  12    0.87    1.28
  -5  -3 -12   -0.10    0.72
  -5  -3 -12   -0.10    0.72
   5   3  11    2.93    1.51
  -5  -3 -11    2.00    1.22
  -5  -3 -11    2.86    1.42
   5   3  10   31.16    3.20
  -5  -3 -10   28.20    2.83
  -5  -3 -10   30.56    3.18
   5   3   9    4.75    1.66
  -5  -3  -9    6.99    1.73
  -5  -3  -9    5.65    1.64
   5   3   8   51.20    3.67
  -5  -3  -8   57.33    3.71
  -5  -3  -8   52.94    3.81
   5   3   7   10.36    2.12
   5   3   7    8.66    2.00
  -5  -3  -7    7.95    1.77
  -5  -3  -7   13.95    2.57
   5   3   6    9.75    1.88
   5   3   6   11.90    2.11
  -5  -3  -6   11.16    1.98
  -5  -3  -6   11.12    2.05
   5   3   5   22.15    2.28
   5   3   5   19.08    2.20
  -5  -3  -5   23.87    2.35
  -5  -3  -5   23.12    1.56
  -5  -3  -5   22.45    2.34
   5   3   4   35.14    2.68
   5   3   4   29.10    2.59
  -5  -3  -4   39.70    2.93
  -5  -3  -4   40.22    2.08
  -5  -3  -4   37.59    2.86
   5   3   3   14.53    1.79
   5   3   3   18.06    2.55
  -5  -3  -3   15.33    1.89
  -5  -3  -3   15.37    1.43
   5   3   2    0.81    0.76
   5   3   2    1.09    0.78
   5   3   2    1.90    0.94
  -5  -3  -2    1.41    0.87
  -5  -3  -2    2.24    0.77
   5   3   1   44.67    2.98
   5   3   1   46.68    2.74
   5   3   1   39.34    2.79
  -5  -3  -1   50.47    3.18
  -5  -3  -1   48.42    2.55
  -5  -3  -1   50.82    1.48
   5   3   0   17.52    1.92
   5   3   0   21.00    1.87
   5   3   0   22.09    2.18
  -5  -3   0   22.20    2.12
  -5  -3   0   22.75    1.89
  -5  -3   0   23.03    1.09
   5   3  -1   27.16    2.32
   5   3  -1   26.74    2.01
   5   3  -1   30.13    2.48
  -5  -3   1   33.97    2.60
  -5  -3   1   32.61    2.29
  -5  -3   1   28.88    1.32
   5   3  -2   49.12    3.08
   5   3  -2   50.71    2.63
   5   3  -2   47.74    3.07
  -5  -3   2   57.99    3.34
  -5  -3   2   52.85    2.96
  -5  -3   2   52.48    1.92
   5   3  -3   11.86    1.92
   5   3  -3   11.81    1.65
   5   3  -3   12.71    2.06
  -5  -3   3   10.80    1.78
  -5  -3   3   13.84    2.07
  -5  -3   3   11.22    1.09
   5   3  -4    6.31    1.38
   5   3  -4    8.77    1.39
   5   3  -4    7.71    1.63
  -5  -3   4   11.17    1.85
  -5  -3   4    9.85    1.77
  -5  -3   4    9.98    1.14
   5   3  -5    3.91    1.25
   5   3  -5    5.71    1.20
   5   3  -5    4.99    1.41
  -5  -3   5    4.62    1.24
  -5  -3   5    4.14    1.28
  -5  -3   5    4.89    1.06
   5   3  -6   34.94    2.65
   5   3  -6   34.87    2.20
   5   3  -6   32.16    2.71
  -5  -3   6   38.60    2.94
  -5  -3   6   34.73    2.24
   5   3  -7   18.70    2.03
   5   3  -7   18.47    1.70
   5   3  -7   17.62    2.19
  -5  -3   7   19.76    2.81
  -5  -3   7   18.43    1.83
   5   3  -8   37.06    2.75
   5   3  -8   36.39    2.35
   5   3  -8   37.67    3.06
  -5  -3   8   42.83    3.32
  -5  -3   8   36.58    2.61
   5   3  -9    8.39    1.66
   5   3  -9    8.73    1.54
   5   3  -9    9.09    2.00
  -5  -3   9    6.64    1.65
  -5  -3   9    9.20    1.75
   5   3 -10    9.61    1.87
   5   3 -10    7.94    1.84
  -5  -3  10   10.19    2.18
  -5  -3  10    8.62    1.81
   5   3 -11    3.64    1.23
   5   3 -11    5.02    1.61
  -5  -3  11    5.00    1.70
  -5  -3  11    3.59    1.37
   5   3 -12    3.23    1.48
  -5  -3  12    4.04    1.68
  -5  -3  12    4.64    1.53
   5   3 -13    9.18    2.31
  -5  -3  13    8.46    2.24
  -5  -3  13   11.89    2.44
   5   3 -14   12.48    2.70
  -5  -3  14   12.27    2.53
   5   3 -15    0.30    1.34
  -5  -3  15    0.89    1.19
  -5  -3  15    1.79    1.46
   5   3 -16    4.30    1.98
  -5  -3  16    2.39    1.55
  -5  -3  16    3.30    1.80
   5   3 -17    1.97    1.80
  -5  -3  17    0.97    1.46
  -5  -3  17    0.28    1.38
   4   3  17   -0.26    1.44
  -4  -3 -17    1.28    1.41
  -4  -3 -17    0.83    1.67
   4   3  16    2.35    1.77
  -4  -3 -16    1.47    1.59
  -4  -3 -16    1.14    1.56
   4   3  15    4.86    2.15
  -4  -3 -15    4.82    2.07
   4   3  14   12.96    2.79
  -4  -3 -14   19.83    3.51
   4   3  13   27.30    4.05
  -4  -3 -13   23.01    3.50
   4   3  12   18.67    3.11
   4   3  12   25.20    2.96
  -4  -3 -12   24.06    2.50
  -4  -3 -12   18.75    2.98
   4   3  11   10.59    2.37
   4   3  11   12.50    2.03
  -4  -3 -11   15.47    2.42
  -4  -3 -11   11.96    2.38
   4   3  10   14.64    2.67
   4   3  10   15.46    1.91
  -4  -3 -10   17.10    2.49
  -4  -3 -10   10.93    2.23
   4   3   9    5.51    1.73
   4   3   9    4.05    1.13
  -4  -3  -9    3.33    1.27
  -4  -3  -9    5.03    1.60
   4   3   8   90.39    4.67
   4   3   8   81.57    3.44
  -4  -3  -8   92.49    4.37
  -4  -3  -8   83.02    4.48
   4   3   7   29.11    2.67
   4   3   7   27.44    2.59
   4   3   7   29.52    2.00
  -4  -3  -7   33.29    2.69
  -4  -3  -7   32.84    2.82
   4   3   6   36.01    2.79
   4   3   6   38.26    2.93
   4   3   6   39.32    2.12
  -4  -3  -6   45.01    3.01
  -4  -3  -6   43.83    2.13
  -4  -3  -6   43.34    3.13
   4   3   5    8.36    1.74
   4   3   5    8.25    1.77
   4   3   5    8.50    1.05
  -4  -3  -5    9.98    1.88
  -4  -3  -5    9.11    1.13
  -4  -3  -5   12.20    2.14
   4   3   4   14.83    2.17
   4   3   4   16.36    1.80
   4   3   4   15.80    1.87
   4   3   4   15.99    1.22
  -4  -3  -4   17.41    1.90
  -4  -3  -4   19.15    1.53
  -4  -3  -4   14.48    2.11
  -4  -3  -4   16.44    1.26
   4   3   3   14.17    1.71
   4   3   3   14.31    1.63
   4   3   3   14.49    1.78
   4   3   3   15.60    1.13
  -4  -3  -3   16.30    1.86
  -4  -3  -3   18.28    1.51
  -4  -3  -3   14.49    1.12
   4   3   2   15.40    1.75
   4   3   2   16.78    1.66
   4   3   2   16.28    1.84
  -4  -3  -2   18.38    1.91
  -4  -3  -2   17.94    1.55
  -4  -3  -2   17.83    1.16
   4   3   1   16.55    1.79
   4   3   1   19.48    1.71
   4   3   1   17.79    1.87
  -4  -3  -1   20.48    1.98
  -4  -3  -1   21.28    1.72
  -4  -3  -1   20.84    1.21
   4   3   0   86.95    3.89
   4   3   0   85.33    3.24
   4   3   0   76.23    3.66
  -4  -3   0   97.98    4.14
  -4  -3   0   97.11    3.64
  -4  -3   0   96.05    2.52
   4   3  -1   16.11    1.75
   4   3  -1   17.64    1.50
   4   3  -1   15.36    1.76
  -4  -3   1   18.70    1.91
  -4  -3   1   19.41    1.77
  -4  -3   1   20.09    1.28
   4   3  -2    2.01    0.93
   4   3  -2    2.53    0.78
   4   3  -2    3.78    1.21
  -4  -3   2    2.12    0.84
  -4  -3   2    3.18    0.96
  -4  -3   2    4.06    0.79
   4   3  -3   13.24    1.98
   4   3  -3   13.41    1.26
   4   3  -3   14.33    2.14
  -4  -3   3   13.97    1.65
  -4  -3   3   15.73    1.29
   4   3  -4    6.55    1.38
   4   3  -4    8.08    1.22
   4   3  -4    7.98    1.63
  -4  -3   4    8.50    1.60
  -4  -3   4    8.93    1.32
   4   3  -5    3.78    1.10
   4   3  -5    5.36    1.01
   4   3  -5    5.27    1.33
  -4  -3   5    6.60    1.49
  -4  -3   5    7.96    1.30
   4   3  -6    0.65    0.67
   4   3  -6    1.20    0.60
   4   3  -6    1.26    0.88
  -4  -3   6    0.88    0.74
  -4  -3   6    0.97    0.64
   4   3  -7   15.08    2.19
   4   3  -7   14.27    1.38
   4   3  -7   13.91    2.18
  -4  -3   7   13.93    2.24
  -4  -3   7   13.33    1.60
   4   3  -8   15.10    2.14
   4   3  -8   17.51    1.53
   4   3  -8   12.39    2.11
  -4  -3   8   18.75    2.77
  -4  -3   8   15.15    1.77
   4   3  -9    7.37    1.63
   4   3  -9   10.28    1.90
   4   3  -9    7.05    1.70
  -4  -3   9    5.48    1.61
  -4  -3   9    9.36    1.80
   4   3 -10   70.67    3.71
   4   3 -10   72.72    4.34
  -4  -3  10   68.32    4.25
  -4  -3  10   72.86    4.05
   4   3 -11    9.76    1.83
   4   3 -11   11.83    2.40
  -4  -3  11    6.46    1.78
  -4  -3  11    8.08    1.87
   4   3 -12   10.36    1.93
   4   3 -12   11.93    2.45
  -4  -3  12   12.55    2.60
  -4  -3  12    9.60    2.14
   4   3 -13    4.45    1.78
  -4  -3  13    4.05    1.62
  -4  -3  13    4.07    1.47
   4   3 -14   18.48    3.19
  -4  -3  14   18.43    3.18
  -4  -3  14   23.34    3.40
   4   3 -15   13.86    2.92
  -4  -3  15   16.03    3.16
  -4  -3  15    9.72    2.42
   4   3 -16   27.64    4.10
  -4  -3  16   19.99    3.44
  -4  -3  16   17.62    3.21
   4   3 -17   12.46    2.88
  -4  -3  17   10.60    2.63
  -4  -3  17   11.30    2.76
   4   3 -18    2.11    1.86
  -4  -3  18    2.95    1.95
  -4  -3  18    1.19    1.84
   3   3  17    2.10    1.72
  -3  -3 -17    2.04    1.57
  -3  -3 -17    2.55    1.78
   3   3  16   11.14    2.83
   3   3  16   10.62    2.48
  -3  -3 -16   10.10    2.53
  -3  -3 -16   10.24    2.61
   3   3  15    6.26    2.11
   3   3  15    4.32    1.62
  -3  -3 -15    4.75    1.90
  -3  -3 -15    4.83    1.99
   3   3  14    2.55    1.61
   3   3  14    1.84    1.22
  -3  -3 -14    2.49    1.40
   3   3  13   18.02    3.17
   3   3  13   15.28    2.55
  -3  -3 -13   16.77    3.32
   3   3  12   18.81    3.13
   3   3  12   20.56    2.39
  -3  -3 -12   24.00    4.37
  -3  -3 -12   22.86    2.75
   3   3  11   16.31    2.84
   3   3  11   14.72    2.25
  -3  -3 -11   15.10    2.23
  -3  -3 -11   15.32    2.59
   3   3  10   38.56    3.29
   3   3  10   36.43    2.76
  -3  -3 -10   39.18    2.84
  -3  -3 -10   38.68    3.23
   3   3   9   31.96    2.91
   3   3   9   30.02    2.36
  -3  -3  -9   31.05    2.55
  -3  -3  -9   32.07    2.81
   3   3   8   19.45    2.26
   3   3   8   23.60    1.70
   3   3   8   22.93    2.00
  -3  -3  -8   21.27    2.10
  -3  -3  -8   25.33    1.79
  -3  -3  -8   27.08    2.56
   3   3   7   49.93    3.27
   3   3   7   51.62    2.39
   3   3   7   43.28    3.03
   3   3   7   50.59    2.67
  -3  -3  -7   58.28    3.26
  -3  -3  -7   60.19    2.59
  -3  -3  -7   49.84    3.28
   3   3   6   52.78    3.19
   3   3   6   54.38    2.45
   3   3   6   45.02    2.99
   3   3   6   50.35    2.51
  -3  -3  -6   55.61    3.12
  -3  -3  -6   56.42    2.51
  -3  -3  -6   53.76    3.26
   3   3   5   28.96    2.31
   3   3   5   29.58    2.33
   3   3   5   29.78    1.87
   3   3   5   24.82    2.24
   3   3   5   31.21    1.90
  -3  -3  -5   35.39    2.50
  -3  -3  -5   32.38    1.93
  -3  -3  -5   32.78    2.53
   3   3   4  137.02    4.76
   3   3   4  139.31    4.62
   3   3   4  136.86    4.87
   3   3   4  140.48    3.67
  -3  -3  -4  149.08    4.97
  -3  -3  -4  148.00    4.05
  -3  -3  -4  146.57    3.75
   3   3   3   10.45    1.73
   3   3   3   11.52    1.39
   3   3   3   11.44    1.83
   3   3   3   10.08    1.03
  -3  -3  -3   14.23    2.07
  -3  -3  -3   11.65    1.27
  -3  -3  -3   10.86    1.06
   3   3   2   38.96    2.55
   3   3   2   38.35    2.24
   3   3   2   39.85    2.60
  -3  -3  -2   42.42    2.68
  -3  -3  -2   43.37    2.33
  -3  -3  -2   43.51    1.91
   3   3   1    2.42    0.89
   3   3   1    1.83    0.69
   3   3   1    0.92    0.61
  -3  -3  -1    1.60    0.74
  -3  -3  -1    2.32    0.81
  -3  -3  -1    2.32    0.62
   3   3   0   35.24    2.41
   3   3   0   36.64    1.96
   3   3   0   38.06    2.52
  -3  -3   0   38.74    2.32
  -3  -3   0   39.90    1.83
   3   3  -1   31.35    2.31
   3   3  -1   31.89    1.74
   3   3  -1   31.16    2.30
  -3  -3   1   33.59    2.23
  -3  -3   1   33.97    1.75
   3   3  -2   88.99    3.79
   3   3  -2   95.66    2.80
   3   3  -2   95.52    3.95
  -3  -3   2  102.92    3.93
  -3  -3   2  103.24    3.13
   3   3  -3    2.96    1.01
   3   3  -3    2.81    0.68
   3   3  -3    1.00    0.67
  -3  -3   3    1.95    0.82
  -3  -3   3    2.46    0.73
   3   3  -4    9.69    1.68
   3   3  -4   12.30    1.05
   3   3  -4   13.47    2.10
  -3  -3   4   14.02    2.11
  -3  -3   4   10.21    1.24
   3   3  -5   54.39    3.04
   3   3  -5   53.05    2.00
   3   3  -5   59.12    3.31
  -3  -3   5   63.43    3.43
  -3  -3   5   58.89    2.83
   3   3  -6   12.74    1.56
   3   3  -6   13.13    1.11
   3   3  -6   14.40    1.79
  -3  -3   6   12.64    1.94
  -3  -3   6   13.30    1.55
   3   3  -7    6.57    1.40
   3   3  -7    5.76    0.96
   3   3  -7    4.56    1.35
  -3  -3   7    6.69    1.53
  -3  -3   7    8.50    1.57
   3   3  -8    2.99    1.09
   3   3  -8    3.57    0.84
   3   3  -8    3.35    1.18
  -3  -3   8    2.68    1.16
  -3  -3   8    3.02    1.10
   3   3  -9    3.15    1.06
   3   3  -9    2.82    1.25
  -3  -3   9    2.37    1.17
  -3  -3   9    2.69    1.10
   3   3 -10   31.20    2.59
   3   3 -10   33.15    3.01
  -3  -3  10   32.80    2.99
  -3  -3  10   31.49    2.78
   3   3 -11   14.65    2.24
   3   3 -11   11.16    2.19
  -3  -3  11   20.74    2.56
  -3  -3  11   15.91    2.52
   3   3 -12   17.52    2.07
   3   3 -12   18.05    2.99
  -3  -3  12   18.77    3.08
  -3  -3  12   13.35    2.44
   3   3 -13   14.57    2.86
  -3  -3  13   18.24    3.00
  -3  -3  13   11.43    2.40
   3   3 -14    2.08    1.26
  -3  -3  14    1.80    1.30
  -3  -3  14    2.95    1.56
   3   3 -15    2.69    1.53
  -3  -3  15    2.24    1.38
  -3  -3  15    2.14    1.50
   3   3 -16    4.61    2.01
  -3  -3  16    6.19    2.03
  -3  -3  16    6.08    2.08
   3   3 -17   11.55    2.94
  -3  -3  17   10.45    2.61
  -3  -3  17    8.27    2.49
   3   3 -18    2.68    1.89
  -3  -3  18    3.96    2.02
  -3  -3  18    2.91    1.95
   2   3  18    2.73    1.94
   2   3  18    2.62    1.77
  -2  -3 -18    1.40    1.49
  -2  -3 -18    2.82    1.73
   2   3  17    1.38    1.44
   2   3  17    2.48    1.55
  -2  -3 -17    2.47    1.78
  -2  -3 -17    1.65    1.61
   2   3  16    2.87    1.74
   2   3  16    2.03    1.50
  -2  -3 -16    1.66    1.52
  -2  -3 -16    2.57    1.63
   2   3  15   15.54    3.16
   2   3  15   14.33    2.80
  -2  -3 -15   12.65    2.75
  -2  -3 -15   13.66    2.86
   2   3  14   11.42    2.68
   2   3  14   13.64    2.50
  -2  -3 -14   11.42    2.58
  -2  -3 -14   11.17    2.40
   2   3  13    4.50    1.77
   2   3  13    3.90    1.48
  -2  -3 -13    2.23    1.37
  -2  -3 -13    3.80    1.50
   2   3  12    7.66    2.08
   2   3  12    8.76    1.87
  -2  -3 -12   10.52    2.23
   2   3  11   15.87    2.82
   2   3  11   16.07    2.41
  -2  -3 -11   14.37    1.78
  -2  -3 -11   19.86    2.47
   2   3  10    7.57    1.96
   2   3  10    7.69    1.73
  -2  -3 -10    6.93    1.48
  -2  -3 -10    5.32    1.51
   2   3   9    6.57    1.65
   2   3   9    6.21    1.21
   2   3   9    6.75    1.46
  -2  -3  -9    7.33    1.52
  -2  -3  -9    9.92    1.92
   2   3   8  233.94    6.99
   2   3   8  246.18    5.45
   2   3   8  243.58    6.24
  -2  -3  -8  250.41    6.33
  -2  -3  -8  243.94    6.90
   2   3   7    8.14    1.69
   2   3   7   10.11    1.47
   2   3   7   10.67    1.85
   2   3   7    9.85    1.59
  -2  -3  -7   11.07    1.78
  -2  -3  -7   10.60    1.49
  -2  -3  -7    8.17    1.63
   2   3   6   22.20    1.96
   2   3   6   20.29    1.98
   2   3   6   21.67    1.68
   2   3   6   22.93    2.06
   2   3   6   22.98    1.83
  -2  -3  -6   22.76    1.97
  -2  -3  -6   24.72    1.78
  -2  -3  -6   23.25    2.07
   2   3   5   13.90    1.59
   2   3   5   14.83    1.66
   2   3   5   13.40    1.38
   2   3   5   14.98    1.69
   2   3   5   14.16    1.42
  -2  -3  -5   16.18    1.65
  -2  -3  -5   14.67    1.41
  -2  -3  -5   16.26    1.72
   2   3   4    3.56    0.98
   2   3   4    5.29    1.16
   2   3   4    6.63    1.16
   2   3   4    4.04    1.07
   2   3   4    5.31    1.02
  -2  -3  -4    6.09    1.25
  -2  -3  -4    6.13    1.18
   2   3   3    1.33    0.66
   2   3   3    1.48    0.69
   2   3   3    1.20    0.61
   2   3   3    1.15    0.66
   2   3   3    1.36    0.58
  -2  -3  -3    1.95    0.81
  -2  -3  -3    1.48    0.69
  -2  -3  -3    1.66    0.62
   2   3   2   67.71    3.18
   2   3   2   70.37    2.79
   2   3   2   66.45    3.15
   2   3   2   70.55    2.61
  -2  -3  -2   78.23    3.12
  -2  -3  -2   70.45    2.62
   2   3   1   36.28    2.35
   2   3   1   41.56    2.03
   2   3   1   38.37    2.41
  -2  -3  -1   42.18    2.35
  -2  -3  -1   43.94    2.06
   2   3   0   41.67    2.53
   2   3   0   43.13    1.90
   2   3   0   36.69    2.36
  -2  -3   0   43.93    2.45
  -2  -3   0   39.64    1.98
   2   3  -1   17.74    1.74
   2   3  -1   17.53    1.16
   2   3  -1   19.29    1.77
  -2  -3   1   19.32    1.72
  -2  -3   1   18.24    1.43
   2   3  -2   18.17    1.73
   2   3  -2   20.07    1.13
   2   3  -2   19.48    1.80
  -2  -3   2   20.79    1.84
  -2  -3   2   21.62    1.58
   2   3  -3    2.65    0.97
   2   3  -3    4.05    0.61
   2   3  -3    4.26    1.15
  -2  -3   3    3.72    1.07
  -2  -3   3    4.09    0.93
   2   3  -4   11.70    1.81
   2   3  -4   10.73    0.77
   2   3  -4   10.01    1.67
  -2  -3   4   13.28    1.95
  -2  -3   4   12.25    1.35
   2   3  -5   26.95    2.16
   2   3  -5   27.44    1.16
   2   3  -5   27.94    2.28
  -2  -3   5   30.95    2.41
  -2  -3   5   29.24    2.10
   2   3  -6    2.57    0.94
   2   3  -6    1.64    0.45
   2   3  -6    0.76    0.60
  -2  -3   6    0.98    0.74
  -2  -3   6    1.02    0.63
   2   3  -7    8.83    1.66
   2   3  -7    7.40    0.77
   2   3  -7    5.55    1.33
  -2  -3   7    9.16    1.87
  -2  -3   7    8.93    1.64
   2   3  -8    1.16    0.80
   2   3  -8    0.62    0.67
  -2  -3   8    1.26    0.88
  -2  -3   8    1.41    0.81
   2   3  -9   24.15    2.25
   2   3  -9   23.42    2.44
  -2  -3   9   24.64    2.50
  -2  -3   9   25.80    2.47
   2   3 -10    9.24    1.78
   2   3 -10    7.88    1.85
  -2  -3  10   10.55    2.07
  -2  -3  10    6.61    1.56
   2   3 -11    2.70    1.14
   2   3 -11    2.81    1.34
  -2  -3  11    2.39    1.16
  -2  -3  11    2.60    1.12
   2   3 -12    3.92    1.30
   2   3 -12    3.00    1.30
  -2  -3  12    1.60    1.14
  -2  -3  12    3.23    1.34
   2   3 -13   27.71    2.62
   2   3 -13   30.82    3.25
  -2  -3  13   30.33    3.13
  -2  -3  13   29.76    3.11
   2   3 -14    7.02    2.09
  -2  -3  14    4.85    1.65
  -2  -3  14    8.26    2.26
   2   3 -15    9.78    2.43
  -2  -3  15   11.11    2.39
  -2  -3  15   13.61    2.75
   2   3 -16   10.15    2.56
  -2  -3  16   12.48    2.85
  -2  -3  16    9.13    2.59
   2   3 -17    7.02    2.25
  -2  -3  17    8.78    2.41
  -2  -3  17   10.93    2.72
   2   3 -18    1.55    1.78
  -2  -3  18    2.12    1.70
  -2  -3  18    3.21    2.02
   1   3  18    0.70    1.58
   1   3  18    0.15    1.32
  -1  -3 -18    1.16    1.53
   1   3  17   20.32    3.82
   1   3  17   11.86    2.66
  -1  -3 -17   16.16    3.36
  -1  -3 -17   13.69    2.86
   1   3  16    8.03    2.58
   1   3  16    6.51    2.13
  -1  -3 -16    5.80    2.05
  -1  -3 -16   10.00    2.45
   1   3  15    6.66    2.08
   1   3  15    7.59    2.10
  -1  -3 -15    6.86    1.87
  -1  -3 -15    6.93    1.99
   1   3  14    3.67    1.71
   1   3  14    4.54    1.71
  -1  -3 -14    2.98    1.50
  -1  -3 -14    3.28    1.39
   1   3  13   21.74    3.43
   1   3  13   18.25    2.78
  -1  -3 -13   18.18    3.10
  -1  -3 -13   18.58    2.82
   1   3  12   23.23    3.44
   1   3  12   18.00    2.68
  -1  -3 -12   22.76    2.83
  -1  -3 -12   20.44    2.42
   1   3  11   25.60    3.56
   1   3  11   17.52    1.81
   1   3  11   18.96    2.29
  -1  -3 -11   22.93    3.31
  -1  -3 -11   22.50    2.41
   1   3  10    7.60    1.87
   1   3  10    8.74    1.56
   1   3  10    7.03    1.65
  -1  -3 -10    7.87    1.46
  -1  -3 -10    6.66    1.77
  -1  -3 -10    8.70    1.82
   1   3   9   37.39    3.00
   1   3   9   35.28    2.33
   1   3   9   34.88    2.68
  -1  -3  -9   38.35    2.46
  -1  -3  -9   33.65    2.66
   1   3   8   33.33    2.72
   1   3   8   32.58    2.21
   1   3   8   33.55    2.50
  -1  -3  -8   32.13    2.22
  -1  -3  -8   33.96    2.55
   1   3   7   24.42    1.93
   1   3   7   25.77    2.28
   1   3   7   29.28    2.05
   1   3   7   30.14    2.31
   1   3   7   27.62    2.18
  -1  -3  -7   29.05    2.10
  -1  -3  -7   28.90    2.27
   1   3   6   52.35    2.74
   1   3   6   53.99    3.03
   1   3   6   55.29    2.72
   1   3   6   49.79    2.81
   1   3   6   52.31    2.78
  -1  -3  -6   62.02    2.96
  -1  -3  -6   53.70    2.91
   1   3   5   11.85    1.69
   1   3   5   10.36    1.58
   1   3   5   10.43    1.50
   1   3   5   10.59    1.64
   1   3   5   10.68    1.31
  -1  -3  -5   12.05    1.40
  -1  -3  -5   11.06    1.64
   1   3   4  124.35    4.13
   1   3   4  138.39    4.24
   1   3   4  133.44    4.08
   1   3   4  126.21    4.19
   1   3   4  133.16    4.01
  -1  -3  -4  140.25    4.37
  -1  -3  -4  139.42    4.18
   1   3   3    8.03    1.44
   1   3   3    7.82    1.26
   1   3   3    6.63    1.19
   1   3   3    7.06    1.35
   1   3   3    5.19    1.03
  -1  -3  -3    7.87    1.27
  -1  -3  -3    6.62    1.17
   1   3   2   24.73    1.90
   1   3   2   26.06    1.65
   1   3   2   25.83    1.87
   1   3   2   25.79    1.91
   1   3   2   24.54    1.69
  -1  -3  -2   29.91    2.01
  -1  -3  -2   26.83    1.77
   1   3   1   12.77    1.42
   1   3   1   14.59    1.16
   1   3   1   15.98    1.54
   1   3   1   13.99    1.46
  -1  -3  -1   14.46    1.46
  -1  -3  -1   15.79    1.36
   1   3   0   72.93    2.20
   1   3   0   69.70    3.05
  -1  -3   0   76.04    3.21
  -1  -3   0   72.33    2.80
   1   3  -1   10.27    1.56
   1   3  -1   12.78    0.87
   1   3  -1   13.08    1.43
  -1  -3   1   13.34    1.45
  -1  -3   1   12.43    1.27
   1   3  -2   46.79    2.68
   1   3  -2   47.68    1.31
   1   3  -2   42.89    2.52
  -1  -3   2   47.54    2.66
  -1  -3   2   46.79    2.38
   1   3  -3   28.19    2.11
   1   3  -3   28.51    2.13
  -1  -3   3   30.76    2.22
  -1  -3   3   30.97    2.02
   1   3  -4    4.66    1.17
   1   3  -4    4.31    1.10
  -1  -3   4    6.49    1.43
  -1  -3   4    4.71    1.08
   1   3  -5    0.16    0.50
   1   3  -5    0.11    0.48
  -1  -3   5    0.16    0.49
  -1  -3   5    0.42    0.49
   1   3  -6    3.86    1.13
   1   3  -6    3.99    1.21
  -1  -3   6    3.13    1.01
  -1  -3   6    2.19    0.82
   1   3  -7   13.40    1.63
   1   3  -7   14.48    2.20
  -1  -3   7   16.54    2.38
  -1  -3   7   14.48    1.73
   1   3  -8   24.15    2.21
   1   3  -8   22.61    2.33
  -1  -3   8   25.46    2.36
  -1  -3   8   25.79    2.35
   1   3  -9    0.94    0.90
   1   3  -9    1.19    0.80
  -1  -3   9    1.82    1.01
  -1  -3   9    0.65    0.76
   1   3 -10   56.41    3.37
   1   3 -10   55.42    3.74
  -1  -3  10   57.80    3.71
  -1  -3  10   62.91    3.93
   1   3 -11   12.59    2.11
   1   3 -11   13.58    2.37
  -1  -3  11   16.01    2.53
  -1  -3  11   11.96    2.24
   1   3 -12   16.92    2.52
   1   3 -12   19.47    2.99
  -1  -3  12   22.51    3.18
  -1  -3  12   13.17    2.44
   1   3 -13   19.24    2.70
   1   3 -13    9.57    2.30
  -1  -3  13   12.07    2.39
  -1  -3  13   13.82    2.72
   1   3 -14   15.22    3.07
  -1  -3  14    9.87    2.27
  -1  -3  14    9.88    2.41
   1   3 -15    5.70    1.97
  -1  -3  15    4.67    1.66
  -1  -3  15    7.33    2.25
   1   3 -16   13.55    2.96
  -1  -3  16   11.29    2.56
  -1  -3  16   11.02    2.74
   1   3 -17   30.63    3.81
  -1  -3  17   28.58    3.55
  -1  -3  17   33.86    4.09
   1   3 -18    2.80    1.79
  -1  -3  18    1.70    1.56
  -1  -3  18    3.83    2.04
   0   3  18    2.29    1.67
   0   3  18    2.82    1.79
   0  -3 -18    2.57    1.75
   0   3  17    0.61    1.34
   0   3  17    0.62    1.38
   0  -3 -17    0.72    1.23
   0   3  16    6.66    2.20
   0   3  16    5.63    1.91
   0  -3 -16    6.24    2.07
   0  -3 -16    8.47    2.66
   0   3  15    8.07    2.38
   0   3  15    9.43    2.35
   0  -3 -15    9.72    2.38
   0  -3 -15   11.09    2.32
   0   3  14   10.79    2.64
   0   3  14   11.06    2.36
   0  -3 -14   11.36    2.56
   0  -3 -14   12.64    2.38
   0   3  13    8.46    2.23
   0   3  13    8.94    2.16
   0  -3 -13    8.98    2.15
   0  -3 -13    8.33    1.87
   0   3  12   13.10    2.62
   0   3  12   11.98    1.96
   0   3  12   12.67    2.22
   0  -3 -12   12.14    2.51
   0  -3 -12   12.84    2.23
   0   3  11    5.32    1.65
   0   3  11    7.55    1.60
   0   3  11    6.13    1.69
   0  -3 -11    5.90    1.79
   0  -3 -11    5.13    1.43
   0   3  10    1.79    1.05
   0   3  10    1.60    0.84
   0   3  10    0.73    0.84
   0  -3 -10    0.59    0.68
   0  -3 -10    1.17    0.93
   0  -3 -10    1.52    0.95
   0   3   9   42.66    3.15
   0   3   9   47.58    2.82
   0   3   9   43.63    3.01
   0  -3  -9   47.92    2.53
   0  -3  -9   46.90    3.30
   0   3   8   34.95    2.17
   0   3   8   35.93    2.77
   0   3   8   34.66    2.38
   0   3   8   37.23    2.69
   0  -3  -8   39.11    2.29
   0  -3  -8   35.71    2.76
   0  -3  -8   35.90    2.46
   0   3   7   21.04    1.72
   0   3   7   22.57    2.10
   0   3   7   22.13    1.90
   0   3   7   19.65    1.80
   0   3   7   21.37    2.02
   0  -3  -7   23.24    1.79
   0  -3  -7   21.17    2.05
   0  -3  -7   24.64    2.00
   0   3   6    3.94    0.97
   0   3   6    3.58    1.08
   0   3   6    4.25    1.05
   0   3   6    5.76    1.25
   0   3   6    4.13    1.09
   0  -3  -6    5.57    1.12
   0  -3  -6    4.61    1.19
   0  -3  -6    5.54    1.21
   0   3   5   54.74    2.66
   0   3   5   50.32    2.71
   0   3   5   53.64    2.76
   0   3   5   50.35    2.58
   0   3   5   48.93    2.70
   0  -3  -5   52.85    2.77
   0  -3  -5   54.95    2.70
   0   3   4  105.77    3.67
   0   3   4  106.99    3.66
   0   3   4  107.99    3.83
   0   3   4  102.11    3.55
   0   3   4  106.04    3.77
   0  -3  -4  110.03    3.70
   0   3   3    1.17    0.67
   0   3   3    1.52    0.64
   0   3   3    1.28    0.68
   0   3   3    1.05    0.56
   0   3   3    1.22    0.62
   0  -3  -3    1.17    0.60
   0  -3  -3    1.56    0.72
   0  -3  -3    1.44    0.65
   0   3   2  145.11    4.36
   0   3   2  152.67    3.70
   0   3   2  149.97    4.46
   0   3   2  148.62    4.17
   0   3   2  157.34    4.36
   0  -3  -2  167.85    3.88
   0  -3  -2  167.74    4.72
   0  -3  -2  152.05    4.29
   0   3   1   30.85    2.10
   0   3   1   31.19    1.56
   0   3   1   27.67    1.87
   0  -3  -1   31.59    1.57
   0  -3  -1   30.12    2.09
   0  -3  -1   29.05    1.91
   0   3   0   -0.23    0.38
   0   3   0   -0.04    0.26
   0   3   0    0.11    0.44
   0   3   0   -0.26    0.33
   0  -3   0   -0.12    0.25
   0  -3   0    0.00    0.47
   0  -3   0    0.24    0.39
   0   3  -1   28.84    2.09
   0   3  -1   29.35    1.09
   0   3  -1   32.32    2.20
   0   3  -1   26.37    1.90
   0  -3   1   31.20    1.12
   0  -3   1   30.71    2.17
   0  -3   1   28.33    1.92
   0   3  -2  149.36    4.66
   0   3  -2  147.70    4.44
   0  -3   2  162.39    4.86
   0  -3   2  156.12    4.48
   0   3  -3    1.09    0.64
   0   3  -3    1.27    0.66
   0  -3   3    1.23    0.72
   0  -3   3    0.86    0.55
   0   3  -4  104.79    4.05
   0   3  -4   97.26    3.87
   0  -3   4  110.22    4.20
   0  -3   4  114.02    4.09
   0   3  -5   48.84    2.87
   0   3  -5   51.67    2.97
   0  -3   5   56.84    3.14
   0  -3   5   53.68    2.96
   0   3  -6    3.15    1.01
   0   3  -6    5.59    1.39
   0  -3   6    5.44    1.34
   0  -3   6    2.75    0.97
   0   3  -7   21.45    2.01
   0   3  -7   22.70    2.21
   0  -3   7   22.07    2.16
   0  -3   7   21.91    2.16
   0   3  -8   36.50    2.69
   0   3  -8   31.77    2.66
   0  -3   8   40.21    2.88
   0  -3   8   36.52    2.83
   0   3  -9   42.93    2.97
   0   3  -9   42.61    3.20
   0  -3   9   43.54    3.10
   0  -3   9   42.83    3.17
   0   3 -10    0.82    0.83
   0   3 -10    0.87    0.85
   0  -3  10    1.33    1.03
   0  -3  10    1.44    0.98
   0   3 -11    6.20    1.63
   0   3 -11    6.59    1.76
   0  -3  11    5.73    1.59
   0  -3  11    5.76    1.73
   0   3 -12   10.77    2.00
   0   3 -12    9.09    2.00
   0  -3  12   13.69    2.37
   0  -3  12   10.29    2.29
   0   3 -13   11.81    2.26
   0   3 -13    9.07    2.17
   0  -3  13    7.31    1.84
   0  -3  13    7.43    2.09
   0   3 -14   11.35    2.22
   0   3 -14    9.22    2.31
   0  -3  14    9.03    2.14
   0  -3  14   13.81    2.81
   0   3 -15   11.18    2.66
   0  -3  15   14.84    2.85
   0  -3  15    8.75    2.33
   0   3 -16    7.88    2.54
   0  -3  16    6.57    2.05
   0  -3  16    6.83    2.27
   0   3 -17   -0.21    1.30
   0  -3  17    0.88    1.25
   0  -3  17    0.81    1.30
   0   3 -18    2.24    1.91
   0  -3  18    1.53    1.85
  -1   3  18    4.41    2.14
   1  -3 -18    3.90    1.98
  -1   3  17   32.07    3.96
  -1   3  17   29.75    4.28
   1  -3 -17   26.85    4.18
  -1   3  16   11.46    2.86
  -1   3  16   13.72    2.94
   1  -3 -16   13.40    2.96
  -1   3  15    9.97    2.60
  -1   3  15    7.80    2.21
   1  -3 -15    7.79    2.21
  -1   3  14   10.68    2.48
  -1   3  14   13.97    2.71
  -1   3  14    8.80    2.26
   1  -3 -14   11.39    2.44
   1  -3 -14   13.08    2.44
  -1   3  13   13.63    2.68
  -1   3  13   16.37    2.48
  -1   3  13   13.05    2.51
   1  -3 -13   12.87    2.51
   1  -3 -13   13.94    2.20
  -1   3  12   16.93    2.81
  -1   3  12   18.34    2.14
  -1   3  12   21.30    3.06
   1  -3 -12   14.88    2.57
   1  -3 -12   17.23    2.07
  -1   3  11   16.43    2.75
  -1   3  11   17.17    2.44
  -1   3  11   12.69    2.26
   1  -3 -11   15.28    2.63
   1  -3 -11   14.11    2.10
  -1   3  10   59.50    3.82
  -1   3  10   57.57    3.34
  -1   3  10   55.48    3.60
   1  -3 -10   69.40    4.13
   1  -3 -10   61.93    3.30
  -1   3   9    1.01    0.83
  -1   3   9    1.49    0.85
  -1   3   9    1.64    0.99
   1  -3  -9    1.78    0.71
   1  -3  -9    0.45    0.76
   1  -3  -9    1.39    0.75
  -1   3   8   24.54    1.73
  -1   3   8   24.41    2.32
  -1   3   8   24.85    2.15
  -1   3   8   25.51    2.33
   1  -3  -8   28.01    1.86
   1  -3  -8   23.23    2.27
   1  -3  -8   28.42    2.06
  -1   3   7   12.37    1.30
  -1   3   7   13.44    1.68
  -1   3   7   14.72    1.69
  -1   3   7   14.32    1.47
  -1   3   7   13.61    2.01
   1  -3  -7   14.37    1.38
   1  -3  -7   14.20    1.70
   1  -3  -7   16.76    1.57
  -1   3   6    4.60    1.04
  -1   3   6    1.71    0.81
  -1   3   6    3.52    1.05
  -1   3   6    3.43    0.91
  -1   3   6    2.35    0.93
   1  -3  -6    2.10    0.81
   1  -3  -6    4.89    1.07
  -1   3   5    0.52    0.50
  -1   3   5    0.35    0.52
  -1   3   5    0.30    0.49
  -1   3   5    0.09    0.38
  -1   3   5    0.02    0.47
   1  -3  -5   -0.03    0.43
   1  -3  -5    0.07    0.42
  -1   3   4    4.38    1.00
  -1   3   4    4.42    1.05
  -1   3   4    4.08    1.07
  -1   3   4    4.36    0.97
  -1   3   4    5.56    1.27
   1  -3  -4    3.94    0.95
   1  -3  -4    5.86    1.29
  -1   3   3   28.33    1.93
  -1   3   3   32.87    1.93
  -1   3   3   30.11    2.15
  -1   3   3   28.67    1.78
  -1   3   3   25.34    1.96
   1  -3  -3   31.28    1.87
   1  -3  -3   29.77    2.09
  -1   3   2   44.02    2.41
  -1   3   2   45.53    2.05
  -1   3   2   49.71    2.70
  -1   3   2   45.01    2.19
  -1   3   2   45.96    2.52
   1  -3  -2   49.63    2.14
   1  -3  -2   49.01    2.60
  -1   3   1   12.47    1.40
  -1   3   1   11.69    1.41
  -1   3   1   12.29    1.23
  -1   3   1   10.43    1.29
   1  -3  -1   11.80    1.00
   1  -3  -1   13.75    1.52
   1  -3  -1   12.21    1.39
  -1   3   0   69.11    3.09
  -1   3   0   76.47    3.32
  -1   3   0   71.25    2.83
   1  -3   0   74.58    2.04
   1  -3   0   78.38    3.35
   1  -3   0   72.99    3.14
  -1   3  -1   13.53    1.50
  -1   3  -1   12.44    1.47
  -1   3  -1   13.67    1.36
   1  -3   1   14.72    0.79
   1  -3   1   14.85    1.60
   1  -3   1   13.80    1.47
  -1   3  -2   23.43    1.92
  -1   3  -2   26.45    2.07
  -1   3  -2   24.61    1.83
   1  -3   2   30.47    2.20
   1  -3   2   24.32    1.93
  -1   3  -3    7.76    1.48
  -1   3  -3    7.83    1.38
   1  -3   3    6.27    1.36
   1  -3   3    5.42    1.14
  -1   3  -4  134.10    4.65
  -1   3  -4  133.12    4.46
   1  -3   4  143.18    4.78
   1  -3   4  136.06    4.63
  -1   3  -5   10.23    1.73
  -1   3  -5   11.06    1.68
   1  -3   5   13.21    2.06
   1  -3   5    8.24    1.50
  -1   3  -6   55.75    3.19
  -1   3  -6   52.19    3.10
   1  -3   6   59.57    3.26
   1  -3   6   53.32    3.16
  -1   3  -7   26.88    2.36
  -1   3  -7   28.33    2.44
   1  -3   7   29.32    2.43
   1  -3   7   27.18    2.43
  -1   3  -8   32.55    2.61
  -1   3  -8   32.80    2.71
   1  -3   8   33.98    2.67
   1  -3   8   29.47    2.62
  -1   3  -9   30.31    2.63
  -1   3  -9   32.34    2.83
   1  -3   9   36.79    2.87
   1  -3   9   36.17    2.98
  -1   3 -10    7.78    1.87
  -1   3 -10    6.11    1.66
   1  -3  10    7.25    1.73
   1  -3  10    7.66    1.83
  -1   3 -11   16.64    2.51
  -1   3 -11   23.12    2.65
   1  -3  11   24.28    2.53
   1  -3  11   20.46    3.03
  -1   3 -12   19.97    2.85
  -1   3 -12   20.79    3.32
   1  -3  12   24.50    2.61
   1  -3  12   21.77    3.21
  -1   3 -13   17.73    2.72
  -1   3 -13   14.75    2.66
   1  -3  13   20.87    3.02
   1  -3  13   21.09    3.38
  -1   3 -14    4.43    1.48
  -1   3 -14    3.68    1.42
   1  -3  14    2.58    1.37
   1  -3  14    3.61    1.58
  -1   3 -15    9.42    2.44
   1  -3  15    6.23    1.80
   1  -3  15    5.38    1.78
  -1   3 -16    6.87    2.15
   1  -3  16    7.94    2.13
   1  -3  16    6.25    2.07
  -1   3 -17   13.13    3.19
   1  -3  17   14.42    3.28
  -1   3 -18    1.61    1.92
   1  -3  18    2.37    1.88
  -2   3  18    0.73    1.46
   2  -3 -18    0.86    1.34
  -2   3  17    9.79    2.55
   2  -3 -17   10.16    2.65
  -2   3  16   12.83    2.89
   2  -3 -16    9.01    2.28
  -2   3  15    9.67    2.11
  -2   3  15    9.38    2.32
   2  -3 -15    9.92    2.45
  -2   3  14    6.87    1.83
  -2   3  14    5.86    1.85
   2  -3 -14    5.77    1.95
  -2   3  13   25.53    2.66
  -2   3  13   27.26    3.05
   2  -3 -13   28.13    3.20
  -2   3  12    2.26    1.14
  -2   3  12    2.94    1.40
   2  -3 -12    2.59    1.34
   2  -3 -12    3.99    1.78
  -2   3  11    3.81    1.47
  -2   3  11    2.88    1.20
  -2   3  11    3.96    1.46
   2  -3 -11    3.85    1.51
   2  -3 -11    2.32    0.97
  -2   3  10   11.36    2.21
  -2   3  10   10.33    1.98
  -2   3  10    8.84    1.88
   2  -3 -10   11.05    2.16
   2  -3 -10   10.59    1.70
  -2   3   9   20.80    2.30
  -2   3   9   26.30    2.38
  -2   3   9   23.18    2.40
   2  -3  -9   23.72    2.48
   2  -3  -9   25.34    1.98
  -2   3   8    1.26    0.59
  -2   3   8    1.49    0.88
  -2   3   8    1.31    0.81
  -2   3   8    0.78    0.76
   2  -3  -8    1.44    0.63
   2  -3  -8    1.54    0.86
   2  -3  -8    2.17    0.81
  -2   3   7    6.31    1.10
  -2   3   7    5.63    1.34
  -2   3   7    7.63    1.58
  -2   3   7    7.10    1.55
   2  -3  -7    5.22    1.26
   2  -3  -7    7.09    1.24
  -2   3   6    1.31    0.59
  -2   3   6    1.28    0.79
  -2   3   6    1.54    0.60
  -2   3   6    1.80    0.84
   2  -3  -6    0.81    0.63
   2  -3  -6    1.87    0.65
  -2   3   5   28.54    1.87
  -2   3   5   27.05    2.18
  -2   3   5   26.33    1.64
  -2   3   5   26.22    2.19
   2  -3  -5   27.82    2.06
   2  -3  -5   31.80    1.78
  -2   3   4   10.24    1.24
  -2   3   4    7.33    1.39
  -2   3   4   10.06    1.05
  -2   3   4   11.09    1.74
   2  -3  -4   11.65    1.34
   2  -3  -4    9.66    1.61
  -2   3   3    4.21    0.97
  -2   3   3    2.96    0.98
  -2   3   3    3.75    0.80
  -2   3   3    2.12    0.78
   2  -3  -3    3.65    0.88
   2  -3  -3    3.20    0.93
  -2   3   2   19.69    1.65
  -2   3   2   19.53    1.79
  -2   3   2   20.13    1.40
  -2   3   2   20.23    1.80
   2  -3  -2   19.42    1.43
   2  -3  -2   16.81    1.66
  -2   3   1   17.95    1.65
  -2   3   1   16.92    1.66
  -2   3   1   17.94    1.38
  -2   3   1   18.54    1.73
   2  -3  -1   18.10    1.25
   2  -3  -1   16.57    1.66
  -2   3   0   42.95    2.51
  -2   3   0   41.30    2.53
  -2   3   0   41.18    2.10
   2  -3   0   39.20    1.60
   2  -3   0   44.11    2.63
   2  -3   0   39.86    2.47
  -2   3  -1   40.65    2.50
  -2   3  -1   36.09    2.38
  -2   3  -1   38.87    2.12
   2  -3   1   39.82    1.41
   2  -3   1   40.69    2.53
   2  -3   1   42.83    2.57
  -2   3  -2   70.36    3.31
  -2   3  -2   71.60    3.32
  -2   3  -2   71.28    2.98
   2  -3   2   66.10    1.50
   2  -3   2   68.63    3.25
   2  -3   2   75.72    3.43
  -2   3  -3    1.15    0.67
  -2   3  -3    1.10    0.73
  -2   3  -3    1.96    0.76
   2  -3   3    1.49    0.83
   2  -3   3    2.23    0.89
  -2   3  -4    5.33    1.28
  -2   3  -4    8.05    1.48
   2  -3   4    4.68    1.14
   2  -3   4    4.90    1.26
  -2   3  -5   15.73    1.81
  -2   3  -5   15.61    1.71
   2  -3   5   14.34    1.70
   2  -3   5   16.28    1.82
  -2   3  -6   22.66    2.16
  -2   3  -6   22.53    2.12
   2  -3   6   24.55    2.15
   2  -3   6   24.61    2.28
  -2   3  -7    9.20    1.75
  -2   3  -7    8.33    1.70
   2  -3   7    8.49    1.70
   2  -3   7   11.78    2.08
  -2   3  -8  231.53    6.86
  -2   3  -8  237.43    7.09
   2  -3   8  265.47    7.07
   2  -3   8  245.47    7.31
  -2   3  -9    7.66    1.69
  -2   3  -9    6.50    1.66
   2  -3   9    9.14    1.90
   2  -3   9    9.02    1.98
  -2   3 -10    6.10    1.67
  -2   3 -10    8.33    1.92
   2  -3  10    8.33    1.82
   2  -3  10    3.40    1.26
  -2   3 -11   16.70    2.63
  -2   3 -11   16.57    2.70
   2  -3  11   15.67    2.46
   2  -3  11   18.42    2.99
  -2   3 -12    7.63    1.89
  -2   3 -12   10.39    2.40
   2  -3  12    9.95    2.04
   2  -3  12    8.48    2.16
  -2   3 -13    3.18    1.31
  -2   3 -13    3.76    1.70
   2  -3  13    2.22    1.21
   2  -3  13    1.78    1.39
  -2   3 -14   12.85    2.46
  -2   3 -14   13.68    2.85
   2  -3  14   10.38    2.24
   2  -3  14    7.93    2.17
  -2   3 -15   11.36    2.41
  -2   3 -15   15.68    3.19
   2  -3  15   13.62    3.05
  -2   3 -16    2.19    1.59
   2  -3  16    1.98    1.64
  -2   3 -17    1.16    1.44
   2  -3  17    2.24    1.73
  -2   3 -18    2.48    1.78
   2  -3  18    3.07    1.96
  -3   3  18    4.19    1.97
   3  -3 -18    2.46    1.83
  -3   3  17   17.34    3.49
   3  -3 -17    8.22    2.54
  -3   3  16    4.12    1.65
  -3   3  16    3.93    1.84
   3  -3 -16    3.94    1.59
  -3   3  15    1.69    1.30
  -3   3  15    2.30    1.54
   3  -3 -15    1.55    1.27
  -3   3  14    2.43    1.36
  -3   3  14    2.03    1.41
   3  -3 -14    2.62    1.58
  -3   3  13   19.90    2.48
  -3   3  13   18.91    3.15
   3  -3 -13   16.69    2.99
  -3   3  12   16.84    2.70
  -3   3  12   19.87    3.16
   3  -3 -12   14.42    2.66
  -3   3  11   18.61    2.28
  -3   3  11   21.16    3.14
   3  -3 -11   12.27    2.31
  -3   3  10   31.61    2.78
   3  -3 -10   38.08    3.20
  -3   3   9    3.45    1.22
  -3   3   9    3.55    1.33
   3  -3  -9    2.06    1.12
   3  -3  -9    1.70    0.75
  -3   3   8    3.03    0.78
  -3   3   8    2.32    1.04
  -3   3   8    4.15    1.36
   3  -3  -8    3.94    1.38
   3  -3  -8    2.54    0.77
  -3   3   7    5.91    1.05
  -3   3   7    9.43    1.81
  -3   3   7    5.88    1.48
   3  -3  -7    6.89    1.51
   3  -3  -7    7.36    1.12
  -3   3   6   15.25    1.37
  -3   3   6   16.49    2.30
  -3   3   6   12.56    1.99
   3  -3  -6   14.99    1.73
   3  -3  -6   14.95    1.22
  -3   3   5   53.22    2.49
  -3   3   5   61.48    3.35
  -3   3   5   56.24    2.09
  -3   3   5   59.75    3.32
   3  -3  -5   59.07    3.03
   3  -3  -5   61.84    2.21
  -3   3   4   10.18    1.22
  -3   3   4    9.86    1.67
  -3   3   4   10.33    0.97
  -3   3   4   11.18    1.82
   3  -3  -4   10.94    1.34
   3  -3  -4   10.62    1.78
  -3   3   3    2.82    0.86
  -3   3   3    3.16    1.05
  -3   3   3    2.52    0.63
  -3   3   3    2.25    0.94
   3  -3  -3    1.87    0.70
   3  -3  -3    3.08    1.05
  -3   3   2   99.63    3.65
  -3   3   2   96.18    3.96
  -3   3   2   97.37    2.78
  -3   3   2   95.06    3.93
   3  -3  -2   98.40    3.23
   3  -3  -2   96.37    3.95
  -3   3   1   32.13    2.16
  -3   3   1   27.81    2.20
  -3   3   1   33.28    1.74
  -3   3   1   31.07    2.29
   3  -3  -1   33.56    1.78
   3  -3  -1   31.45    2.30
  -3   3   0   39.43    2.46
  -3   3   0   36.15    2.44
  -3   3   0   36.49    1.91
   3  -3   0   39.63    1.80
   3  -3   0   40.68    2.61
  -3   3  -1    2.25    0.92
  -3   3  -1    1.29    0.68
  -3   3  -1    1.51    0.59
   3  -3   1    2.13    0.54
   3  -3   1    1.25    0.73
   3  -3   1    1.55    0.77
  -3   3  -2   40.29    2.63
  -3   3  -2   37.01    2.49
  -3   3  -2   38.38    2.19
   3  -3   2   35.76    1.47
   3  -3   2   41.26    2.62
   3  -3   2   38.69    2.62
  -3   3  -3   13.84    2.05
  -3   3  -3    8.58    1.52
  -3   3  -3   12.76    1.39
   3  -3   3    9.93    0.80
   3  -3   3   13.73    1.63
   3  -3   3    6.94    1.36
  -3   3  -4  134.86    4.92
  -3   3  -4  143.31    4.85
  -3   3  -4  149.66    4.71
   3  -3   4  137.74    2.53
   3  -3   4  149.47    4.96
   3  -3   4  140.60    5.04
  -3   3  -5   32.68    2.57
  -3   3  -5   29.70    2.31
   3  -3   5   31.49    1.29
   3  -3   5   32.72    2.44
   3  -3   5   26.01    2.35
  -3   3  -6   59.06    3.51
  -3   3  -6   50.59    3.08
   3  -3   6   52.01    3.09
   3  -3   6   50.27    3.26
  -3   3  -7   52.62    3.36
  -3   3  -7   51.43    3.28
   3  -3   7   57.02    3.28
   3  -3   7   53.92    3.50
  -3   3  -8   19.58    2.22
  -3   3  -8   25.89    2.50
   3  -3   8   25.38    2.32
   3  -3   8   24.59    2.56
  -3   3  -9   30.81    2.78
  -3   3  -9   27.29    2.68
   3  -3   9   28.91    2.52
   3  -3   9   26.66    2.76
  -3   3 -10   38.20    3.19
  -3   3 -10   39.05    3.28
   3  -3  10   39.34    2.99
   3  -3  10   40.71    3.43
  -3   3 -11   16.19    2.72
  -3   3 -11   16.00    2.79
   3  -3  11   18.25    2.66
   3  -3  11   16.29    2.70
  -3   3 -12   23.70    3.35
  -3   3 -12   21.03    3.38
   3  -3  12   20.07    2.40
   3  -3  12   15.22    2.73
  -3   3 -13   18.87    3.05
  -3   3 -13   12.87    2.71
   3  -3  13   20.20    2.92
   3  -3  13   17.99    3.17
  -3   3 -14    2.51    1.34
  -3   3 -14    2.22    1.43
   3  -3  14    1.88    1.49
  -3   3 -15    5.82    1.95
  -3   3 -15    5.30    1.98
   3  -3  15    4.78    2.02
  -3   3 -16   10.62    2.69
   3  -3  16    9.71    2.63
  -3   3 -17    3.57    1.94
   3  -3  17    2.73    1.94
  -4   3  18    4.33    1.99
   4  -3 -18    2.15    1.97
  -4   3  17   11.58    2.67
  -4   3  17   12.38    3.03
   4  -3 -17    7.09    2.16
  -4   3  16   26.09    3.76
  -4   3  16   25.90    4.12
   4  -3 -16   16.68    3.19
  -4   3  15   12.51    2.59
  -4   3  15   14.24    3.04
   4  -3 -15   10.36    2.49
  -4   3  14   19.36    3.02
  -4   3  14   17.07    3.21
   4  -3 -14   18.35    3.36
  -4   3  13    5.02    1.72
  -4   3  13    3.70    1.57
   4  -3 -13    4.22    1.74
  -4   3  12   11.08    2.35
  -4   3  12    8.99    2.13
   4  -3 -12   10.98    2.40
  -4   3  11    9.66    2.18
  -4   3  11    8.12    1.91
   4  -3 -11    7.95    1.98
  -4   3  10   72.69    4.23
  -4   3  10   62.86    4.10
  -4   3   9    8.13    1.85
  -4   3   9    6.77    1.69
   4  -3  -9    8.38    1.91
  -4   3   8   17.48    2.16
  -4   3   8   15.98    2.41
   4  -3  -8   14.15    2.26
  -4   3   7   15.43    1.35
  -4   3   7   17.40    2.06
  -4   3   7   15.97    2.41
   4  -3  -7   15.50    1.89
  -4   3   6    1.19    0.60
  -4   3   6    2.00    0.97
  -4   3   6    1.11    0.82
   4  -3  -6    1.03    0.70
  -4   3   5    7.02    1.23
  -4   3   5    5.21    1.38
  -4   3   5    6.44    0.70
  -4   3   5    5.95    1.45
   4  -3  -5    6.88    1.45
   4  -3  -5    6.99    0.75
   4  -3  -5    5.08    1.32
  -4   3   4    8.19    1.35
  -4   3   4    7.23    1.57
  -4   3   4    7.28    0.73
  -4   3   4    6.09    1.45
   4  -3  -4    8.51    1.50
   4  -3  -4   10.95    1.86
  -4   3   3   13.04    1.44
  -4   3   3   15.91    2.30
  -4   3   3   12.20    0.93
  -4   3   3   11.30    1.81
   4  -3  -3   14.18    1.52
   4  -3  -3   14.65    1.77
  -4   3   2    2.93    0.90
  -4   3   2    3.18    1.01
  -4   3   2    3.03    0.64
  -4   3   2    2.69    0.93
   4  -3  -2    3.38    0.89
   4  -3  -2    2.31    0.85
  -4   3   1   19.45    1.80
  -4   3   1   15.73    1.77
  -4   3   1   17.37    1.24
   4  -3  -1   16.49    1.44
   4  -3  -1   19.20    1.93
  -4   3   0   89.58    3.76
  -4   3   0   97.54    4.08
  -4   3   0   88.78    2.86
   4  -3   0   87.90    2.93
   4  -3   0   91.33    4.00
  -4   3  -1   18.79    1.87
  -4   3  -1   19.10    1.91
  -4   3  -1   18.01    1.45
   4  -3   1   19.85    1.40
   4  -3   1   15.78    1.79
  -4   3  -2   18.60    1.94
  -4   3  -2   17.65    1.82
  -4   3  -2   17.15    1.50
   4  -3   2   16.24    1.24
   4  -3   2   18.13    1.87
   4  -3   2   15.67    1.80
  -4   3  -3   14.17    1.70
  -4   3  -3   14.29    1.66
  -4   3  -3   14.91    1.51
   4  -3   3   15.05    1.20
   4  -3   3   15.60    1.77
   4  -3   3   16.58    1.88
  -4   3  -4   16.73    1.88
  -4   3  -4   14.98    1.71
  -4   3  -4   16.64    1.70
   4  -3   4   16.34    1.21
   4  -3   4   15.65    1.76
   4  -3   4   12.50    1.99
  -4   3  -5    4.58    1.26
  -4   3  -5    8.94    1.60
   4  -3   5    8.50    0.98
   4  -3   5    7.70    1.52
   4  -3   5    9.95    1.98
  -4   3  -6   40.07    3.02
  -4   3  -6   40.05    2.81
   4  -3   6   40.66    2.97
   4  -3   6   42.94    2.85
   4  -3   6   40.54    3.06
  -4   3  -7   30.18    2.75
  -4   3  -7   33.19    2.70
   4  -3   7   30.09    2.49
   4  -3   7   33.29    2.88
  -4   3  -8   88.37    4.62
  -4   3  -8   89.08    4.51
   4  -3   8   92.53    4.25
   4  -3   8   82.29    4.55
  -4   3  -9    5.30    1.59
  -4   3  -9    4.11    1.34
   4  -3   9    4.51    1.32
   4  -3   9    2.77    1.32
  -4   3 -10   15.14    2.62
  -4   3 -10   15.60    2.71
   4  -3  10   16.09    2.43
   4  -3  10   13.43    2.40
  -4   3 -11   12.96    2.53
  -4   3 -11   13.24    2.48
   4  -3  11   13.73    2.35
   4  -3  11   18.72    3.23
  -4   3 -12   20.53    3.09
  -4   3 -12   19.23    3.08
   4  -3  12   20.54    2.43
   4  -3  12   26.39    3.85
  -4   3 -13   26.71    3.09
  -4   3 -13   28.37    3.30
   4  -3  13   28.22    3.42
  -4   3 -14   19.13    3.17
  -4   3 -14   17.39    3.34
   4  -3  14   20.36    3.56
  -4   3 -15    3.10    1.59
  -4   3 -15    3.62    1.87
   4  -3  15    4.30    2.10
  -4   3 -16    1.16    1.37
  -4   3 -16    1.93    1.57
   4  -3  16    0.82    1.39
  -4   3 -17    0.12    1.30
   4  -3  17    1.59    1.68
  -5   3  18    1.70    1.82
  -5   3  17    1.43    1.50
  -5   3  17    3.21    1.97
   5  -3 -17    1.54    1.49
  -5   3  16    4.43    1.90
  -5   3  16    6.39    2.26
   5  -3 -16    2.50    1.44
  -5   3  15    1.23    1.42
  -5   3  15    0.93    1.35
   5  -3 -15    2.46    1.56
  -5   3  14   13.26    2.71
  -5   3  14   12.64    2.69
   5  -3 -14   12.83    2.87
  -5   3  13   11.62    2.50
  -5   3  13   10.54    2.45
   5  -3 -13    8.18    2.29
  -5   3  12    4.28    1.64
  -5   3  12    4.35    1.67
   5  -3 -12    4.43    1.72
  -5   3  11    4.11    1.51
  -5   3  11    4.71    1.68
   5  -3 -11    3.82    1.54
  -5   3  10    9.78    2.10
  -5   3  10    5.59    1.78
   5  -3 -10    6.71    1.75
  -5   3   9    7.51    1.88
  -5   3   9    5.11    1.56
   5  -3  -9    8.14    1.93
  -5   3   8   37.52    3.11
  -5   3   8   36.94    3.10
   5  -3  -8   40.88    3.13
  -5   3   7   19.94    1.55
  -5   3   7   18.56    2.68
  -5   3   7   19.09    2.21
   5  -3  -7   18.11    2.10
  -5   3   6   36.40    2.12
  -5   3   6   31.98    2.76
  -5   3   6   35.38    2.84
   5  -3  -6   38.52    2.86
  -5   3   5    4.70    1.07
  -5   3   5    4.34    1.36
  -5   3   5    7.39    1.68
   5  -3  -5    5.19    1.31
   5  -3  -5    5.07    1.48
  -5   3   4   10.20    1.54
  -5   3   4   10.09    1.86
  -5   3   4    9.10    1.79
   5  -3  -4   10.68    1.77
   5  -3  -4   10.03    1.85
  -5   3   3   11.26    1.41
  -5   3   3   13.10    2.10
  -5   3   3   12.25    0.85
  -5   3   3   12.81    2.05
   5  -3  -3   12.66    1.55
   5  -3  -3   12.38    1.98
  -5   3   2   54.32    2.92
  -5   3   2   55.07    3.28
  -5   3   2   50.18    1.73
  -5   3   2   50.04    3.14
   5  -3  -2   53.56    2.77
   5  -3  -2   52.47    3.21
  -5   3   1   27.13    2.15
  -5   3   1   28.11    2.40
  -5   3   1   28.82    1.51
   5  -3  -1   25.28    1.89
   5  -3  -1   29.46    2.46
  -5   3   0   22.76    2.06
  -5   3   0   21.64    2.11
  -5   3   0   21.47    1.44
   5  -3   0   18.63    1.59
   5  -3   0   23.17    2.20
  -5   3  -1   50.22    3.02
  -5   3  -1   46.95    2.95
  -5   3  -1   48.92    2.29
   5  -3   1   45.49    2.30
   5  -3   1   46.71    3.03
  -5   3  -2    3.11    1.13
  -5   3  -2    1.19    0.73
  -5   3  -2    2.39    0.79
   5  -3   2    2.10    0.74
   5  -3   2    1.68    0.83
   5  -3   2    1.93    0.93
  -5   3  -3   15.06    1.87
  -5   3  -3   15.50    1.77
  -5   3  -3   16.25    1.61
   5  -3   3   13.33    1.31
   5  -3   3   17.18    1.86
   5  -3   3   17.61    2.01
  -5   3  -4   31.58    2.63
  -5   3  -4   35.04    2.60
  -5   3  -4   35.08    2.40
   5  -3   4   35.63    1.97
   5  -3   4   37.43    2.67
   5  -3   4   33.30    2.75
  -5   3  -5   22.05    2.37
  -5   3  -5   20.70    2.09
  -5   3  -5   20.81    1.97
   5  -3   5   20.31    1.56
   5  -3   5   22.83    2.18
   5  -3   5   22.37    2.36
  -5   3  -6   13.61    2.35
  -5   3  -6   11.56    1.94
   5  -3   6   11.62    1.91
   5  -3   6   11.82    2.04
  -5   3  -7   12.22    2.30
  -5   3  -7   10.27    2.02
   5  -3   7   12.28    2.09
   5  -3   7   11.94    2.27
  -5   3  -8   51.93    3.69
  -5   3  -8   56.25    3.71
   5  -3   8   56.50    3.38
   5  -3   8   53.03    3.77
  -5   3  -9    6.08    1.68
  -5   3  -9    7.28    1.87
   5  -3   9    5.44    1.55
   5  -3   9    5.40    1.73
  -5   3 -10   29.42    3.02
  -5   3 -10   29.59    3.02
   5  -3  10   30.95    2.69
   5  -3  10   32.22    3.25
  -5   3 -11    2.64    1.33
  -5   3 -11    1.70    1.12
   5  -3  11    2.83    1.44
  -5   3 -12    0.24    0.94
  -5   3 -12    1.07    0.88
   5  -3  12   -0.06    0.95
  -5   3 -13    1.88    1.28
  -5   3 -13    1.38    1.32
   5  -3  13    1.95    1.47
  -5   3 -14    3.72    1.68
  -5   3 -14    3.09    1.61
   5  -3  14    3.80    1.87
  -5   3 -15    6.47    2.26
  -5   3 -15    7.55    2.35
  -5   3 -16   15.35    3.17
  -5   3 -16   14.74    3.32
   5  -3  16   15.08    3.44
  -6   3  17    1.59    1.70
  -6   3  17    4.78    2.28
   6  -3 -17    1.90    1.69
  -6   3  16    1.79    1.39
  -6   3  16    0.58    1.36
   6  -3 -16    0.52    1.15
  -6   3  15    6.79    2.26
  -6   3  15    9.78    2.54
   6  -3 -15    7.01    2.27
  -6   3  14    2.96    1.58
  -6   3  14    3.88    1.52
   6  -3 -14    4.43    2.03
  -6   3  13    4.79    1.82
  -6   3  13    4.78    1.65
   6  -3 -13    4.83    1.90
  -6   3  12    5.79    1.79
  -6   3  12    5.58    1.89
   6  -3 -12    3.97    1.67
  -6   3  11   11.37    2.45
  -6   3  11    8.66    2.14
   6  -3 -11    8.53    2.26
  -6   3  10   28.16    2.94
  -6   3  10   27.92    2.97
   6  -3 -10   32.18    3.22
  -6   3   9    2.82    1.28
  -6   3   9    4.70    1.54
   6  -3  -9    4.35    1.61
  -6   3   8    6.33    1.72
  -6   3   8    7.03    1.85
   6  -3  -8    4.72    1.49
  -6   3   7    9.01    1.90
  -6   3   7   16.21    2.58
   6  -3  -7   12.11    2.08
  -6   3   6   50.11    2.58
  -6   3   6   46.36    3.37
  -6   3   6   43.30    3.29
   6  -3  -6   46.84    3.26
   6  -3  -6   46.47    3.39
  -6   3   5   33.57    2.23
  -6   3   5   31.63    2.73
  -6   3   5   27.90    2.62
   6  -3  -5   29.88    2.55
   6  -3  -5   31.37    2.78
  -6   3   4   82.16    3.51
  -6   3   4   77.03    4.14
  -6   3   4   73.30    4.04
   6  -3  -4   74.27    3.74
   6  -3  -4   72.10    4.00
  -6   3   3   78.50    3.54
  -6   3   3   78.73    4.12
  -6   3   3   73.25    3.97
   6  -3  -3   75.39    3.63
   6  -3  -3   76.15    4.04
  -6   3   2    2.02    0.90
  -6   3   2    1.13    0.82
  -6   3   2    0.87    0.79
   6  -3  -2    1.92    0.86
   6  -3  -2    1.54    0.88
  -6   3   1   20.43    1.99
  -6   3   1   19.14    2.10
  -6   3   1   19.43    1.31
   6  -3  -1   18.45    1.78
   6  -3  -1   19.34    2.14
  -6   3   0   59.43    3.38
  -6   3   0   60.13    3.48
  -6   3   0   58.01    2.28
   6  -3   0   51.94    2.76
   6  -3   0   59.86    3.55
  -6   3  -1    6.71    1.56
  -6   3  -1    6.56    1.47
  -6   3  -1    7.12    1.16
   6  -3   1    6.71    1.32
   6  -3   1    7.44    1.70
  -6   3  -2   33.25    2.68
  -6   3  -2   35.33    2.69
  -6   3  -2   31.98    2.06
   6  -3   2   32.05    2.17
   6  -3   2   34.69    2.79
  -6   3  -3   22.28    2.34
  -6   3  -3   19.48    2.07
  -6   3  -3   19.55    1.78
   6  -3   3   16.56    1.65
   6  -3   3   23.68    2.23
   6  -3   3   19.83    2.20
  -6   3  -4   -0.42    0.54
  -6   3  -4    0.51    0.75
  -6   3  -4    0.35    0.59
   6  -3   4   -0.06    0.53
   6  -3   4    0.23    0.69
   6  -3   4    0.02    0.70
  -6   3  -5    1.82    1.00
  -6   3  -5    2.05    0.99
  -6   3  -5    2.00    0.91
   6  -3   5    1.37    0.81
   6  -3   5    1.71    0.92
   6  -3   5    1.46    0.99
  -6   3  -6   14.42    2.50
  -6   3  -6   13.72    2.15
   6  -3   6   15.14    2.23
   6  -3   6   17.24    2.69
  -6   3  -7   17.54    2.73
  -6   3  -7   15.86    2.36
   6  -3   7   19.77    2.13
   6  -3   7   21.00    3.07
  -6   3  -8    1.98    1.24
  -6   3  -8    2.16    1.15
   6  -3   8    3.04    1.17
   6  -3   8    1.44    1.13
  -6   3  -9    5.12    1.80
  -6   3  -9    2.93    1.24
   6  -3   9    2.74    1.15
   6  -3   9    3.79    1.57
  -6   3 -10    7.74    2.04
  -6   3 -10    9.39    2.18
   6  -3  10    8.91    2.18
  -6   3 -11    7.14    2.02
  -6   3 -11    9.45    2.20
   6  -3  11   11.19    2.58
  -6   3 -12    7.23    2.08
  -6   3 -12   11.50    2.72
   6  -3  12    7.09    2.23
  -6   3 -13   19.22    3.35
  -6   3 -13   16.09    3.19
   6  -3  13   22.22    3.76
  -6   3 -14    8.26    2.30
  -6   3 -14   13.70    3.04
   6  -3  14    9.11    2.68
  -6   3 -15    0.86    1.43
  -6   3 -15    0.45    1.29
   6  -3  15    0.35    1.36
  -6   3 -16   10.44    2.73
  -7   3  17    6.76    2.63
  -7   3  16   12.26    2.97
  -7   3  16   13.71    3.34
   7  -3 -16   10.39    2.90
  -7   3  15    7.16    2.43
  -7   3  15    3.20    1.83
   7  -3 -15    5.11    2.13
  -7   3  14   19.11    3.55
  -7   3  14   19.19    3.53
   7  -3 -14   20.26    3.60
  -7   3  13    5.07    1.85
  -7   3  13    2.66    1.59
   7  -3 -13    3.05    1.49
  -7   3  12    2.78    1.64
  -7   3  12    1.05    1.21
   7  -3 -12    2.34    1.54
  -7   3  11    1.92    1.32
  -7   3  11    1.72    1.37
   7  -3 -11    2.58    1.53
  -7   3  10   20.49    3.29
  -7   3  10   20.39    3.21
   7  -3 -10   14.97    2.79
  -7   3   9   12.04    2.58
  -7   3   9   12.90    2.69
   7  -3  -9    9.98    2.19
  -7   3   8   59.66    4.16
  -7   3   8   63.21    4.20
   7  -3  -8   57.20    3.96
  -7   3   7   35.14    3.19
  -7   3   7   30.32    3.00
   7  -3  -7   33.07    3.01
   7  -3  -7   29.58    2.94
  -7   3   6    8.71    1.49
  -7   3   6    9.87    2.05
  -7   3   6    8.21    1.88
   7  -3  -6    9.29    2.03
   7  -3  -6    7.74    1.75
  -7   3   5   43.44    2.64
  -7   3   5   43.14    3.37
  -7   3   5   39.31    3.20
   7  -3  -5   42.40    3.16
   7  -3  -5   42.26    3.30
  -7   3   4   25.92    2.18
  -7   3   4   23.99    2.59
  -7   3   4   21.84    2.45
   7  -3  -4   20.37    2.28
   7  -3  -4   24.28    2.55
  -7   3   3    4.48    1.20
  -7   3   3    4.37    1.41
  -7   3   3    3.34    1.16
   7  -3  -3    3.22    1.17
   7  -3  -3    3.70    1.25
  -7   3   2   92.38    4.14
  -7   3   2   93.30    4.58
   7  -3  -2   89.41    4.09
   7  -3  -2   90.58    4.52
  -7   3   1    2.58    1.01
  -7   3   1    5.24    1.52
   7  -3  -1    4.49    1.21
   7  -3  -1    3.53    1.28
  -7   3   0    2.40    1.07
  -7   3   0    2.14    1.05
   7  -3   0    3.01    1.07
   7  -3   0    2.13    1.09
  -7   3  -1   10.61    1.99
  -7   3  -1   12.42    2.10
  -7   3  -1   10.50    1.45
   7  -3   1   10.87    1.78
   7  -3   1   11.77    2.08
  -7   3  -2    2.22    1.09
  -7   3  -2    1.95    0.99
  -7   3  -2    1.46    0.68
   7  -3   2    1.78    0.91
   7  -3   2    0.87    0.87
  -7   3  -3    3.85    1.41
  -7   3  -3    1.81    0.98
  -7   3  -3    2.70    0.93
   7  -3   3    3.33    1.10
   7  -3   3    1.75    0.97
   7  -3   3    1.14    0.97
  -7   3  -4   23.70    2.57
  -7   3  -4   23.65    2.35
  -7   3  -4   25.90    2.18
   7  -3   4   21.89    2.05
   7  -3   4   25.46    2.36
   7  -3   4   22.86    2.54
  -7   3  -5    7.84    1.96
  -7   3  -5    4.71    1.33
  -7   3  -5    4.04    1.24
   7  -3   5    3.99    1.17
   7  -3   5    4.94    1.38
   7  -3   5    6.20    1.72
  -7   3  -6    5.58    1.65
  -7   3  -6    7.98    1.74
  -7   3  -6    9.99    1.97
   7  -3   6    6.43    1.62
   7  -3   6    5.95    1.69
  -7   3  -7   12.50    2.56
  -7   3  -7   10.63    2.10
   7  -3   7   11.45    2.03
   7  -3   7    9.24    2.21
  -7   3  -8    6.75    2.02
  -7   3  -8    6.51    1.79
   7  -3   8    6.35    2.08
   7  -3   8    6.47    1.84
  -7   3  -9    4.07    1.74
  -7   3  -9    2.84    1.33
   7  -3   9    3.35    1.50
  -7   3 -10   11.51    2.55
  -7   3 -10   11.09    2.43
   7  -3  10   10.30    2.43
  -7   3 -11    6.18    1.94
  -7   3 -11   12.43    2.66
   7  -3  11    7.72    2.19
  -7   3 -12    3.35    1.70
  -7   3 -12    5.51    2.05
   7  -3  12    4.42    1.85
  -7   3 -13    8.01    2.56
  -7   3 -13    9.95    2.53
   7  -3  13    5.85    2.21
  -7   3 -14   11.91    2.78
  -7   3 -14   12.61    3.08
   7  -3  14   11.64    2.99
  -7   3 -15    4.01    2.02
  -7   3 -15    6.37    2.27
   7  -3  15    3.97    2.07
  -8   3  16    6.22    2.30
  -8   3  16    4.02    2.22
   8  -3 -16    5.39    2.42
  -8   3  15    3.18    1.82
  -8   3  15    2.84    1.92
   8  -3 -15    0.26    1.54
  -8   3  14    2.00    1.54
  -8   3  14    1.93    1.67
   8  -3 -14    2.62    1.74
  -8   3  13    5.95    2.07
  -8   3  13    5.60    2.16
   8  -3 -13    5.30    2.13
  -8   3  12    7.25    2.13
  -8   3  12    6.14    2.23
   8  -3 -12    6.94    2.17
  -8   3  11    8.79    2.25
  -8   3  11    7.81    2.13
   8  -3 -11    8.02    2.29
  -8   3  10    7.95    2.24
  -8   3  10    5.91    2.00
   8  -3 -10    5.49    1.95
  -8   3   9    2.32    1.36
  -8   3   9    1.54    1.25
   8  -3  -9    2.06    1.23
  -8   3   8   19.13    2.98
  -8   3   8   18.95    3.17
   8  -3  -8   19.55    3.11
   8  -3  -8   19.65    3.12
  -8   3   7   23.02    3.35
  -8   3   7   21.05    2.61
   8  -3  -7   17.59    2.78
   8  -3  -7   20.54    2.96
  -8   3   6   18.26    2.86
  -8   3   6   17.76    2.82
   8  -3  -6   21.88    2.58
   8  -3  -6   25.51    2.79
  -8   3   5    3.52    1.12
  -8   3   5    3.73    1.34
  -8   3   5    2.99    1.30
   8  -3  -5    4.16    1.46
   8  -3  -5    3.62    1.38
  -8   3   4   68.23    3.58
  -8   3   4   68.29    4.25
  -8   3   4   68.63    4.16
   8  -3  -4   70.90    4.11
   8  -3  -4   75.17    4.37
  -8   3   3    5.61    1.39
  -8   3   3    5.76    1.70
  -8   3   3    4.37    1.41
   8  -3  -3    4.26    1.44
   8  -3  -3    7.17    1.78
  -8   3   2    1.32    0.85
  -8   3   2    1.11    0.93
   8  -3  -2    1.89    1.02
   8  -3  -2    2.47    1.16
  -8   3   1    9.92    1.98
  -8   3   1   14.03    2.38
   8  -3  -1   12.38    2.17
   8  -3  -1   14.81    2.46
  -8   3   0   35.73    2.95
  -8   3   0   42.47    3.21
   8  -3   0   35.50    2.79
   8  -3   0   36.78    3.07
  -8   3  -1   19.81    2.33
  -8   3  -1   20.35    2.35
   8  -3   1   19.43    2.17
   8  -3   1   15.68    2.46
  -8   3  -2   40.58    3.29
  -8   3  -2   46.70    3.28
   8  -3   2   41.02    2.92
   8  -3   2   44.88    3.39
  -8   3  -3   22.27    3.15
  -8   3  -3   17.26    2.53
   8  -3   3   15.98    1.94
   8  -3   3   21.18    2.29
   8  -3   3   17.16    2.61
  -8   3  -4    2.69    1.28
  -8   3  -4    2.69    1.14
  -8   3  -4    3.32    1.14
   8  -3   4    4.24    1.29
   8  -3   4    1.78    1.05
   8  -3   4    2.96    1.32
  -8   3  -5    0.87    0.90
  -8   3  -5    1.69    0.98
  -8   3  -5    1.83    0.92
   8  -3   5    1.37    0.97
   8  -3   5    1.88    0.91
   8  -3   5    1.25    1.02
  -8   3  -6   17.38    3.02
  -8   3  -6   16.38    2.40
  -8   3  -6   15.65    2.49
   8  -3   6   11.87    2.03
   8  -3   6   12.84    2.54
  -8   3  -7   13.68    2.68
  -8   3  -7   17.05    2.67
   8  -3   7   16.70    2.92
  -8   3  -8    2.19    1.21
  -8   3  -8    3.95    1.51
   8  -3   8    3.41    1.58
  -8   3  -9    3.29    1.72
  -8   3  -9    1.45    1.17
   8  -3   9    1.68    1.41
  -8   3 -10    3.67    1.68
  -8   3 -10    3.03    1.43
   8  -3  10    2.62    1.48
  -8   3 -11    4.78    1.75
  -8   3 -11    6.36    2.04
   8  -3  11    5.31    1.95
  -8   3 -12    1.79    1.52
  -8   3 -12    0.75    1.29
   8  -3  12    0.82    1.42
  -8   3 -13    6.81    2.51
  -8   3 -13    7.09    2.24
   8  -3  13    6.90    2.27
  -8   3 -14    3.13    2.14
  -8   3 -14    3.16    1.76
   8  -3  14    4.23    2.08
  -9   3  15    7.76    2.50
  -9   3  15    6.36    2.50
   9  -3 -15    5.43    2.43
  -9   3  14    7.91    2.58
  -9   3  14    7.79    2.44
   9  -3 -14    7.29    2.28
  -9   3  13    9.62    2.63
  -9   3  13    9.47    2.61
   9  -3 -13   12.03    3.04
  -9   3  12    7.21    2.27
  -9   3  12    4.94    1.86
   9  -3 -12    6.44    2.34
  -9   3  11    0.70    1.21
  -9   3  11    0.53    1.07
   9  -3 -11    0.98    1.13
  -9   3  10    7.47    2.31
  -9   3  10    6.35    2.01
   9  -3 -10    4.20    1.71
  -9   3   9   10.39    2.58
  -9   3   9    7.39    2.09
   9  -3  -9    6.90    2.07
   9  -3  -9    6.68    2.05
  -9   3   8    3.25    1.45
  -9   3   8    6.20    1.95
   9  -3  -8    5.46    1.85
   9  -3  -8    6.10    1.92
  -9   3   7   10.78    2.39
  -9   3   7   10.09    2.24
   9  -3  -7   12.81    2.54
   9  -3  -7   10.80    2.32
  -9   3   6    1.38    1.20
  -9   3   6    3.09    1.46
   9  -3  -6    2.63    1.38
   9  -3  -6    2.25    1.29
  -9   3   5   18.08    2.15
  -9   3   5   19.93    3.23
  -9   3   5   17.37    2.83
   9  -3  -5   16.39    2.75
   9  -3  -5   21.51    2.66
  -9   3   4   39.82    2.93
  -9   3   4   39.73    3.42
  -9   3   4   38.44    3.36
   9  -3  -4   36.24    3.23
   9  -3  -4   44.29    3.57
  -9   3   3   40.24    3.03
  -9   3   3   39.84    3.39
   9  -3  -3   43.32    3.42
   9  -3  -3   42.99    3.51
  -9   3   2   37.95    3.03
  -9   3   2   41.74    3.42
   9  -3  -2   37.71    3.15
   9  -3  -2   37.42    3.24
  -9   3   1   11.81    2.24
  -9   3   1   11.96    2.26
   9  -3  -1   12.80    2.33
   9  -3  -1   15.25    2.49
  -9   3   0    6.90    1.78
  -9   3   0    7.74    1.91
   9  -3   0    5.65    1.55
   9  -3   0    7.90    1.86
  -9   3  -1    3.02    1.35
  -9   3  -1    3.53    1.34
   9  -3   1    4.82    1.46
   9  -3   1    3.79    1.44
  -9   3  -2   15.93    2.63
  -9   3  -2   13.42    2.27
   9  -3   2   14.78    2.39
   9  -3   2   16.29    2.71
  -9   3  -3    8.82    2.21
  -9   3  -3    7.66    1.85
   9  -3   3    7.44    1.76
   9  -3   3    6.41    1.68
   9  -3   3    5.14    1.62
  -9   3  -4   12.22    2.55
  -9   3  -4   15.23    2.40
   9  -3   4   16.71    2.50
   9  -3   4   14.48    2.35
   9  -3   4   14.47    2.64
  -9   3  -5    1.50    1.27
  -9   3  -5    1.92    1.41
   9  -3   5    1.98    1.04
   9  -3   5    1.89    1.29
  -9   3  -6    0.55    1.00
  -9   3  -6   -0.62    0.62
   9  -3   6   -0.27    0.81
  -9   3  -7    3.49    1.58
  -9   3  -7    3.53    1.39
   9  -3   7    4.55    1.82
  -9   3  -8    3.84    1.51
  -9   3  -8    5.38    1.76
   9  -3   8    5.37    1.95
  -9   3  -9    9.65    2.56
  -9   3  -9    5.87    1.80
   9  -3   9    6.12    2.08
  -9   3 -10   -0.20    1.05
  -9   3 -10    0.22    0.94
   9  -3  10    0.29    1.22
  -9   3 -11   25.59    4.12
  -9   3 -11   25.05    3.73
   9  -3  11   31.06    3.72
  -9   3 -12    1.26    1.33
  -9   3 -12    0.10    1.28
   9  -3  12    0.58    1.52
  -9   3 -13    4.19    2.15
  -9   3 -13    3.56    1.91
   9  -3  13    4.22    2.17
 -10   3  14    7.74    2.60
 -10   3  14    7.71    2.73
  10  -3 -14    6.55    2.66
 -10   3  13    5.14    2.23
 -10   3  13    7.42    2.39
  10  -3 -13    5.85    2.56
 -10   3  12    6.99    2.27
 -10   3  12    7.56    2.40
  10  -3 -12    7.14    2.46
 -10   3  11   15.25    3.19
 -10   3  11   11.49    2.80
  10  -3 -11    9.64    2.64
 -10   3  10    9.07    2.43
 -10   3  10    7.94    2.37
  10  -3 -10    7.31    2.25
  10  -3 -10    9.89    2.46
 -10   3   9    3.18    1.60
 -10   3   9    6.92    2.16
  10  -3  -9    3.78    1.68
  10  -3  -9    6.27    2.02
 -10   3   8    8.35    2.30
 -10   3   8    7.66    2.22
  10  -3  -8    7.94    2.22
  10  -3  -8    9.95    2.45
 -10   3   7    3.01    1.54
 -10   3   7    2.52    1.50
  10  -3  -7    1.83    1.39
  10  -3  -7    2.97    1.46
 -10   3   6    8.78    2.42
 -10   3   6   10.58    2.41
  10  -3  -6    6.27    1.94
  10  -3  -6   10.68    2.50
 -10   3   5   28.16    3.14
 -10   3   5   30.81    3.23
  10  -3  -5   32.25    3.38
  10  -3  -5   36.88    3.46
 -10   3   4    4.40    1.39
 -10   3   4    4.09    1.57
 -10   3   4    4.80    1.70
  10  -3  -4    4.80    1.78
  10  -3  -4    5.20    1.75
 -10   3   3    0.95    0.90
 -10   3   3    0.10    1.00
  10  -3  -3    0.25    1.00
  10  -3  -3    0.35    0.94
 -10   3   2   29.25    2.86
 -10   3   2   29.77    3.12
  10  -3  -2   27.65    3.02
  10  -3  -2   28.53    3.00
 -10   3   1   13.93    2.50
 -10   3   1   14.65    2.67
  10  -3  -1   13.63    2.60
  10  -3  -1   12.77    2.46
 -10   3   0    3.56    1.44
 -10   3   0    4.78    1.64
  10  -3   0    5.10    1.70
  10  -3   0    3.44    1.52
 -10   3  -1   10.48    2.29
 -10   3  -1    9.24    2.04
  10  -3   1    7.88    1.98
  10  -3   1   11.46    2.33
 -10   3  -2    1.29    1.19
 -10   3  -2    2.87    1.30
  10  -3   2    2.06    1.30
  10  -3   2    1.42    1.18
 -10   3  -3    0.20    0.79
 -10   3  -3    0.19    0.91
  10  -3   3    0.79    0.99
  10  -3   3    0.47    0.94
  10  -3   3    0.29    1.01
 -10   3  -4   16.19    2.99
  10  -3   4   14.82    2.55
  10  -3   4   14.53    2.75
 -10   3  -5    2.31    1.27
  10  -3   5    3.15    1.51
 -10   3  -6   10.84    2.63
  10  -3   6    9.07    2.31
 -10   3  -7   16.90    3.19
  10  -3   7   18.15    3.13
 -10   3  -8    0.62    1.35
  10  -3   8   -0.01    1.19
 -10   3  -9   10.76    2.65
 -10   3  -9   18.83    4.00
  10  -3   9   11.87    2.76
 -10   3 -10    7.41    2.59
 -10   3 -10    5.90    1.96
  10  -3  10    8.65    2.55
 -10   3 -11    4.84    2.28
 -10   3 -11    6.75    2.23
  10  -3  11    4.96    2.20
 -11   3  12    2.71    1.73
 -11   3  12    3.25    1.93
  11  -3 -12    3.31    2.03
  11  -3 -12    3.27    1.91
 -11   3  11    0.87    1.39
 -11   3  11    2.01    1.64
  11  -3 -11    0.50    1.27
  11  -3 -11    2.72    1.73
 -11   3  10    5.93    2.30
 -11   3  10    4.23    1.97
  11  -3 -10    6.16    2.27
  11  -3 -10    6.29    2.09
 -11   3   9    0.51    1.32
 -11   3   9    1.84    1.50
  11  -3  -9    2.20    1.63
  11  -3  -9    0.53    1.30
 -11   3   8    0.24    1.28
 -11   3   8    2.07    1.37
  11  -3  -8    0.19    1.27
  11  -3  -8    0.69    1.33
 -11   3   7    9.04    2.26
 -11   3   7   11.92    2.70
  11  -3  -7    7.98    2.38
  11  -3  -7   12.15    2.69
 -11   3   6    3.54    1.69
 -11   3   6    2.85    1.52
  11  -3  -6    3.83    1.81
  11  -3  -6    3.57    1.51
 -11   3   5    1.20    1.30
 -11   3   5    1.02    1.23
  11  -3  -5    0.10    1.20
  11  -3  -5    0.56    1.11
 -11   3   4   12.60    2.68
  11  -3  -4   13.44    2.74
  11  -3  -4   11.38    2.47
 -11   3   3    4.63    1.59
 -11   3   3    5.26    1.82
  11  -3  -3    4.62    1.78
  11  -3  -3    6.51    1.97
 -11   3   2    2.59    1.45
 -11   3   2    2.97    1.58
  11  -3  -2    4.15    1.80
  11  -3  -2    3.67    1.56
 -11   3   1   11.87    2.39
 -11   3   1   19.65    3.16
  11  -3  -1    9.49    2.17
  11  -3  -1   13.12    2.62
 -11   3   0    9.09    2.21
 -11   3   0    5.88    1.94
  11  -3   0    6.07    1.89
  11  -3   0    4.58    1.69
 -11   3  -1    3.33    1.43
 -11   3  -1    3.24    1.39
  11  -3   1    2.27    1.54
  11  -3   1    4.81    1.74
 -11   3  -2   16.48    2.98
 -11   3  -2   15.51    4.07
  11  -3   2   15.63    2.79
  11  -3   2   13.34    2.48
 -11   3  -3   11.71    2.75
  11  -3   3   10.12    2.34
  11  -3   3   14.41    2.69
 -11   3  -4    5.43    1.97
  11  -3   4    4.59    1.73
 -11   3  -5    5.28    1.84
  11  -3   5    8.27    2.20
 -11   3  -6   13.54    3.11
  11  -3   6   12.37    2.77
 -11   3  -7    1.88    1.53
  11  -3   7    2.31    1.56
 -11   3  -8   10.31    2.75
  11  -3   8    9.52    2.52
 -11   3  -9    3.16    1.69
  11  -3   9    6.52    2.38
 -11   3 -10    2.48    1.97
 -12   3  11    4.72    2.34
 -12   3  11    3.91    2.00
  12  -3 -11    4.16    2.20
  12  -3 -11    5.34    2.24
 -12   3  10    4.52    2.17
 -12   3  10    7.50    2.41
  12  -3 -10    8.47    2.84
  12  -3 -10    6.10    2.20
 -12   3   9    3.86    1.88
 -12   3   9    7.50    2.41
  12  -3  -9    6.25    2.38
  12  -3  -9    4.52    1.95
 -12   3   8    3.13    1.75
 -12   3   8    4.33    1.89
  12  -3  -8    3.41    1.92
  12  -3  -8    3.21    1.72
 -12   3   7    6.84    2.26
 -12   3   7    4.04    1.81
  12  -3  -7    4.14    2.02
  12  -3  -7    4.26    1.76
 -12   3   6    5.20    2.05
 -12   3   6    5.60    2.05
  12  -3  -6    6.59    2.22
  12  -3  -6    6.38    2.15
 -12   3   5    4.65    2.02
  12  -3  -5    3.48    1.80
  12  -3  -5    4.66    1.83
 -12   3   4    6.71    2.24
  12  -3  -4    6.77    2.27
  12  -3  -4    7.17    2.17
 -12   3   3    6.65    2.11
 -12   3   3    6.05    2.10
  12  -3  -3    5.84    2.09
  12  -3  -3    6.80    2.04
 -12   3   2   13.86    2.75
 -12   3   2   12.10    2.55
  12  -3  -2   13.05    2.80
  12  -3  -2   10.59    2.41
 -12   3   1    9.15    2.23
 -12   3   1   10.18    2.37
  12  -3  -1    8.32    2.28
  12  -3  -1    9.01    2.24
 -12   3   0    3.37    1.52
 -12   3   0    3.36    1.63
  12  -3   0    2.93    1.75
  12  -3   0    2.42    1.53
 -12   3  -1   17.12    3.24
  12  -3   1   15.05    2.87
  12  -3   1   14.05    2.75
 -12   3  -2    2.75    1.53
  12  -3   2    5.84    1.96
  12  -3   2    3.40    1.62
 -12   3  -3    1.44    1.35
  12  -3   3    1.91    1.44
 -12   3  -4   15.75    3.23
  12  -3   4   13.37    2.81
 -12   3  -5    1.74    1.45
 -12   3  -6    2.64    1.74
 -12   3  -7   14.04    3.15
 -12   3  -8   10.44    2.91
 -13   3   8    6.72    2.40
 -13   3   8    7.27    2.30
  13  -3  -8    5.39    2.36
  13  -3  -8    9.19    2.59
 -13   3   7    2.89    1.94
 -13   3   7    3.21    1.73
  13  -3  -7    4.88    2.31
  13  -3  -7    1.70    1.61
 -13   3   6    0.53    1.37
  13  -3  -6    0.54    1.74
  13  -3  -6    1.07    1.53
 -13   3   5    6.82    2.34
  13  -3  -5    8.36    2.61
  13  -3  -5    6.59    2.16
 -13   3   4    6.74    2.31
  13  -3  -4    4.42    2.22
  13  -3  -4    6.14    2.24
 -13   3   3    1.89    1.47
  13  -3  -3    1.80    1.76
 -13   3   2    4.90    1.88
 -13   3   2    5.18    1.80
  13  -3  -2    5.85    2.19
 -13   3   1   16.35    3.10
  13  -3  -1   14.57    3.15
 -13   3   0    7.03    2.10
  13  -3   0    6.93    2.37
 -13   3  -1    5.00    2.00
  13  -3   1    5.27    2.04
 -13   3  -2    2.63    1.52
  13  -3   2    3.81    2.02
 -13   3  -3    8.56    2.58
 -13   3  -4    5.80    2.23
 -13   3  -5    2.93    1.59
 -14   3   1    5.13    1.93
  12   4   4    0.72    1.83
  12   4   4    0.52    1.61
 -12  -4  -4    1.39    1.36
 -12  -4  -4    0.72    1.33
  12   4   3    6.05    2.47
  12   4   3    1.97    1.83
 -12  -4  -3    3.57    1.79
 -12  -4  -3    4.13    1.97
  12   4   2    4.83    2.21
  12   4   2    3.29    2.06
 -12  -4  -2    3.29    1.77
 -12  -4  -2    5.11    2.04
  12   4   1    2.22    1.84
  12   4   1    1.89    1.68
 -12  -4  -1    2.99    1.64
 -12  -4  -1    2.75    1.72
  12   4   0    5.69    2.17
  12   4   0    5.92    2.27
 -12  -4   0    7.14    2.26
 -12  -4   0    5.24    2.00
  12   4  -1    0.33    1.33
  12   4  -1    0.05    1.43
 -12  -4   1   -0.37    1.07
 -12  -4   1   -0.08    1.16
  12   4  -2    6.02    2.23
  12   4  -2    4.86    2.25
 -12  -4   2    4.61    1.86
  12   4  -3    0.94    1.50
  12   4  -3    0.83    1.66
 -12  -4   3    0.20    0.97
  12   4  -4    6.09    2.21
  12   4  -4    7.77    2.56
 -12  -4   4    8.02    2.36
  12   4  -5    0.23    1.56
  12   4  -5    3.15    1.88
 -12  -4   5    1.13    1.31
  12   4  -6    3.77    2.03
 -12  -4   6    2.33    1.61
  12   4  -7   -0.10    1.31
 -12  -4   7    1.17    1.42
 -12  -4   7   -0.32    1.33
  11   4   7    5.67    2.28
 -11  -4  -7    2.20    1.75
 -11  -4  -7    4.74    2.07
  11   4   6    7.80    2.57
  11   4   6    4.72    2.28
 -11  -4  -6    7.30    2.69
 -11  -4  -6    7.72    2.39
  11   4   5    3.94    1.99
  11   4   5    1.42    1.42
 -11  -4  -5    1.65    1.58
 -11  -4  -5    3.05    1.72
  11   4   4    9.18    2.60
  11   4   4   13.88    3.13
 -11  -4  -4    6.98    2.15
 -11  -4  -4   12.43    2.98
  11   4   3   -0.25    1.30
  11   4   3   -0.32    1.25
 -11  -4  -3    0.67    1.34
 -11  -4  -3   -0.41    1.00
  11   4   2    2.84    1.86
  11   4   2    2.72    1.63
 -11  -4  -2    1.37    1.47
 -11  -4  -2    3.80    1.85
  11   4   1    1.67    1.54
  11   4   1    1.20    1.52
 -11  -4  -1    1.79    1.44
 -11  -4  -1    1.07    1.20
  11   4   0    6.65    2.26
  11   4   0   11.57    2.74
 -11  -4   0   10.88    2.70
 -11  -4   0    8.97    2.37
  11   4  -1    5.24    1.99
  11   4  -1    6.57    2.27
 -11  -4   1    4.12    1.72
  11   4  -2    4.10    1.81
  11   4  -2    5.76    2.11
 -11  -4   2    4.42    1.95
  11   4  -3    2.09    1.59
  11   4  -3    1.94    1.56
 -11  -4   3    1.95    1.51
  11   4  -4   -0.56    1.13
  11   4  -4    0.31    1.20
 -11  -4   4   -0.67    0.91
  11   4  -5    1.67    1.49
  11   4  -5    1.35    1.59
 -11  -4   5    0.54    1.07
 -11  -4   5    1.60    1.42
  11   4  -6    3.37    1.86
 -11  -4   6    3.89    1.82
 -11  -4   6    4.22    1.76
  11   4  -7    6.14    2.14
 -11  -4   7    8.96    2.55
 -11  -4   7    4.18    1.93
  11   4  -8   11.14    2.88
 -11  -4   8    9.55    2.43
 -11  -4   8   10.61    2.61
  11   4  -9    1.04    1.48
 -11  -4   9    0.31    1.61
  11   4 -10   -0.36    1.70
 -11  -4  10    1.42    1.74
  10   4   9    2.07    1.88
 -10  -4  -9    2.02    1.78
 -10  -4  -9    1.45    1.60
  10   4   8   13.86    3.11
 -10  -4  -8   10.74    2.66
 -10  -4  -8   12.42    3.11
  10   4   7    0.56    1.51
 -10  -4  -7    0.40    1.45
 -10  -4  -7    0.87    1.27
  10   4   6    0.68    1.41
  10   4   6    2.27    1.83
 -10  -4  -6    2.36    1.53
  10   4   5    3.10    1.71
  10   4   5    4.32    1.95
 -10  -4  -5    4.12    1.83
 -10  -4  -5    5.51    2.03
  10   4   4   -0.09    1.04
  10   4   4   -0.85    1.12
 -10  -4  -4   -0.17    0.91
 -10  -4  -4    0.16    1.02
  10   4   3    0.81    1.34
  10   4   3    1.06    1.49
 -10  -4  -3    1.58    1.36
 -10  -4  -3    0.16    1.05
  10   4   2   22.02    3.61
  10   4   2   13.46    2.76
 -10  -4  -2   17.58    3.24
 -10  -4  -2   20.31    3.37
  10   4   1    0.92    1.30
  10   4   1    0.52    1.09
 -10  -4  -1    0.10    1.06
 -10  -4  -1    0.02    0.99
  10   4   0    5.06    1.86
  10   4   0    4.76    1.85
 -10  -4   0    4.79    1.87
  10   4  -1    0.55    1.17
  10   4  -1    1.32    1.39
 -10  -4   1    1.30    1.27
  10   4  -2   10.97    2.36
  10   4  -2    9.34    2.41
 -10  -4   2   13.58    2.78
  10   4  -3   -0.58    0.97
  10   4  -3    0.74    1.22
 -10  -4   3   -0.01    0.95
 -10  -4   3    0.53    0.97
  10   4  -4    7.95    2.09
  10   4  -4    7.08    2.18
 -10  -4   4    7.38    2.17
 -10  -4   4    6.97    1.92
  10   4  -5    4.94    1.82
  10   4  -5    4.36    1.87
 -10  -4   5    4.17    1.75
 -10  -4   5    3.60    1.64
  10   4  -6    1.12    1.33
 -10  -4   6    1.58    1.22
 -10  -4   6    0.26    1.16
  10   4  -7    5.39    1.95
 -10  -4   7    8.62    2.32
 -10  -4   7    4.94    1.92
  10   4  -8   14.20    2.98
 -10  -4   8   13.22    2.70
 -10  -4   8   14.58    3.06
  10   4  -9    2.36    1.48
 -10  -4   9    6.07    2.85
 -10  -4   9    3.17    1.72
  10   4 -10    3.94    1.91
 -10  -4  10    2.08    1.59
  10   4 -11   -0.86    1.24
 -10  -4  11    0.27    1.55
  10   4 -12    1.99    1.76
 -10  -4  12   -0.43    1.20
   9   4  11    3.39    2.13
  -9  -4 -11    1.64    1.83
  -9  -4 -11    2.37    1.73
   9   4  10   10.70    2.93
  -9  -4 -10   10.29    2.79
  -9  -4 -10   15.31    3.37
   9   4   9    2.16    1.77
  -9  -4  -9    0.17    1.28
  -9  -4  -9    0.47    1.29
   9   4   8    1.44    1.57
  -9  -4  -8    1.80    1.40
  -9  -4  -8    2.15    1.58
   9   4   7    1.83    1.63
   9   4   7    1.26    1.38
  -9  -4  -7    0.88    1.27
  -9  -4  -7    0.31    1.08
   9   4   6    5.22    1.93
   9   4   6    7.39    2.24
  -9  -4  -6    6.71    2.26
  -9  -4  -6    6.36    2.16
   9   4   5    5.84    2.07
   9   4   5    3.80    1.71
  -9  -4  -5    3.38    1.66
  -9  -4  -5    4.43    1.76
   9   4   4    8.75    2.21
   9   4   4   12.85    2.94
  -9  -4  -4    8.42    2.20
  -9  -4  -4   15.11    3.10
   9   4   3    6.02    2.03
   9   4   3    3.94    1.83
  -9  -4  -3    5.02    1.72
  -9  -4  -3    3.93    1.62
   9   4   2   10.75    2.48
   9   4   2   10.03    2.50
  -9  -4  -2    8.33    2.24
   9   4   1    0.62    1.17
   9   4   1    0.67    1.16
  -9  -4  -1    0.35    0.83
   9   4   0   17.11    2.85
   9   4   0   14.12    2.75
  -9  -4   0   23.24    3.59
   9   4  -1    4.40    1.60
   9   4  -1    4.84    1.96
  -9  -4   1    4.40    1.69
   9   4  -2    3.12    1.44
   9   4  -2    3.28    1.45
  -9  -4   2    3.08    1.59
  -9  -4   2    4.12    1.43
   9   4  -3   22.47    3.20
   9   4  -3   18.08    3.10
  -9  -4   3   19.67    3.14
  -9  -4   3   19.43    2.87
   9   4  -4    5.68    1.83
   9   4  -4    9.11    2.34
  -9  -4   4    8.46    2.22
  -9  -4   4    8.00    1.98
   9   4  -5    3.56    1.50
   9   4  -5    2.10    1.46
  -9  -4   5    2.91    1.49
  -9  -4   5    5.86    1.94
   9   4  -6   18.45    3.33
  -9  -4   6   19.16    3.16
  -9  -4   6   17.14    3.03
   9   4  -7   -0.09    1.03
  -9  -4   7   -0.43    0.81
  -9  -4   7    0.19    1.06
   9   4  -8    4.09    1.83
   9   4  -8    3.79    1.85
  -9  -4   8    6.15    1.84
  -9  -4   8    3.50    1.66
   9   4  -9    0.90    1.26
   9   4  -9    2.19    1.61
  -9  -4   9    3.75    1.52
  -9  -4   9    1.54    1.50
   9   4 -10    4.76    2.03
  -9  -4  10    2.98    1.69
   9   4 -11    5.64    2.21
  -9  -4  11    6.50    2.28
   9   4 -12    5.63    2.24
  -9  -4  12    4.95    2.22
   9   4 -13    4.16    2.19
  -9  -4  13    2.51    1.91
   8   4  12    3.14    1.94
  -8  -4 -12    2.84    1.76
  -8  -4 -12    2.39    1.98
   8   4  11    0.68    1.53
  -8  -4 -11    2.06    1.46
  -8  -4 -11    1.63    1.72
   8   4  10   10.33    2.79
  -8  -4 -10    8.44    2.37
  -8  -4 -10    6.29    2.16
   8   4   9    0.43    1.33
  -8  -4  -9   -0.01    1.18
  -8  -4  -9    0.87    0.98
   8   4   8   20.91    3.52
  -8  -4  -8   14.37    2.85
  -8  -4  -8   16.02    3.07
   8   4   7    0.85    1.26
   8   4   7    0.86    1.09
  -8  -4  -7    1.97    1.35
  -8  -4  -7    0.84    1.09
   8   4   6    1.40    1.36
   8   4   6    1.19    1.17
  -8  -4  -6    0.93    1.19
  -8  -4  -6    0.88    1.01
   8   4   5    3.35    1.55
   8   4   5    1.36    0.96
  -8  -4  -5    2.58    1.44
  -8  -4  -5    1.96    1.21
   8   4   4   15.53    2.88
   8   4   4   11.08    2.46
  -8  -4  -4   15.62    2.87
  -8  -4  -4   13.18    2.64
   8   4   3    6.63    1.87
   8   4   3    5.36    1.67
  -8  -4  -3    9.68    2.34
  -8  -4  -3    7.96    2.11
   8   4   2    7.63    2.01
   8   4   2    8.29    2.25
  -8  -4  -2   10.13    2.41
   8   4   1    6.26    1.86
   8   4   1    4.63    1.84
  -8  -4  -1    7.01    1.96
   8   4   0    6.69    1.82
   8   4   0    5.28    1.71
  -8  -4   0    6.12    1.85
  -8  -4   0    7.33    1.68
   8   4  -1   13.26    2.35
   8   4  -1   11.82    2.57
  -8  -4   1   10.42    2.26
  -8  -4   1   17.70    2.57
   8   4  -2   29.66    2.74
   8   4  -2   26.05    3.00
  -8  -4   2   33.65    3.23
  -8  -4   2   28.61    2.79
   8   4  -3    2.20    1.24
   8   4  -3    2.23    1.15
   8   4  -3    2.89    1.43
  -8  -4   3    1.88    1.13
  -8  -4   3    3.91    1.40
   8   4  -4   26.60    3.03
   8   4  -4   31.31    2.79
   8   4  -4   30.66    3.23
  -8  -4   4   31.05    3.16
  -8  -4   4   32.89    3.15
   8   4  -5    2.00    1.34
   8   4  -5    2.46    1.79
   8   4  -5    2.70    1.44
  -8  -4   5    3.81    1.48
  -8  -4   5    1.06    1.09
   8   4  -6    1.94    1.43
   8   4  -6    2.64    1.38
  -8  -4   6    2.95    1.39
  -8  -4   6    2.57    1.35
   8   4  -7    9.36    2.32
   8   4  -7    9.30    2.39
  -8  -4   7   11.60    2.40
  -8  -4   7   10.62    2.38
   8   4  -8   37.07    3.52
   8   4  -8   38.43    3.74
  -8  -4   8   46.49    3.73
  -8  -4   8   42.00    3.85
   8   4  -9   20.86    3.14
   8   4  -9   22.78    3.58
  -8  -4   9   22.08    2.76
  -8  -4   9   23.61    3.70
   8   4 -10    7.96    1.98
   8   4 -10    7.15    2.20
  -8  -4  10   10.73    2.32
  -8  -4  10    8.17    2.41
   8   4 -11   -0.78    1.09
  -8  -4  11    2.75    1.70
   8   4 -12    1.90    1.50
  -8  -4  12   -0.68    1.26
   8   4 -13   10.45    2.73
  -8  -4  13    8.65    2.70
   8   4 -14    3.35    2.03
  -8  -4  14    1.12    1.63
   7   4  13    5.08    2.27
  -7  -4 -13    4.37    2.05
   7   4  12   14.74    3.25
  -7  -4 -12   14.11    2.80
   7   4  11   16.29    3.45
  -7  -4 -11   12.84    2.81
  -7  -4 -11   13.05    3.11
   7   4  10   10.81    2.78
  -7  -4 -10   12.47    2.81
  -7  -4 -10    8.79    2.37
   7   4   9    1.91    1.63
  -7  -4  -9    1.13    1.37
  -7  -4  -9    0.50    1.18
   7   4   8   10.47    2.54
   7   4   8    8.59    2.37
  -7  -4  -8    6.19    1.97
  -7  -4  -8    9.43    2.48
   7   4   7    0.71    1.34
   7   4   7    0.54    1.00
  -7  -4  -7    1.28    1.06
  -7  -4  -7    1.00    1.15
   7   4   6   14.63    2.69
   7   4   6   11.68    2.49
  -7  -4  -6   13.71    2.74
  -7  -4  -6   11.56    2.44
   7   4   5   11.14    2.43
   7   4   5    4.83    1.68
  -7  -4  -5    7.05    2.05
  -7  -4  -5    7.92    2.03
   7   4   4    7.34    1.85
   7   4   4    6.52    1.91
  -7  -4  -4    5.98    1.78
  -7  -4  -4    6.94    1.95
   7   4   3    2.61    1.28
   7   4   3    1.45    1.04
  -7  -4  -3    3.02    1.33
  -7  -4  -3    1.57    1.12
   7   4   2   16.96    2.54
   7   4   2   16.18    2.63
  -7  -4  -2   20.66    3.14
   7   4   1    9.54    2.01
   7   4   1    8.97    2.07
  -7  -4  -1    7.76    1.91
  -7  -4  -1   10.54    1.89
   7   4   0   35.37    3.21
   7   4   0   40.14    3.08
   7   4   0   37.41    3.42
  -7  -4   0   45.14    3.60
  -7  -4   0   40.95    2.94
   7   4  -1   17.57    2.82
   7   4  -1   19.56    2.21
   7   4  -1   21.11    3.22
  -7  -4   1   17.26    2.73
  -7  -4   1   23.45    2.41
   7   4  -2   39.76    3.47
   7   4  -2   40.69    2.96
   7   4  -2   43.10    3.62
  -7  -4   2   47.32    3.70
  -7  -4   2   42.92    3.21
   7   4  -3   21.02    3.17
   7   4  -3   16.16    1.99
   7   4  -3   19.57    2.96
  -7  -4   3   19.29    2.89
  -7  -4   3   17.25    2.55
   7   4  -4   22.87    2.71
   7   4  -4   26.79    2.41
   7   4  -4   24.19    2.83
  -7  -4   4   30.36    2.98
  -7  -4   4   28.83    2.85
   7   4  -5    4.71    1.57
   7   4  -5    4.37    1.60
  -7  -4   5    6.59    1.76
  -7  -4   5    4.54    1.62
   7   4  -6   17.90    2.89
   7   4  -6   14.17    2.67
  -7  -4   6   21.86    3.16
  -7  -4   6   20.82    3.12
   7   4  -7    4.10    1.52
   7   4  -7    6.57    1.87
  -7  -4   7    7.37    1.96
  -7  -4   7    5.93    1.87
   7   4  -8    6.45    1.91
   7   4  -8    7.99    2.19
  -7  -4   8    6.50    1.74
  -7  -4   8    8.72    2.35
   7   4  -9   17.07    2.77
   7   4  -9   15.53    2.86
  -7  -4   9   20.29    2.98
  -7  -4   9   20.92    3.40
   7   4 -10    7.72    2.01
   7   4 -10    6.22    1.96
  -7  -4  10    9.11    2.09
  -7  -4  10    6.31    1.84
   7   4 -11    8.92    2.34
  -7  -4  11    6.06    2.18
   7   4 -12    7.86    2.29
  -7  -4  12   13.39    2.88
   7   4 -13    2.09    1.70
  -7  -4  13    2.87    1.52
   7   4 -14    3.39    1.93
  -7  -4  14    4.61    2.05
   7   4 -15   10.93    3.02
  -7  -4  15   12.72    3.23
   6   4  14    5.65    2.41
  -6  -4 -14    5.73    2.36
   6   4  13   -0.37    1.25
  -6  -4 -13    0.10    1.22
   6   4  12    3.39    1.82
  -6  -4 -12    2.08    1.30
  -6  -4 -12    3.54    1.59
   6   4  11   10.11    2.63
  -6  -4 -11    6.37    1.98
  -6  -4 -11    5.39    2.03
   6   4  10   12.73    2.80
  -6  -4 -10   10.32    2.39
  -6  -4 -10   15.08    3.13
   6   4   9    7.27    2.05
  -6  -4  -9   10.18    2.41
  -6  -4  -9    9.60    2.50
   6   4   8    5.90    1.98
   6   4   8    5.97    1.85
  -6  -4  -8    6.50    1.91
  -6  -4  -8    6.05    1.76
   6   4   7    7.95    2.05
   6   4   7    7.03    2.03
  -6  -4  -7    6.63    1.87
  -6  -4  -7    7.83    2.15
   6   4   6    1.35    1.25
   6   4   6    1.94    1.17
  -6  -4  -6    2.27    1.18
  -6  -4  -6    1.57    1.22
   6   4   5    2.93    1.39
   6   4   5    3.11    1.38
  -6  -4  -5    2.41    1.21
  -6  -4  -5    2.29    1.17
   6   4   4   50.59    3.58
   6   4   4   51.36    3.87
  -6  -4  -4   59.20    4.12
  -6  -4  -4   52.00    3.86
   6   4   3   10.60    2.02
   6   4   3   11.99    2.37
  -6  -4  -3   14.45    2.46
  -6  -4  -3   14.74    2.04
   6   4   2    2.91    1.33
   6   4   2    3.13    1.17
   6   4   2    4.24    1.54
  -6  -4  -2    3.77    1.32
  -6  -4  -2    3.06    1.10
   6   4   1   -0.23    0.79
   6   4   1    0.15    0.71
   6   4   1   -0.23    0.74
  -6  -4  -1   -0.10    0.75
  -6  -4  -1    0.42    0.72
   6   4   0   36.22    3.10
   6   4   0   39.48    2.83
   6   4   0   35.99    3.10
  -6  -4   0   39.17    3.27
  -6  -4   0   41.40    2.88
   6   4  -1   13.84    2.37
   6   4  -1   15.79    1.84
   6   4  -1   18.69    2.81
  -6  -4   1   17.85    2.75
  -6  -4   1   18.17    2.12
   6   4  -2   35.39    3.12
   6   4  -2   39.34    2.66
   6   4  -2   37.70    3.21
  -6  -4   2   43.70    3.44
  -6  -4   2   43.23    3.21
   6   4  -3   41.28    3.37
   6   4  -3   41.57    2.69
   6   4  -3   43.91    3.53
  -6  -4   3   52.66    3.70
  -6  -4   3   46.56    3.38
   6   4  -4   21.91    2.53
   6   4  -4   25.01    2.11
   6   4  -4   22.40    2.68
  -6  -4   4   27.57    2.79
  -6  -4   4   24.60    2.62
   6   4  -5    7.91    1.83
   6   4  -5    6.83    1.81
  -6  -4   5   10.72    2.13
  -6  -4   5    9.42    2.02
   6   4  -6    7.73    1.90
   6   4  -6    8.51    2.11
  -6  -4   6    8.51    1.94
  -6  -4   6    7.04    1.81
   6   4  -7   10.65    2.25
   6   4  -7    8.87    2.11
  -6  -4   7   12.27    2.33
  -6  -4   7   15.53    2.78
   6   4  -8   17.71    2.68
   6   4  -8   24.23    2.92
  -6  -4   8   28.99    2.87
  -6  -4   8   24.61    2.97
   6   4  -9    1.26    1.00
   6   4  -9    2.15    1.30
  -6  -4   9    3.56    1.41
  -6  -4   9    2.59    1.36
   6   4 -10    5.03    1.60
   6   4 -10    8.47    2.12
  -6  -4  10    8.18    2.01
  -6  -4  10    6.71    2.06
   6   4 -11    5.90    1.82
   6   4 -11    7.37    2.29
  -6  -4  11    9.46    2.14
  -6  -4  11    9.38    2.51
   6   4 -12   14.75    3.15
  -6  -4  12   12.15    2.82
   6   4 -13   13.75    2.95
  -6  -4  13   19.45    3.68
   6   4 -14   12.18    3.00
  -6  -4  14    9.24    2.71
   6   4 -15    6.26    2.41
  -6  -4  15    5.00    2.30
   5   4  15    3.52    2.15
  -5  -4 -15    4.59    2.35
   5   4  14    2.38    1.86
  -5  -4 -14    3.20    1.90
   5   4  13    6.13    2.21
  -5  -4 -13    7.42    2.34
   5   4  12   16.22    3.28
  -5  -4 -12   15.37    2.71
  -5  -4 -12   23.82    3.91
   5   4  11    3.87    1.77
  -5  -4 -11    3.35    1.45
  -5  -4 -11    2.44    1.40
   5   4  10    1.00    1.11
  -5  -4 -10    1.92    1.34
  -5  -4 -10    2.80    1.43
   5   4   9    5.52    1.95
  -5  -4  -9    4.27    1.66
  -5  -4  -9    2.95    1.46
   5   4   8   50.13    3.91
   5   4   8   41.22    3.66
  -5  -4  -8   45.44    3.66
  -5  -4  -8   43.85    3.80
   5   4   7   13.78    2.52
   5   4   7    8.35    2.04
  -5  -4  -7   15.33    2.65
  -5  -4  -7   11.00    2.30
   5   4   6   33.48    3.01
   5   4   6   28.49    2.95
  -5  -4  -6   32.68    2.99
  -5  -4  -6   32.20    3.13
   5   4   5    4.64    1.49
   5   4   5    5.47    1.66
  -5  -4  -5    4.97    1.55
  -5  -4  -5    4.78    1.63
   5   4   4    1.59    1.07
   5   4   4    2.27    1.16
   5   4   4    1.92    1.08
  -5  -4  -4    1.41    1.00
  -5  -4  -4    2.99    1.03
   5   4   3    2.19    1.12
   5   4   3    2.13    1.02
  -5  -4  -3    2.50    1.22
  -5  -4  -3    2.48    0.99
   5   4   2   38.49    3.16
   5   4   2   40.21    2.84
   5   4   2   39.10    3.20
  -5  -4  -2   45.02    3.37
  -5  -4  -2   48.15    2.94
   5   4   1    3.09    1.23
   5   4   1    4.95    1.27
   5   4   1    4.35    1.48
  -5  -4  -1    5.55    1.54
  -5  -4  -1    4.25    1.23
   5   4   0   34.14    2.92
   5   4   0   39.06    2.59
   5   4   0   42.27    3.27
  -5  -4   0   42.76    3.26
  -5  -4   0   48.80    3.11
   5   4  -1   14.82    2.49
   5   4  -1   17.72    1.79
   5   4  -1   15.90    2.53
  -5  -4   1   17.06    2.13
  -5  -4   1   15.39    1.91
   5   4  -2   12.06    2.18
   5   4  -2   14.22    1.60
   5   4  -2   14.94    2.38
  -5  -4   2   15.74    2.48
  -5  -4   2   18.33    2.14
   5   4  -3   17.18    2.58
   5   4  -3   18.65    1.70
   5   4  -3   20.16    2.88
  -5  -4   3   20.57    2.32
  -5  -4   3   19.98    2.30
   5   4  -4   83.13    4.49
   5   4  -4   87.92    4.69
  -5  -4   4   95.25    4.80
  -5  -4   4   94.19    4.70
  -5  -4   4  107.78    5.08
   5   4  -5    2.84    1.08
   5   4  -5    3.30    1.32
  -5  -4   5    1.61    1.03
  -5  -4   5    3.28    1.00
   5   4  -6   33.50    3.01
   5   4  -6   28.47    2.96
  -5  -4   6   31.06    2.99
  -5  -4   6   34.43    2.47
   5   4  -7   15.68    2.51
   5   4  -7   19.11    2.99
  -5  -4   7   21.48    2.57
  -5  -4   7   16.57    1.89
   5   4  -8    6.65    1.78
   5   4  -8    7.46    1.91
  -5  -4   8    8.98    2.07
  -5  -4   8    7.87    1.71
   5   4  -9   22.23    2.65
   5   4  -9   26.76    3.74
  -5  -4   9   28.06    3.08
  -5  -4   9   29.60    2.68
   5   4 -10   22.62    2.72
   5   4 -10   26.82    3.14
  -5  -4  10   21.32    3.30
  -5  -4  10   24.60    2.64
   5   4 -11   24.10    2.65
   5   4 -11   19.69    3.15
  -5  -4  11   21.38    3.35
  -5  -4  11   22.22    2.65
   5   4 -12    6.00    2.08
   5   4 -12    8.74    2.21
  -5  -4  12    9.38    2.47
  -5  -4  12    6.77    1.84
   5   4 -13   12.79    2.80
  -5  -4  13   12.92    2.94
  -5  -4  13    7.30    2.05
   5   4 -14    2.96    1.80
  -5  -4  14    4.30    1.92
  -5  -4  14    3.49    1.70
   5   4 -15    8.36    2.51
  -5  -4  15   11.81    2.95
  -5  -4  15    7.30    2.23
   5   4 -16    3.49    2.26
  -5  -4  16    2.40    1.74
  -5  -4  16    3.01    1.77
   4   4  15    9.55    2.72
  -4  -4 -15   12.11    3.06
  -4  -4 -15   11.48    3.00
   4   4  14   15.18    3.26
  -4  -4 -14   15.42    3.23
   4   4  13    2.69    1.80
  -4  -4 -13    2.56    1.59
   4   4  12   13.02    2.92
  -4  -4 -12   13.33    2.81
   4   4  11   10.09    2.56
  -4  -4 -11   14.78    2.57
  -4  -4 -11   18.47    3.24
   4   4  10   39.27    3.66
  -4  -4 -10   40.80    3.39
  -4  -4 -10   34.06    3.49
   4   4   9    3.45    1.51
   4   4   9    2.69    1.34
  -4  -4  -9    5.77    1.77
  -4  -4  -9    2.55    1.34
   4   4   8    3.86    1.49
   4   4   8    3.39    1.42
  -4  -4  -8    2.89    1.24
  -4  -4  -8    4.34    1.61
   4   4   7   49.69    3.61
   4   4   7   38.02    3.28
  -4  -4  -7   47.82    3.51
  -4  -4  -7   46.41    3.62
   4   4   6   22.81    2.47
   4   4   6   21.70    2.51
  -4  -4  -6   29.71    2.81
  -4  -4  -6   25.25    2.70
   4   4   5    3.48    1.26
   4   4   5    3.56    1.25
   4   4   5    3.30    1.21
  -4  -4  -5    3.77    1.36
  -4  -4  -5    3.40    1.10
  -4  -4  -5    2.66    1.25
   4   4   4   82.95    4.39
   4   4   4   83.90    4.06
   4   4   4   84.60    4.50
  -4  -4  -4   89.74    4.58
  -4  -4  -4   92.47    3.85
   4   4   3    5.35    1.50
   4   4   3    3.60    1.12
   4   4   3    5.16    1.48
  -4  -4  -3    7.73    1.82
  -4  -4  -3    6.94    1.50
  -4  -4  -3    6.18    1.70
   4   4   2   21.58    2.34
   4   4   2   21.39    2.01
   4   4   2   21.05    2.33
  -4  -4  -2   20.38    2.32
  -4  -4  -2   21.95    2.05
  -4  -4  -2   22.15    1.64
   4   4   1    7.07    1.63
   4   4   1   10.74    1.68
   4   4   1   12.68    2.29
  -4  -4  -1   11.92    2.25
  -4  -4  -1   10.47    1.77
  -4  -4  -1    9.71    1.18
   4   4   0   29.83    2.70
   4   4   0   34.86    2.28
   4   4   0   33.10    2.82
  -4  -4   0   34.03    2.64
  -4  -4   0   36.28    2.06
   4   4  -1    2.60    1.11
   4   4  -1    3.61    0.96
   4   4  -1    2.19    1.01
  -4  -4   1    2.55    1.12
  -4  -4   1    3.10    1.11
  -4  -4   1    3.69    0.95
   4   4  -2   54.15    3.52
   4   4  -2   71.75    2.89
   4   4  -2   70.93    4.05
  -4  -4   2   71.59    3.86
  -4  -4   2   70.10    2.96
   4   4  -3   10.82    1.98
   4   4  -3   10.22    1.22
   4   4  -3   12.86    2.27
  -4  -4   3   12.41    2.08
  -4  -4   3   11.71    1.64
   4   4  -4    0.41    0.81
   4   4  -4    0.41    0.76
  -4  -4   4    0.20    0.73
  -4  -4   4    0.67    0.66
   4   4  -5    2.01    1.00
   4   4  -5    1.89    0.91
  -4  -4   5    2.11    1.10
  -4  -4   5    2.87    1.01
   4   4  -6   33.95    2.94
   4   4  -6   32.76    2.97
  -4  -4   6   37.43    3.16
  -4  -4   6   40.99    2.77
   4   4  -7   28.97    2.73
   4   4  -7   33.25    3.09
  -4  -4   7   31.75    3.00
  -4  -4   7   38.67    2.82
   4   4  -8   10.54    2.11
   4   4  -8   11.78    2.45
  -4  -4   8   10.71    2.25
  -4  -4   8   10.24    1.90
   4   4  -9    1.06    0.97
   4   4  -9    1.55    1.20
  -4  -4   9    0.85    1.03
  -4  -4   9    1.57    1.01
   4   4 -10    1.16    1.10
   4   4 -10    2.47    1.39
  -4  -4  10    1.97    1.26
  -4  -4  10    2.00    1.06
   4   4 -11    2.48    1.40
   4   4 -11    2.02    1.39
  -4  -4  11    3.28    1.61
  -4  -4  11    1.47    1.07
   4   4 -12   20.01    2.98
   4   4 -12   12.63    2.68
  -4  -4  12   16.62    3.03
  -4  -4  12   13.83    2.59
   4   4 -13   11.44    2.64
  -4  -4  13    9.53    2.37
  -4  -4  13   13.47    2.73
   4   4 -14   17.16    3.11
  -4  -4  14   20.81    3.63
  -4  -4  14   15.22    2.94
   4   4 -15    1.67    1.47
  -4  -4  15    2.01    1.52
  -4  -4  15    1.86    1.61
   4   4 -16    1.05    1.62
  -4  -4  16    1.74    1.65
  -4  -4  16    2.83    1.86
   3   4  16    2.50    1.89
  -3  -4 -16    1.67    1.66
  -3  -4 -16    1.34    1.70
   3   4  15    1.02    1.67
  -3  -4 -15    1.12    1.51
  -3  -4 -15    0.17    1.33
   3   4  14   14.26    3.18
  -3  -4 -14   18.84    3.62
  -3  -4 -14   15.82    3.04
   3   4  13   10.26    2.61
  -3  -4 -13   10.67    2.64
  -3  -4 -13    9.58    2.42
   3   4  12   16.85    3.20
  -3  -4 -12   16.89    3.07
   3   4  11   17.57    3.03
  -3  -4 -11   21.51    2.41
  -3  -4 -11   18.05    2.93
   3   4  10    4.32    1.69
   3   4  10    2.79    1.20
  -3  -4 -10    5.58    1.58
  -3  -4 -10    3.56    1.56
   3   4   9   22.47    2.69
   3   4   9   20.72    2.52
[truncated: 178,008 more chars]
