# Supplementary material for: Crystal structure of di­ethyl­ammonium aniline-4-sulfonate anilinium-4-sulfonate
Source: Acta Crystallogr E Crystallogr Commun. 2016 Nov 18;72(Pt 12):1830–2. doi: 10.1107/S2056989016018041 (PMC5137620; doi:10.1107/S2056989016018041)
Supplement: Supplementary file 2 [file e-72-01830-Isup2.hkl]

data_I                                                                          
_shelx_title ' m78_a.res in P2(1)'                                              
_shelx_refln_list_code          4                                               
_shelx_F_calc_maximum      143.78                                               
_exptl_crystal_F_000       444.00                                               
_reflns_d_resolution_high  0.7484                                               
                                                                                
loop_                                                                           
 _space_group_symop_operation_xyz                                               
 'x, y, z'                                                                      
 '-x, y+1/2, -z'                                                                
                                                                                
_cell_length_a    11.4188                                                       
_cell_length_b     5.6731                                                       
_cell_length_c    15.2262                                                       
_cell_angle_alpha  90.000                                                       
_cell_angle_beta   95.530                                                       
_cell_angle_gamma  90.000                                                       
                                                                                
_shelx_F_squared_multiplier     1.000                                           
                                                                                
loop_                                                                           
 _refln_index_h                                                                 
 _refln_index_k                                                                 
 _refln_index_l                                                                 
 _refln_F_squared_calc                                                          
 _refln_F_squared_meas                                                          
 _refln_F_squared_sigma                                                         
 _refln_observed_status                                                         
   1  -7   0        166.08        175.37        24.01 o                         
   2  -7   0          0.37         -1.17        10.47 o                         
   3  -7   0        261.00        318.50        27.39 o                         
   4  -7   0         49.18         59.11        14.69 o                         
   5  -7   0         41.47         42.29        13.86 o                         
   0  -6   0         83.60        143.52        24.10 o                         
   1  -6   0         79.40         79.07        12.89 o                         
   2  -6   0         59.18         56.32        12.33 o                         
   3  -6   0         49.10         55.28        13.89 o                         
   4  -6   0         33.40         32.04        10.48 o                         
   5  -6   0         34.40         36.37        10.98 o                         
   6  -6   0         18.66         26.65        10.22 o                         
   7  -6   0          6.38         15.39        10.45 o                         
   8  -6   0          2.79         -6.56         9.82 o                         
   9  -6   0         69.87         70.78        18.19 o                         
   1  -5   0        379.34        364.18        18.86 o                         
   2  -5   0         14.54         11.87         6.03 o                         
   3  -5   0        234.49        211.35        21.78 o                         
   4  -5   0         87.58         84.40        12.65 o                         
   5  -5   0        126.60        118.29        14.63 o                         
   6  -5   0          6.07          7.93         7.51 o                         
   7  -5   0         51.46         59.19        12.00 o                         
   8  -5   0         33.99         27.95        11.71 o                         
   9  -5   0          1.67          5.62        10.14 o                         
  10  -5   0         33.71         33.02        13.94 o                         
  11  -5   0          2.02         -3.02         8.77 o                         
   0  -4   0       1236.34       1282.08        34.35 o                         
   1  -4   0        361.06        373.08        12.81 o                         
   2  -4   0       1201.60       1265.31        31.20 o                         
   3  -4   0        289.99        298.06        12.11 o                         
   4  -4   0        504.79        518.37        15.81 o                         
   5  -4   0        635.69        656.06        19.82 o                         
   6  -4   0        612.51        586.06        21.55 o                         
   7  -4   0        573.55        603.44        23.89 o                         
   8  -4   0        102.93         94.85        14.98 o                         
   9  -4   0        298.97        309.48        34.41 o                         
  10  -4   0         69.72         76.73        20.25 o                         
  11  -4   0        127.49        154.11        21.96 o                         
  12  -4   0         86.90         92.13        18.38 o                         
   1  -3   0       1024.01       1099.35        18.18 o                         
   2  -3   0        609.24        601.16        14.98 o                         
   3  -3   0        585.12        584.62        15.19 o                         
   4  -3   0       1281.01       1383.41        26.40 o                         
   5  -3   0        344.00        326.10        10.55 o                         
   6  -3   0        845.64        855.40        28.42 o                         
   7  -3   0         46.04         41.92         8.06 o                         
   8  -3   0        565.16        562.61        21.42 o                         
   9  -3   0        100.85         96.19        14.30 o                         
  10  -3   0         60.06         66.67        12.19 o                         
  11  -3   0        107.79         87.58        13.87 o                         
  12  -3   0         47.94         38.25        11.44 o                         
  13  -3   0         71.79         81.57        17.68 o                         
   0  -2   0        433.15        486.15        19.21 o                         
   1  -2   0         88.26         84.32         5.04 o                         
   2  -2   0        630.91        648.84        12.92 o                         
   3  -2   0        564.01        582.36        11.47 o                         
   4  -2   0        233.45        252.61         7.25 o                         
   5  -2   0        529.00        553.62        16.19 o                         
   6  -2   0        242.81        223.43        11.55 o                         
   7  -2   0        212.56        221.73        12.58 o                         
   8  -2   0        436.26        454.26        24.80 o                         
   9  -2   0          6.44          5.11         4.78 o                         
  10  -2   0        234.40        247.97        25.48 o                         
  11  -2   0        129.11        121.73        14.95 o                         
  12  -2   0          8.74          5.27         9.17 o                         
  13  -2   0         69.48         73.68        16.11 o                         
  14  -2   0         43.85         42.37        19.44 o                         
   1  -1   0       2012.84       2135.53        18.44 o                         
   2  -1   0         20.70         20.44         1.86 o                         
   3  -1   0       2423.10       2407.89        46.55 o                         
   4  -1   0        552.52        546.91        13.14 o                         
   5  -1   0       2100.33       2133.73        59.58 o                         
   6  -1   0       1224.32       1251.74        34.40 o                         
   7  -1   0        356.76        353.87        12.34 o                         
   8  -1   0        786.77        820.26        19.63 o                         
   9  -1   0         43.93         36.51         6.54 o                         
  10  -1   0        128.67        135.88        12.00 o                         
  11  -1   0         46.26         38.73        10.85 o                         
  12  -1   0          2.62          5.22         8.34 o                         
  13  -1   0         30.61         33.33        14.67 o                         
  14  -1   0         52.15         57.27        19.96 o                         
  15  -1   0         74.18         80.35        22.31 o                         
   1   0   0       3198.85       3225.54        44.64 o                         
   2   0   0       5982.43       6222.50        85.90 o                         
   3   0   0      20674.04      20537.92       219.07 o                         
   4   0   0         79.37         65.68         4.27 o                         
   5   0   0        272.92        304.20         8.09 o                         
   6   0   0        425.44        410.10        10.80 o                         
   7   0   0        913.32        937.84        21.34 o                         
   8   0   0          3.76          4.29         3.13 o                         
   9   0   0       2121.51       2263.09        56.81 o                         
  10   0   0        768.86        785.05        24.28 o                         
  11   0   0        156.23        147.71        37.10 o                         
  12   0   0        361.63        364.70        32.97 o                         
  13   0   0          1.10         -3.62        11.46 o                         
  14   0   0         26.56         43.87        18.81 o                         
  15   0   0          0.18          0.29        14.84 o                         
   1   1   0       2016.97       1998.05        13.30 o                         
   2   1   0         22.68         23.85         2.02 o                         
   3   1   0       2440.23       2395.00        45.15 o                         
   4   1   0        561.55        550.49        11.31 o                         
   5   1   0       2096.42       2060.12        33.91 o                         
   6   1   0       1222.29       1249.91        35.71 o                         
   7   1   0        358.25        360.66        16.75 o                         
   8   1   0        778.16        790.67        19.11 o                         
   9   1   0         42.15         33.56         6.13 o                         
  10   1   0        128.95        147.17        18.37 o                         
  11   1   0         47.62         53.71        10.25 o                         
  12   1   0          3.22          5.07        11.29 o                         
  13   1   0         32.76         33.86        15.80 o                         
  14   1   0         51.87         69.18        20.13 o                         
  15   1   0         76.34         75.05        23.57 o                         
   0   2   0        439.45        454.61        11.33 o                         
   1   2   0         87.79         78.28         4.90 o                         
   2   2   0        624.71        628.15        11.58 o                         
   3   2   0        566.47        545.83        11.42 o                         
   4   2   0        233.39        237.26         9.71 o                         
   5   2   0        524.91        507.71        17.40 o                         
   6   2   0        244.97        228.26         9.72 o                         
   7   2   0        209.40        217.16        10.42 o                         
   8   2   0        437.09        411.25        25.67 o                         
   9   2   0          6.88          3.19         5.73 o                         
  10   2   0        233.23        232.42        18.71 o                         
  11   2   0        130.77        122.29        14.54 o                         
  12   2   0          8.41          5.55         9.11 o                         
  13   2   0         68.53         71.05        15.78 o                         
  14   2   0         43.75         22.03        16.04 o                         
   1   3   0       1024.64       1059.99        18.48 o                         
   2   3   0        609.91        609.23        13.70 o                         
   3   3   0        580.20        543.96        13.45 o                         
   4   3   0       1274.85       1288.44        30.05 o                         
   5   3   0        347.17        311.58        11.26 o                         
   6   3   0        852.80        840.55        19.26 o                         
   7   3   0         45.67         34.26         7.99 o                         
   8   3   0        570.43        555.09        22.51 o                         
   9   3   0        104.45        109.12        13.98 o                         
  10   3   0         56.67         57.23        11.47 o                         
  11   3   0        105.15         95.60        14.51 o                         
  12   3   0         49.92         42.85        11.63 o                         
  13   3   0         67.05         93.27        18.88 o                         
   0   4   0       1242.46       1207.73        24.30 o                         
   1   4   0        363.06        350.45        12.85 o                         
   2   4   0       1180.33       1198.33        21.82 o                         
   3   4   0        286.25        288.38        11.60 o                         
   4   4   0        493.52        483.79        15.16 o                         
   5   4   0        612.26        597.66        18.01 o                         
   6   4   0        617.87        555.38        20.05 o                         
   7   4   0        572.59        573.26        21.47 o                         
   8   4   0        102.70         85.57        12.92 o                         
   9   4   0        305.10        261.92        21.36 o                         
  10   4   0         73.13         66.55        12.98 o                         
  11   4   0        127.17        137.77        18.03 o                         
  12   4   0         84.56         96.74        16.12 o                         
   1   5   0        378.32        341.68        16.32 o                         
   2   5   0         14.91          9.62         5.20 o                         
   3   5   0        233.88        210.44        16.01 o                         
   4   5   0         91.18         74.16        10.07 o                         
   5   5   0        126.14        107.40        14.26 o                         
   6   5   0          6.38          4.29         6.77 o                         
   7   5   0         51.49         51.16        11.05 o                         
   8   5   0         32.67         26.35        10.94 o                         
   9   5   0          1.63          1.46         9.42 o                         
  10   5   0         32.72         34.67        14.09 o                         
  11   5   0          2.38         -2.42        10.26 o                         
   0   6   0         82.86         88.36        25.47 o                         
   1   6   0         80.34         89.62        13.10 o                         
   2   6   0         62.84         57.55        10.00 o                         
   3   6   0         48.91         48.04        10.81 o                         
   4   6   0         33.49         24.53         9.06 o                         
   5   6   0         37.11         39.58        11.25 o                         
   6   6   0         19.05         17.43        10.42 o                         
   7   6   0          7.62          6.97         9.50 o                         
   8   6   0          2.59          9.23         9.04 o                         
   9   6   0         71.26         62.11        20.50 o                         
   1   7   0        165.08        185.88        21.99 o                         
   2   7   0          0.19          7.19         9.77 o                         
   3   7   0        261.70        259.26        29.03 o                         
   4   7   0         49.07         49.12        15.70 o                         
   5   7   0         43.60         23.40        11.07 o                         
  -5  -7   1         37.89         41.48        13.48 o                         
  -4  -7   1          8.47          8.00        10.19 o                         
  -3  -7   1         12.96         16.37        13.28 o                         
  -2  -7   1        103.06        127.06        21.69 o                         
  -1  -7   1         27.02         26.11        12.14 o                         
   0  -7   1          7.77         13.47         9.03 o                         
   1  -7   1         84.80         85.44        19.69 o                         
   2  -7   1         34.79         42.32        14.77 o                         
   3  -7   1         63.47         66.18        14.18 o                         
   4  -7   1          2.35          0.07         9.68 o                         
   5  -7   1         36.38         44.22        16.48 o                         
  -9  -6   1         24.99         31.68        14.29 o                         
  -8  -6   1        159.70        187.62        27.15 o                         
  -7  -6   1          5.30          7.77         8.76 o                         
  -6  -6   1         99.36         97.73        15.90 o                         
  -5  -6   1         54.83         58.06        13.08 o                         
  -4  -6   1          6.40          8.49         8.28 o                         
  -3  -6   1        114.99        113.59        18.15 o                         
  -2  -6   1         41.95         39.88        10.47 o                         
  -1  -6   1        125.23        117.66        15.41 o                         
   0  -6   1         30.02         31.06         9.55 o                         
   1  -6   1         69.41         62.84        11.97 o                         
   2  -6   1          5.83          2.48         7.99 o                         
   3  -6   1         41.08         31.38         9.86 o                         
   4  -6   1         33.99         52.85        11.88 o                         
   5  -6   1          6.48          5.66         8.53 o                         
   6  -6   1        100.22        100.61        18.81 o                         
   7  -6   1         99.05         83.32        17.70 o                         
   8  -6   1         69.46         85.57        19.05 o                         
   9  -6   1        143.21        150.60        27.45 o                         
 -11  -5   1         64.40         73.88        22.35 o                         
 -10  -5   1         64.31         78.38        22.39 o                         
  -9  -5   1        129.69        161.94        28.71 o                         
  -8  -5   1          7.66         14.78         8.55 o                         
  -7  -5   1        252.88        310.59        25.20 o                         
  -6  -5   1        103.34        104.63        14.64 o                         
  -5  -5   1         87.80        109.05        14.36 o                         
  -4  -5   1        226.36        215.62        21.96 o                         
  -3  -5   1         95.32         90.38        11.97 o                         
  -2  -5   1         93.04        105.51        12.97 o                         
  -1  -5   1         11.57         12.22         6.61 o                         
   0  -5   1        344.29        375.04        19.27 o                         
   1  -5   1          7.19          8.02         6.28 o                         
   2  -5   1        178.58        152.12        14.53 o                         
   3  -5   1        517.98        573.24        22.88 o                         
   4  -5   1        206.30        226.54        19.39 o                         
   5  -5   1        274.23        298.74        26.30 o                         
   6  -5   1         32.98         37.00         9.69 o                         
   7  -5   1        246.71        265.49        26.57 o                         
   8  -5   1         18.41         26.14        11.81 o                         
   9  -5   1         94.10         95.68        20.68 o                         
  10  -5   1        181.28        203.71        22.20 o                         
  11  -5   1         10.70          0.07         9.70 o                         
 -12  -4   1          1.20         -2.88         9.71 o                         
 -11  -4   1         83.73         67.75        19.44 o                         
 -10  -4   1         19.41         13.54        12.67 o                         
  -9  -4   1         53.69         56.22        16.76 o                         
  -8  -4   1        211.94        217.77        27.22 o                         
  -7  -4   1        299.79        295.14        18.02 o                         
  -6  -4   1        256.64        256.17        16.63 o                         
  -5  -4   1        258.31        246.36        14.99 o                         
  -4  -4   1         45.96         46.14         6.84 o                         
  -3  -4   1         15.91         11.60         4.50 o                         
  -2  -4   1        410.74        391.03        13.84 o                         
  -1  -4   1        536.45        584.33        13.58 o                         
   0  -4   1         47.19         46.60         5.22 o                         
   1  -4   1        251.49        271.01        14.11 o                         
   2  -4   1       1410.43       1503.59        31.23 o                         
   3  -4   1        412.05        408.54        16.87 o                         
   4  -4   1        166.22        139.76        11.42 o                         
   5  -4   1         68.17         63.62         9.94 o                         
   6  -4   1          2.72          4.39         5.63 o                         
   7  -4   1        142.61        141.40        14.90 o                         
   8  -4   1         84.18         83.39        19.36 o                         
   9  -4   1          8.43          8.39         9.97 o                         
  10  -4   1         10.59          6.54         9.39 o                         
  11  -4   1         18.19         22.95        11.56 o                         
  12  -4   1         35.08         36.22        14.18 o                         
 -13  -3   1        242.52        261.61        32.48 o                         
 -12  -3   1        141.42        147.90        17.43 o                         
 -11  -3   1        184.71        175.71        18.06 o                         
 -10  -3   1        178.84        197.68        21.99 o                         
  -9  -3   1        181.78        198.83        17.08 o                         
  -8  -3   1        184.27        199.31        15.42 o                         
  -7  -3   1         52.06         52.26         8.49 o                         
  -6  -3   1        291.86        289.95        14.51 o                         
  -5  -3   1        428.63        434.82        18.40 o                         
  -4  -3   1        280.45        277.87        10.53 o                         
  -3  -3   1        488.38        490.71        14.49 o                         
  -2  -3   1        274.61        266.46        10.88 o                         
  -1  -3   1        194.69        184.84         8.43 o                         
   0  -3   1        399.85        449.42         9.95 o                         
   1  -3   1        221.69        217.34         7.91 o                         
   2  -3   1        545.09        611.01        13.29 o                         
   3  -3   1         35.96         28.23         4.09 o                         
   4  -3   1        268.28        294.91        10.21 o                         
   5  -3   1        699.41        722.36        14.67 o                         
   6  -3   1         97.71        102.97        10.67 o                         
   7  -3   1        156.87        170.98        14.05 o                         
   8  -3   1        280.93        265.56        16.36 o                         
   9  -3   1         57.11         60.89        10.73 o                         
  10  -3   1        147.82        154.08        16.77 o                         
  11  -3   1         55.28         49.77        11.82 o                         
  12  -3   1        233.07        238.09        22.42 o                         
  13  -3   1         61.97         53.80        14.99 o                         
 -14  -2   1         28.79         43.28        19.69 o                         
 -13  -2   1        132.58        144.81        27.68 o                         
 -12  -2   1        174.39        186.50        22.12 o                         
 -11  -2   1        396.13        378.74        20.91 o                         
 -10  -2   1        896.17        925.25        25.20 o                         
  -9  -2   1        154.80        132.82        14.58 o                         
  -8  -2   1       1693.91       1784.54        49.94 o                         
  -7  -2   1       1150.80       1153.85        30.41 o                         
  -6  -2   1         48.72         41.28         6.62 o                         
  -5  -2   1        252.49        223.71        11.01 o                         
  -4  -2   1        313.15        314.49         8.93 o                         
  -3  -2   1         44.03         62.44         5.29 o                         
  -2  -2   1       2549.95       2826.74        58.50 o                         
  -1  -2   1       1494.14       1411.19        23.14 o                         
   0  -2   1        189.42        179.40         9.21 o                         
   1  -2   1        555.23        496.15         9.32 o                         
   2  -2   1       4205.58       4336.46        69.64 o                         
   3  -2   1       1024.17       1150.75        23.73 o                         
   4  -2   1       1010.77       1020.35        16.35 o                         
   5  -2   1       1138.27       1184.96        31.35 o                         
   6  -2   1        444.34        444.32        18.19 o                         
   7  -2   1        229.77        245.57        12.71 o                         
   8  -2   1        157.77        160.47        11.45 o                         
   9  -2   1        379.57        403.08        19.26 o                         
  10  -2   1         11.29          7.48         6.37 o                         
  11  -2   1        326.08        364.92        20.75 o                         
  12  -2   1         12.64         19.00        10.66 o                         
  13  -2   1        151.40        188.00        23.58 o                         
  14  -2   1         49.06         59.28        21.20 o                         
 -15  -1   1         46.46         60.15        21.10 o                         
 -14  -1   1         39.57         50.43        18.55 o                         
 -13  -1   1         44.61         59.78        18.78 o                         
 -12  -1   1        119.84        121.47        23.46 o                         
 -11  -1   1        699.95        725.41        30.85 o                         
 -10  -1   1        176.92        197.35        13.97 o                         
  -9  -1   1       1199.87       1287.09        35.55 o                         
  -8  -1   1         40.82         37.44         6.20 o                         
  -7  -1   1        761.27        795.31        20.48 o                         
  -6  -1   1        818.78        820.65        16.20 o                         
  -5  -1   1        522.75        510.20        10.03 o                         
  -4  -1   1       1382.59       1324.27        20.07 o                         
  -3  -1   1       1651.59       1727.48        30.39 o                         
  -2  -1   1      11806.23      12106.69       149.58 o                         
  -1  -1   1       4584.61       4681.31        29.92 o                         
   0  -1   1       1104.10       1164.49        49.17 o                         
   1  -1   1       9322.39       9691.38       195.46 o                         
   2  -1   1        635.58        604.53        13.33 o                         
   3  -1   1       6195.62       6665.20       164.14 o                         
   4  -1   1       1101.33       1169.86        31.91 o                         
   5  -1   1         48.17         48.50         5.21 o                         
   6  -1   1       1534.27       1688.12        37.45 o                         
   7  -1   1        127.23        122.08         8.63 o                         
   8  -1   1       1129.50       1171.10        24.51 o                         
   9  -1   1        169.68        162.78        11.33 o                         
  10  -1   1        847.17        878.27        26.80 o                         
  11  -1   1          6.47          9.75         7.83 o                         
  12  -1   1        207.13        219.51        22.65 o                         
  13  -1   1         19.71         14.05        12.55 o                         
  14  -1   1         17.95         45.87        17.83 o                         
 -15   0   1         20.20         24.03        18.23 o                         
 -14   0   1         62.86         54.21        18.08 o                         
 -13   0   1         41.35         39.68        15.68 o                         
 -12   0   1          0.96          3.14         9.40 o                         
 -11   0   1         64.43         55.08        13.19 o                         
 -10   0   1         94.92         95.61        11.17 o                         
  -9   0   1        184.17        195.35        10.83 o                         
  -8   0   1         47.59         47.32         5.42 o                         
  -7   0   1          5.16          3.92         2.42 o                         
  -6   0   1        396.78        397.43         9.36 o                         
  -5   0   1        451.61        452.09         8.71 o                         
  -4   0   1        186.68        197.39         6.58 o                         
  -3   0   1         34.67         30.09         3.09 o                         
  -2   0   1          1.14          1.85         1.25 o                         
  -1   0   1          0.16          0.41         0.54 o                         
   0   0   1         38.10         15.62         4.50 o                         
   1   0   1         36.86         30.37         1.30 o                         
   2   0   1        147.15        134.39         3.97 o                         
   3   0   1       1244.92       1223.59        33.34 o                         
   4   0   1        113.43         95.04         6.54 o                         
   5   0   1         95.96         93.66         5.94 o                         
   6   0   1          0.57          1.14         2.38 o                         
   7   0   1          5.45          6.68         3.17 o                         
   8   0   1        366.44        375.25        12.71 o                         
   9   0   1        269.92        265.63        12.25 o                         
  10   0   1          7.40          8.09         6.47 o                         
  11   0   1         48.04         53.57        11.56 o                         
  12   0   1        129.07        127.58        23.10 o                         
  13   0   1         13.55         10.89        13.50 o                         
  14   0   1          0.13         -1.11        11.55 o                         
  15   0   1         27.04         25.03        18.67 o                         
 -15   1   1         44.47         59.94        21.23 o                         
 -14   1   1         38.42         33.10        17.73 o                         
 -13   1   1         43.64         45.04        16.58 o                         
 -12   1   1        122.09        107.49        20.23 o                         
 -11   1   1        691.63        684.65        25.34 o                         
 -10   1   1        179.65        166.05        15.20 o                         
  -9   1   1       1188.24       1190.63        31.23 o                         
  -8   1   1         38.18         38.90         5.95 o                         
  -7   1   1        753.41        749.98        15.11 o                         
  -6   1   1        793.89        808.66        11.56 o                         
  -5   1   1        531.71        526.03        19.37 o                         
  -4   1   1       1354.33       1313.45        33.88 o                         
  -3   1   1       1653.92       1741.85        34.97 o                         
  -2   1   1      11855.34      11675.91        91.29 o                         
  -1   1   1       4565.40       4435.84        27.79 o                         
   0   1   1       1062.90       1030.32        10.08 o                         
   1   1   1       9347.11       9500.96        75.37 o                         
   2   1   1        653.66        601.69        11.64 o                         
   3   1   1       6104.68       6349.23       106.46 o                         
   4   1   1       1103.29       1145.11        24.27 o                         
   5   1   1         56.28         59.51         5.76 o                         
   6   1   1       1520.72       1621.16        33.70 o                         
   7   1   1        138.48        137.36         9.25 o                         
   8   1   1       1131.62       1161.51        35.45 o                         
   9   1   1        174.72        167.90        12.32 o                         
  10   1   1        851.82        873.31        27.09 o                         
  11   1   1          6.58          7.76        10.24 o                         
  12   1   1        205.54        175.58        25.60 o                         
  13   1   1         20.22          4.14        11.87 o                         
  14   1   1         16.54         16.29        15.17 o                         
 -14   2   1         29.86         41.35        18.86 o                         
 -13   2   1        134.95        124.23        23.98 o                         
 -12   2   1        164.83        141.32        16.16 o                         
 -11   2   1        397.81        397.46        21.79 o                         
 -10   2   1        901.84        881.74        29.74 o                         
  -9   2   1        152.44        135.66        14.96 o                         
  -8   2   1       1708.62       1752.89        35.46 o                         
  -7   2   1       1156.47       1186.79        20.74 o                         
  -6   2   1         46.63         45.26         4.98 o                         
  -5   2   1        264.30        235.34         7.72 o                         
  -4   2   1        309.97        296.16         8.15 o                         
  -3   2   1         36.76         49.53         4.23 o                         
  -2   2   1       2548.70       2661.38        21.24 o                         
  -1   2   1       1504.29       1367.18        18.23 o                         
   0   2   1        189.16        162.31         4.56 o                         
   1   2   1        557.90        470.13         8.53 o                         
   2   2   1       4205.27       4107.47        26.58 o                         
   3   2   1       1022.82       1099.17        20.18 o                         
   4   2   1       1001.64        987.78        19.69 o                         
   5   2   1       1137.99       1197.02        24.98 o                         
   6   2   1        433.58        433.78        13.96 o                         
   7   2   1        227.26        240.27        11.46 o                         
   8   2   1        159.25        150.75        10.88 o                         
   9   2   1        374.08        357.42        18.25 o                         
  10   2   1         11.22         12.44         7.10 o                         
  11   2   1        327.29        362.64        23.10 o                         
  12   2   1         12.48         17.89        10.19 o                         
  13   2   1        151.59        180.83        62.64 o                         
  14   2   1         49.10         36.01        18.35 o                         
 -14   3   1         58.06         75.52        28.41 o                         
 -13   3   1        246.51        224.66        26.76 o                         
 -12   3   1        141.81        143.10        17.64 o                         
 -11   3   1        188.20        193.80        29.02 o                         
 -10   3   1        181.88        186.49        18.10 o                         
  -9   3   1        181.39        184.00        17.41 o                         
  -8   3   1        186.95        172.23        16.30 o                         
  -7   3   1         47.73         55.13         9.24 o                         
  -6   3   1        283.79        283.80        11.49 o                         
  -5   3   1        428.16        413.54        12.33 o                         
  -4   3   1        276.14        251.98         9.56 o                         
  -3   3   1        487.99        464.11        11.47 o                         
  -2   3   1        281.07        263.91         8.52 o                         
  -1   3   1        194.79        178.41         6.94 o                         
   0   3   1        401.23        435.19        10.04 o                         
   1   3   1        220.19        205.40         7.78 o                         
   2   3   1        550.21        572.44        13.70 o                         
   3   3   1         32.99         23.97         4.20 o                         
   4   3   1        269.08        269.63        10.47 o                         
   5   3   1        703.53        685.03        17.22 o                         
   6   3   1         97.77         91.30         8.84 o                         
   7   3   1        161.05        162.55        12.37 o                         
   8   3   1        282.57        275.79        18.07 o                         
   9   3   1         54.39         55.33        10.53 o                         
  10   3   1        148.66        135.46        15.90 o                         
  11   3   1         53.89         44.90        10.87 o                         
  12   3   1        230.03        230.06        26.75 o                         
  13   3   1         60.72         68.57        17.44 o                         
 -12   4   1          1.24         -7.88         8.45 o                         
 -11   4   1         86.09         71.43        13.77 o                         
 -10   4   1         20.49         19.54         9.35 o                         
  -9   4   1         54.16         43.06        11.62 o                         
  -8   4   1        211.48        191.34        17.88 o                         
  -7   4   1        297.58        272.07        17.45 o                         
  -6   4   1        253.82        242.48        15.08 o                         
  -5   4   1        254.24        245.05        14.52 o                         
  -4   4   1         46.58         41.47         6.02 o                         
  -3   4   1         14.34         13.51         4.08 o                         
  -2   4   1        413.36        411.07        12.76 o                         
  -1   4   1        539.17        564.71        14.48 o                         
   0   4   1         47.04         42.75         5.71 o                         
   1   4   1        253.61        249.03        10.61 o                         
   2   4   1       1410.05       1415.42        39.04 o                         
   3   4   1        412.60        380.05        13.49 o                         
   4   4   1        168.39        145.15        11.14 o                         
   5   4   1         68.63         61.54         7.58 o                         
   6   4   1          2.51         -3.91         4.51 o                         
   7   4   1        141.95        130.36        14.69 o                         
   8   4   1         82.69         74.85        13.09 o                         
   9   4   1          7.76          6.07         7.18 o                         
  10   4   1         10.75         11.62         8.15 o                         
  11   4   1         19.63         21.22        10.40 o                         
  12   4   1         36.01         37.93        15.36 o                         
 -11   5   1         60.97         71.71        19.00 o                         
 -10   5   1         64.96         58.70        15.49 o                         
  -9   5   1        130.75        138.54        26.03 o                         
  -8   5   1          6.72          5.11         7.38 o                         
  -7   5   1        247.91        281.25        23.44 o                         
  -6   5   1         99.44         86.01        13.49 o                         
  -5   5   1         88.83         79.87        12.28 o                         
  -4   5   1        220.10        226.30        19.19 o                         
  -3   5   1         96.75         81.96        10.16 o                         
  -2   5   1         94.97        105.17        11.47 o                         
  -1   5   1         13.10         14.65         5.56 o                         
   0   5   1        346.89        350.11        16.52 o                         
   1   5   1          4.93          3.81         5.50 o                         
   2   5   1        176.31        157.96        13.72 o                         
   3   5   1        516.71        496.75        21.90 o                         
   4   5   1        207.74        192.49        14.66 o                         
   5   5   1        273.40        238.61        19.99 o                         
   6   5   1         33.02         33.21         9.88 o                         
   7   5   1        249.81        220.57        18.43 o                         
   8   5   1         18.77         29.39        10.15 o                         
   9   5   1         92.69        110.49        16.86 o                         
  10   5   1        179.83        205.74        26.37 o                         
  11   5   1         10.41         17.24        11.30 o                         
  -9   6   1         24.12         38.23        14.91 o                         
  -8   6   1        161.68        158.86        20.74 o                         
  -7   6   1          6.57          5.81         8.66 o                         
  -6   6   1        100.38         96.86        15.74 o                         
  -5   6   1         55.91         47.21        11.83 o                         
  -4   6   1          5.99          6.94         7.93 o                         
  -3   6   1        116.44        114.62        15.68 o                         
  -2   6   1         41.90         40.82         9.12 o                         
  -1   6   1        123.92        119.62        15.36 o                         
   0   6   1         30.77         29.27         8.92 o                         
   1   6   1         68.61         63.34        11.92 o                         
   2   6   1          5.17          4.71         6.46 o                         
   3   6   1         41.90         39.59         9.50 o                         
   4   6   1         35.78         48.75        11.84 o                         
   5   6   1          6.32         11.14         8.45 o                         
   6   6   1        107.33         78.03        14.83 o                         
   7   6   1        100.12        114.17        17.24 o                         
   8   6   1         69.27         69.64        18.23 o                         
   9   6   1        146.10        135.23        22.66 o                         
  -5   7   1         38.54         46.29        13.51 o                         
  -4   7   1          7.96         15.35         9.79 o                         
  -3   7   1         12.75         18.25        11.58 o                         
  -2   7   1        105.14        100.43        19.07 o                         
  -1   7   1         26.67         27.83        12.55 o                         
   0   7   1          7.48          3.09         8.49 o                         
   1   7   1         84.73         86.55        15.03 o                         
   2   7   1         35.27         46.51        13.91 o                         
   3   7   1         62.02         64.98        16.87 o                         
   4   7   1          2.39          4.38        10.36 o                         
   5   7   1         36.66         30.71        14.11 o                         
  -5  -7   2         90.25        130.82        19.78 o                         
  -4  -7   2         12.25         24.26        11.58 o                         
  -3  -7   2        211.51        230.44        28.93 o                         
  -2  -7   2        138.03        169.62        24.56 o                         
  -1  -7   2        111.68        120.45        20.04 o                         
   0  -7   2        282.83        319.35        26.51 o                         
   1  -7   2         35.91         40.53        14.60 o                         
   2  -7   2        142.65        170.20        20.80 o                         
   3  -7   2         22.58         22.00        10.91 o                         
   4  -7   2        170.06        191.57        22.72 o                         
   5  -7   2         93.27        104.82        21.41 o                         
  -9  -6   2        283.20        243.40        35.86 o                         
  -8  -6   2        201.00        204.83        26.57 o                         
  -7  -6   2         88.07         85.84        15.20 o                         
  -6  -6   2        214.36        249.22        35.91 o                         
  -5  -6   2        106.78         89.76        15.12 o                         
  -4  -6   2         65.34         66.29        15.18 o                         
  -3  -6   2         11.27          3.18         9.31 o                         
  -2  -6   2         56.20         63.55        12.05 o                         
  -1  -6   2         32.43         24.67         9.32 o                         
   0  -6   2        180.58        185.57        18.63 o                         
   1  -6   2        299.16        351.66        22.92 o                         
   2  -6   2          2.59          6.83         8.76 o                         
   3  -6   2        101.25        111.39        15.93 o                         
   4  -6   2        234.96        238.09        26.70 o                         
   5  -6   2         13.36         23.71        10.31 o                         
   6  -6   2         47.19         57.62        14.47 o                         
   7  -6   2         63.16         73.83        17.52 o                         
   8  -6   2         94.03         96.96        19.83 o                         
 -11  -5   2         54.30         57.01        21.13 o                         
 -10  -5   2         29.40         32.85        17.28 o                         
  -9  -5   2         36.49         41.22        16.97 o                         
  -8  -5   2          4.15         -4.67         8.07 o                         
  -7  -5   2          9.42          9.28         8.69 o                         
  -6  -5   2          2.71         -0.25         7.11 o                         
  -5  -5   2         35.24         21.52         8.39 o                         
  -4  -5   2        227.83        237.69        22.61 o                         
  -3  -5   2         14.37         15.16         6.91 o                         
  -2  -5   2        250.02        250.82        18.27 o                         
  -1  -5   2         15.50         14.06         6.89 o                         
   0  -5   2         38.95         47.02         9.24 o                         
   1  -5   2        633.48        611.47        23.70 o                         
   2  -5   2        143.62        148.61        14.96 o                         
   3  -5   2        760.28        736.92        23.69 o                         
   4  -5   2        634.33        626.54        25.71 o                         
   5  -5   2          9.28          7.21         7.13 o                         
   6  -5   2        157.28        152.68        16.75 o                         
   7  -5   2        107.74        119.75        18.92 o                         
   8  -5   2          5.38          2.21         8.58 o                         
   9  -5   2         82.52         82.41        14.84 o                         
  10  -5   2         33.19         33.75        11.56 o                         
  11  -5   2         73.60         90.92        17.38 o                         
 -12  -4   2         78.74         77.78        20.91 o                         
 -11  -4   2         65.82         83.54        21.82 o                         
 -10  -4   2        172.98        185.14        27.78 o                         
  -9  -4   2         40.37         43.04        10.21 o                         
  -8  -4   2        431.29        432.21        21.35 o                         
  -7  -4   2        634.92        658.70        24.77 o                         
  -6  -4   2        581.94        624.85        23.36 o                         
  -5  -4   2        254.58        248.78        15.97 o                         
  -4  -4   2        993.34       1003.52        24.59 o                         
  -3  -4   2         82.73         77.85         9.15 o                         
  -2  -4   2        601.87        599.65        18.16 o                         
  -1  -4   2        272.33        272.79        12.14 o                         
   0  -4   2        557.39        543.37        16.46 o                         
   1  -4   2       1872.67       1973.46        36.00 o                         
   2  -4   2         52.94         42.04         7.41 o                         
   3  -4   2       1617.99       1738.73        30.29 o                         
   4  -4   2        323.04        318.57        13.69 o                         
   5  -4   2        643.30        673.88        23.84 o                         
   6  -4   2         47.53         50.12         9.36 o                         
   7  -4   2        286.33        266.65        24.17 o                         
   8  -4   2        124.04        121.40        17.52 o                         
   9  -4   2        146.20        129.96        18.89 o                         
  10  -4   2        267.74        260.14        23.09 o                         
  11  -4   2         36.66         39.14        11.88 o                         
  12  -4   2         56.36         54.67        15.29 o                         
 -13  -3   2         57.54         59.54        15.69 o                         
 -12  -3   2        199.65        179.12        19.21 o                         
 -11  -3   2         45.29         58.77        14.39 o                         
 -10  -3   2        417.11        413.88        21.24 o                         
  -9  -3   2        588.90        608.49        29.43 o                         
  -8  -3   2         24.76         25.38         7.23 o                         
  -7  -3   2       1322.85       1391.31        38.67 o                         
  -6  -3   2         28.51         29.77         6.80 o                         
  -5  -3   2        764.59        787.61        17.56 o                         
  -4  -3   2         48.02         46.62         5.67 o                         
  -3  -3   2       1389.64       1479.34        25.75 o                         
  -2  -3   2        283.45        291.48        13.13 o                         
  -1  -3   2        682.89        711.92        17.80 o                         
   0  -3   2       2151.03       2378.88        41.53 o                         
   1  -3   2        349.06        409.97        19.61 o                         
   2  -3   2       1056.06       1026.62        29.34 o                         
   3  -3   2        574.64        592.42        17.14 o                         
   4  -3   2        282.09        255.46         8.99 o                         
   5  -3   2         28.58         27.77         5.40 o                         
   6  -3   2        521.28        523.36        27.76 o                         
   7  -3   2         14.42         17.84         5.83 o                         
   8  -3   2        629.24        636.17        24.14 o                         
   9  -3   2        215.16        215.04        18.54 o                         
  10  -3   2         31.67         24.28         8.89 o                         
  11  -3   2        232.19        219.20        20.24 o                         
  12  -3   2         56.80         66.68        13.12 o                         
  13  -3   2         34.04         43.95        15.31 o                         
 -14  -2   2         10.91         28.02        17.44 o                         
 -13  -2   2         13.63         13.72        13.36 o                         
 -12  -2   2        212.31        183.59        21.20 o                         
 -11  -2   2        151.30        185.51        19.55 o                         
 -10  -2   2        102.03        120.66        13.34 o                         
  -9  -2   2       1297.32       1320.76        32.06 o                         
  -8  -2   2        136.83        132.60        12.56 o                         
  -7  -2   2         47.13         40.76         7.29 o                         
  -6  -2   2        194.29        191.27        11.52 o                         
  -5  -2   2        421.17        432.80        13.38 o                         
  -4  -2   2        469.88        516.35        12.21 o                         
  -3  -2   2         13.59         15.06         3.62 o                         
  -2  -2   2        418.29        457.47        17.54 o                         
  -1  -2   2        312.68        339.16        13.64 o                         
   0  -2   2       3185.70       3562.22        83.07 o                         
   1  -2   2       2232.71       2399.85        27.33 o                         
   2  -2   2         22.31         22.67         3.08 o                         
   3  -2   2        674.04        707.81        11.72 o                         
   4  -2   2        572.18        652.06        17.92 o                         
   5  -2   2        386.54        406.99        13.44 o                         
   6  -2   2        587.42        655.62        17.94 o                         
   7  -2   2        307.28        323.96        13.42 o                         
   8  -2   2         36.55         24.39         7.01 o                         
   9  -2   2         13.85          9.92         6.04 o                         
  10  -2   2        194.72        183.77        17.04 o                         
  11  -2   2         38.58         47.60        10.62 o                         
  12  -2   2         40.29         32.41        11.62 o                         
  13  -2   2          5.97          8.25        11.07 o                         
  14  -2   2          8.38         10.35        14.94 o                         
 -15  -1   2         14.95         28.48        18.86 o                         
 -14  -1   2         27.39         30.94        15.57 o                         
 -13  -1   2         33.07         45.86        17.06 o                         
 -12  -1   2         75.05         68.82        17.88 o                         
 -11  -1   2        171.97        159.84        15.39 o                         
 -10  -1   2         60.66         68.38         9.07 o                         
  -9  -1   2        390.71        386.95        15.06 o                         
  -8  -1   2         35.68         31.45         5.32 o                         
  -7  -1   2        246.97        248.72         9.50 o                         
  -6  -1   2        134.74        138.20         7.10 o                         
  -5  -1   2        542.13        520.72        11.49 o                         
  -4  -1   2         71.46         66.65         5.32 o                         
  -3  -1   2       3045.90       3120.88        41.39 o                         
  -2  -1   2       1308.42       1342.09        15.09 o                         
  -1  -1   2       1104.81       1164.04        34.24 o                         
   0  -1   2       3723.15       3919.75       134.40 o                         
   1  -1   2          4.52          2.42         1.63 o                         
   2  -1   2       2358.79       2547.74        36.23 o                         
   3  -1   2        489.10        503.12        12.06 o                         
   4  -1   2       1070.59       1131.97        26.25 o                         
   5  -1   2         35.97         37.64         4.48 o                         
   6  -1   2        340.47        300.80        10.27 o                         
   7  -1   2         68.85         72.24         7.14 o                         
   8  -1   2        343.31        351.14        12.93 o                         
   9  -1   2         56.61         57.18         8.97 o                         
  10  -1   2         37.01         42.07         8.91 o                         
  11  -1   2        146.33        133.35        17.29 o                         
  12  -1   2         37.00         40.75        12.15 o                         
  13  -1   2         38.54         38.07        17.17 o                         
  14  -1   2         11.92          7.69        14.73 o                         
 -15   0   2         66.46         74.29        22.30 o                         
 -14   0   2          0.25         -4.52        10.07 o                         
 -13   0   2        186.40        222.45        30.22 o                         
 -12   0   2         73.17         90.76        16.10 o                         
 -11   0   2        443.02        440.37        24.08 o                         
 -10   0   2        152.37        170.94        14.36 o                         
  -9   0   2        370.09        357.16        11.97 o                         
  -8   0   2        786.56        785.32        19.02 o                         
  -7   0   2         29.26         28.31         3.81 o                         
  -6   0   2       1596.69       1684.42        38.51 o                         
  -5   0   2       3681.29       3914.97        93.86 o                         
  -4   0   2         60.60         42.64         4.11 o                         
  -3   0   2      12875.45      13429.75       131.57 o                         
  -2   0   2        174.74        175.68         4.67 o                         
  -1   0   2       5182.91       5457.86        52.52 o                         
   0   0   2       2998.28       3169.57        29.26 o                         
   1   0   2       1071.80       1197.94        14.04 o                         
   2   0   2        109.69         86.00         2.87 o                         
   3   0   2       6949.12       6744.91       114.12 o                         
   4   0   2        478.93        513.35        10.19 o                         
   5   0   2        639.01        745.69        15.67 o                         
   6   0   2        573.62        545.59        12.89 o                         
   7   0   2        470.63        428.60        18.50 o                         
   8   0   2         40.82         36.57         5.52 o                         
   9   0   2          0.54          0.26         4.05 o                         
  10   0   2        862.83        917.30        47.78 o                         
  11   0   2          0.42          3.44         7.26 o                         
  12   0   2         74.69         52.25        16.34 o                         
  13   0   2          0.29          4.49        12.37 o                         
  14   0   2         24.62         34.22        17.79 o                         
 -15   1   2         15.80          3.04        14.57 o                         
 -14   1   2         24.63         25.54        15.12 o                         
 -13   1   2         32.51         36.14        15.81 o                         
 -12   1   2         74.67         59.76        13.04 o                         
 -11   1   2        168.69        172.00        16.46 o                         
 -10   1   2         62.68         59.82         9.66 o                         
  -9   1   2        393.41        357.86        16.39 o                         
  -8   1   2         38.43         33.49         4.25 o                         
  -7   1   2        246.06        249.98         7.62 o                         
  -6   1   2        134.03        140.22         6.76 o                         
  -5   1   2        526.68        535.14        18.55 o                         
  -4   1   2         68.50         58.20         5.32 o                         
  -3   1   2       3036.88       2893.15        47.94 o                         
  -2   1   2       1302.48       1222.37        10.19 o                         
  -1   1   2       1106.39       1130.24        10.57 o                         
   0   1   2       3726.62       3716.30        63.92 o                         
   1   1   2          5.01          3.01         1.39 o                         
   2   1   2       2340.59       2377.58        30.20 o                         
   3   1   2        487.25        502.52         9.28 o                         
   4   1   2       1067.33       1054.38        13.42 o                         
   5   1   2         34.66         35.76         4.94 o                         
   6   1   2        349.25        326.65        11.51 o                         
   7   1   2         72.84         74.07         7.45 o                         
   8   1   2        341.66        329.08        13.33 o                         
   9   1   2         60.47         60.33         8.04 o                         
  10   1   2         37.73         31.95         9.11 o                         
  11   1   2        140.69        103.55        20.78 o                         
  12   1   2         37.40         31.85        15.22 o                         
  13   1   2         36.33         33.52        15.63 o                         
  14   1   2         10.99         11.62        12.82 o                         
 -14   2   2          9.82         24.05        15.37 o                         
 -13   2   2         13.35         13.70        12.98 o                         
 -12   2   2        217.89        194.96        18.79 o                         
 -11   2   2        153.86        156.74        16.46 o                         
 -10   2   2        103.75        104.97        12.72 o                         
  -9   2   2       1306.16       1290.60        32.26 o                         
  -8   2   2        136.40        133.35        11.53 o                         
  -7   2   2         49.07         44.28         6.73 o                         
  -6   2   2        194.15        183.16        10.36 o                         
  -5   2   2        415.58        394.83        13.65 o                         
  -4   2   2        472.71        480.54         9.35 o                         
  -3   2   2         14.44         10.84         2.39 o                         
  -2   2   2        423.71        430.17         8.66 o                         
  -1   2   2        313.39        319.56         8.01 o                         
   0   2   2       3194.56       3395.96        39.58 o                         
   1   2   2       2227.26       2296.58        20.04 o                         
   2   2   2         22.90         17.64         3.01 o                         
   3   2   2        679.95        687.26        11.65 o                         
   4   2   2        569.22        624.00        14.01 o                         
   5   2   2        386.90        402.35        13.00 o                         
   6   2   2        591.41        616.26        23.39 o                         
   7   2   2        308.78        302.28        12.80 o                         
   8   2   2         36.03         29.84         6.14 o                         
   9   2   2         13.47          7.70         6.03 o                         
  10   2   2        196.32        164.85        16.42 o                         
  11   2   2         37.85         45.67        12.35 o                         
  12   2   2         40.40         31.47        12.75 o                         
  13   2   2          5.83         -0.23        11.81 o                         
  14   2   2          8.51          4.94        13.34 o                         
 -14   3   2         82.77         86.41        35.04 o                         
 -13   3   2         58.80         62.67        13.18 o                         
 -12   3   2        209.96        169.89        18.74 o                         
 -11   3   2         45.60         46.11        11.63 o                         
 -10   3   2        421.60        419.30        21.94 o                         
  -9   3   2        596.34        558.84        23.59 o                         
  -8   3   2         23.03         22.03         6.98 o                         
  -7   3   2       1326.78       1301.50        28.23 o                         
  -6   3   2         27.13         21.11         5.05 o                         
  -5   3   2        768.92        749.33        14.71 o                         
  -4   3   2         50.28         42.22         4.83 o                         
  -3   3   2       1397.49       1410.44        19.10 o                         
  -2   3   2        284.97        290.47         8.61 o                         
  -1   3   2        688.09        681.87        10.99 o                         
   0   3   2       2149.29       2213.18        23.79 o                         
   1   3   2        349.06        371.05         9.59 o                         
   2   3   2       1064.31       1028.54        16.78 o                         
   3   3   2        574.72        570.56        14.61 o                         
   4   3   2        281.86        250.12        10.42 o                         
   5   3   2         31.47         24.39         4.97 o                         
   6   3   2        518.67        464.29        18.70 o                         
   7   3   2         16.41         22.10         5.82 o                         
   8   3   2        629.65        633.62        36.74 o                         
   9   3   2        222.79        226.44        18.93 o                         
  10   3   2         31.51         27.73         9.36 o                         
  11   3   2        233.78        226.66        22.94 o                         
  12   3   2         59.02         51.52        14.46 o                         
  13   3   2         32.11         32.50        13.78 o                         
 -12   4   2         79.72         76.77        15.22 o                         
 -11   4   2         66.32         68.64        13.58 o                         
 -10   4   2        168.38        178.02        18.83 o                         
  -9   4   2         36.83         46.77        10.61 o                         
  -8   4   2        425.06        424.73        21.42 o                         
  -7   4   2        645.74        620.00        22.03 o                         
  -6   4   2        586.84        569.10        19.96 o                         
  -5   4   2        253.98        227.94        14.56 o                         
  -4   4   2       1020.11       1007.95        28.91 o                         
  -3   4   2         86.53         83.91         7.56 o                         
  -2   4   2        606.13        559.95        14.22 o                         
  -1   4   2        277.82        255.65        12.27 o                         
   0   4   2        558.70        510.06        21.06 o                         
   1   4   2       1875.74       1878.46        27.78 o                         
   2   4   2         52.98         54.80         6.85 o                         
   3   4   2       1631.62       1605.11        27.15 o                         
   4   4   2        322.63        326.69        13.33 o                         
   5   4   2        648.15        594.50        17.99 o                         
   6   4   2         52.65         51.80         7.45 o                         
   7   4   2        287.48        256.77        18.81 o                         
   8   4   2        126.72        119.57        15.63 o                         
   9   4   2        146.29        135.91        16.65 o                         
  10   4   2        269.13        253.63        22.51 o                         
  11   4   2         36.37         37.07        11.91 o                         
  12   4   2         56.03         58.61        17.38 o                         
 -11   5   2         55.19         68.77        25.84 o                         
 -10   5   2         31.20         34.54        12.69 o                         
  -9   5   2         38.63         27.89        12.20 o                         
  -8   5   2          4.81          3.33         8.11 o                         
  -7   5   2          9.70          9.98         7.93 o                         
  -6   5   2          3.03          1.32         6.42 o                         
  -5   5   2         35.05         30.47         8.52 o                         
  -4   5   2        229.38        192.98        17.33 o                         
  -3   5   2         14.77         10.23         5.57 o                         
  -2   5   2        251.28        239.12        16.80 o                         
  -1   5   2         14.74         12.11         5.51 o                         
   0   5   2         35.66         22.85         6.58 o                         
   1   5   2        630.70        567.43        25.33 o                         
   2   5   2        141.41        141.48        14.88 o                         
   3   5   2        758.63        717.21        23.73 o                         
   4   5   2        636.23        626.61        20.10 o                         
   5   5   2          9.48         15.06         6.68 o                         
   6   5   2        157.52        138.82        14.27 o                         
   7   5   2        109.07        109.96        15.46 o                         
   8   5   2          5.28          4.19         7.83 o                         
   9   5   2         80.14         80.93        14.52 o                         
  10   5   2         33.63         30.14        11.50 o                         
  11   5   2         73.63         83.60        16.35 o                         
  -9   6   2        286.03        295.74        31.61 o                         
  -8   6   2        203.47        189.07        25.76 o                         
  -7   6   2         87.25         90.62        15.64 o                         
  -6   6   2        214.64        211.15        21.36 o                         
  -5   6   2        105.67        104.34        15.47 o                         
  -4   6   2         61.43         69.07        12.84 o                         
  -3   6   2         11.62         12.67         7.21 o                         
  -2   6   2         55.84         44.07        10.66 o                         
  -1   6   2         31.26         25.09         7.87 o                         
   0   6   2        181.64        194.40        19.20 o                         
   1   6   2        303.53        318.37        22.72 o                         
   2   6   2          2.55          1.81         5.84 o                         
   3   6   2        100.47        119.38        15.18 o                         
   4   6   2        238.03        230.16        22.51 o                         
   5   6   2         12.71         13.59         8.53 o                         
   6   6   2         45.35         42.87        11.70 o                         
   7   6   2         61.48         64.69        14.37 o                         
   8   6   2         93.16         78.46        18.32 o                         
   9   6   2         43.32         44.40        16.48 o                         
  -5   7   2         94.19        113.48        18.42 o                         
  -4   7   2         12.55         25.29        11.09 o                         
  -3   7   2        211.79        203.55        22.16 o                         
  -2   7   2        139.16        135.73        21.26 o                         
  -1   7   2        110.97        114.31        19.82 o                         
   0   7   2        282.15        328.23        27.10 o                         
   1   7   2         35.81         39.33        11.63 o                         
   2   7   2        146.50        162.31        23.29 o                         
   3   7   2         23.28         20.42        12.18 o                         
   4   7   2        172.27        187.65        25.73 o                         
   5   7   2         97.48         82.06        18.08 o                         
  -5  -7   3         13.54          3.77        10.61 o                         
  -4  -7   3        124.39        157.46        24.03 o                         
  -3  -7   3         64.99         61.48        16.72 o                         
  -2  -7   3          2.20         -3.13         9.87 o                         
  -1  -7   3          6.32         14.68        14.36 o                         
   0  -7   3         29.72         32.30        13.95 o                         
   1  -7   3         27.06         33.16        13.61 o                         
   2  -7   3         72.59         73.42        15.42 o                         
   3  -7   3         21.81         26.56        11.94 o                         
   4  -7   3          9.77          5.10        12.28 o                         
   5  -7   3         81.69         86.23        20.12 o                         
  -9  -6   3         83.36         96.57        25.22 o                         
  -8  -6   3         33.19         37.59        12.18 o                         
  -7  -6   3         67.27         64.09        13.60 o                         
  -6  -6   3          0.68         -1.57         7.72 o                         
  -5  -6   3         37.72         38.51        11.25 o                         
  -4  -6   3         27.64         34.99        12.72 o                         
  -3  -6   3         79.73         78.46        15.81 o                         
  -2  -6   3         98.09        104.39        14.37 o                         
  -1  -6   3        237.64        236.14        24.75 o                         
   0  -6   3        456.13        476.08        24.64 o                         
   1  -6   3         36.05         29.65         9.16 o                         
   2  -6   3        652.55        690.50        29.58 o                         
   3  -6   3        231.47        226.03        21.31 o                         
   4  -6   3         85.82         83.01        14.33 o                         
   5  -6   3        354.27        397.61        34.10 o                         
   6  -6   3         64.27         49.36        15.09 o                         
   7  -6   3        368.43        408.74        36.10 o                         
   8  -6   3         90.65         92.03        17.24 o                         
 -11  -5   3        337.48        398.63        45.45 o                         
 -10  -5   3        238.60        239.34        58.96 o                         
  -9  -5   3         12.18          6.89         9.46 o                         
  -8  -5   3        575.91        635.08        34.09 o                         
  -7  -5   3         75.82         75.91        14.92 o                         
  -6  -5   3         75.57         82.59        24.57 o                         
  -5  -5   3         40.04         53.45        13.14 o                         
  -4  -5   3        504.17        514.33        27.90 o                         
  -3  -5   3        111.89        117.08        13.38 o                         
  -2  -5   3        425.35        435.60        20.94 o                         
  -1  -5   3       1308.72       1402.67        35.80 o                         
   0  -5   3        121.99        141.63        15.03 o                         
   1  -5   3        578.28        674.63        21.97 o                         
   2  -5   3        845.50        921.40        28.74 o                         
   3  -5   3         68.83         55.24        10.41 o                         
   4  -5   3        133.80        152.93        16.32 o                         
   5  -5   3         30.04         30.89         8.97 o                         
   6  -5   3        315.54        361.94        29.15 o                         
   7  -5   3        114.73        108.67        18.08 o                         
   8  -5   3        211.52        198.27        20.84 o                         
   9  -5   3        153.57        169.39        23.64 o                         
  10  -5   3        210.76        196.97        22.03 o                         
 -12  -4   3         12.17         15.52        11.02 o                         
 -11  -4   3         18.24         28.97        12.58 o                         
 -10  -4   3          2.83          6.39         7.73 o                         
  -9  -4   3        274.66        288.48        22.30 o                         
  -8  -4   3         39.55         40.40         9.38 o                         
  -7  -4   3        293.78        271.33        19.08 o                         
  -6  -4   3        693.96        708.30        25.05 o                         
  -5  -4   3        287.44        283.24        16.80 o                         
  -4  -4   3        173.99        178.26        13.75 o                         
  -3  -4   3        234.09        227.14        13.74 o                         
  -2  -4   3          5.82          2.49         4.16 o                         
  -1  -4   3         27.21         25.78         5.55 o                         
   0  -4   3          0.89          3.07         3.47 o                         
   1  -4   3        156.86        166.35        13.91 o                         
   2  -4   3         38.83         31.37         6.76 o                         
   3  -4   3        178.35        189.06        11.95 o                         
   4  -4   3         92.95        100.54        10.85 o                         
   5  -4   3         30.91         33.45         7.92 o                         
   6  -4   3        206.30        210.09        17.18 o                         
   7  -4   3         32.26         30.14         9.03 o                         
   8  -4   3        137.53        132.01        16.20 o                         
   9  -4   3         87.72         78.87        13.03 o                         
  10  -4   3          7.89          9.91         8.58 o                         
  11  -4   3          3.28          3.06         9.93 o                         
  12  -4   3         57.15         56.30        16.13 o                         
 -13  -3   3         19.01         23.16        12.85 o                         
 -12  -3   3        107.78         92.95        17.39 o                         
 -11  -3   3        100.17         77.90        15.42 o                         
 -10  -3   3          2.15          1.06         6.02 o                         
  -9  -3   3        594.26        657.20        25.29 o                         
  -8  -3   3         91.22         91.02        11.91 o                         
  -7  -3   3         61.58         54.56         9.08 o                         
  -6  -3   3       1113.22       1176.47        35.57 o                         
  -5  -3   3        193.23        176.15        10.25 o                         
  -4  -3   3        215.82        217.89        11.22 o                         
  -3  -3   3         31.58         33.71         5.86 o                         
  -2  -3   3         58.39         54.31         6.96 o                         
  -1  -3   3        378.93        452.57        15.00 o                         
   0  -3   3         20.91         18.12         4.20 o                         
   1  -3   3         87.58         97.38         9.03 o                         
   2  -3   3         31.73         25.62         4.92 o                         
   3  -3   3        169.61        160.73        13.04 o                         
   4  -3   3        231.76        233.24         8.76 o                         
   5  -3   3        225.75        227.66        10.71 o                         
   6  -3   3        296.91        280.74        13.17 o                         
   7  -3   3         42.15         35.52         7.15 o                         
   8  -3   3        256.59        270.63        16.02 o                         
   9  -3   3        113.02         95.70        11.53 o                         
  10  -3   3          1.30          7.66         6.23 o                         
  11  -3   3        171.97        193.92        19.68 o                         
  12  -3   3         17.93         22.37        11.77 o                         
  13  -3   3         87.30        108.51        24.92 o                         
 -14  -2   3        325.76        370.82        40.84 o                         
 -13  -2   3         21.91         19.18        14.18 o                         
 -12  -2   3        243.37        302.23        23.66 o                         
 -11  -2   3        206.44        241.47        19.69 o                         
 -10  -2   3        301.17        304.53        18.00 o                         
  -9  -2   3        643.47        682.36        23.89 o                         
  -8  -2   3        262.99        249.89        14.88 o                         
  -7  -2   3       2072.92       2190.82        37.47 o                         
  -6  -2   3        173.65        155.70         8.94 o                         
  -5  -2   3       1300.96       1371.60        34.49 o                         
  -4  -2   3        257.41        266.35         9.66 o                         
  -3  -2   3          8.16          4.73         3.43 o                         
  -2  -2   3        160.28        171.85        10.92 o                         
  -1  -2   3        624.37        605.52        20.12 o                         
   0  -2   3        200.41        151.66        11.84 o                         
   1  -2   3         67.53         60.17         7.29 o                         
   2  -2   3       1006.83        911.40        20.90 o                         
   3  -2   3       2728.86       2914.78        43.31 o                         
   4  -2   3         41.69         49.04         5.01 o                         
   5  -2   3        843.92        868.42        21.59 o                         
   6  -2   3         11.19         10.60         3.86 o                         
   7  -2   3        289.13        274.42        12.05 o                         
   8  -2   3         23.86         25.21         6.86 o                         
   9  -2   3        834.35        866.25        27.75 o                         
  10  -2   3        254.07        262.22        20.66 o                         
  11  -2   3        103.80         95.64        13.90 o                         
  12  -2   3        515.28        580.97        32.33 o                         
  13  -2   3         14.09         18.73        11.78 o                         
  14  -2   3        273.41        314.86        32.34 o                         
 -15  -1   3        131.47        115.61        26.81 o                         
 -14  -1   3         42.40         60.20        19.98 o                         
 -13  -1   3        145.13        120.58        22.57 o                         
 -12  -1   3        102.79        135.37        20.73 o                         
 -11  -1   3        551.95        579.36        23.31 o                         
 -10  -1   3        244.26        236.54        13.72 o                         
  -9  -1   3        351.19        348.61        20.36 o                         
  -8  -1   3        838.80        854.41        18.71 o                         
  -7  -1   3         42.42         45.01         5.60 o                         
  -6  -1   3        566.68        595.33        15.45 o                         
  -5  -1   3       1084.70       1102.02        19.57 o                         
  -4  -1   3        277.46        340.10        10.63 o                         
  -3  -1   3       1230.12       1252.39        29.85 o                         
  -2  -1   3       2280.89       2437.89        28.56 o                         
  -1  -1   3       2690.73       2597.66        48.47 o                         
   0  -1   3        111.97        135.53         4.65 o                         
   1  -1   3       2760.42       2838.61        49.09 o                         
   2  -1   3        415.98        414.15         7.61 o                         
   3  -1   3        827.21        977.37        11.57 o                         
   4  -1   3        778.42        827.23        20.47 o                         
   5  -1   3        309.05        321.60         8.98 o                         
   6  -1   3        387.63        397.20        11.36 o                         
   7  -1   3        339.33        360.40        17.36 o                         
   8  -1   3        885.14        873.88        33.91 o                         
   9  -1   3         98.69         96.85        11.43 o                         
  10  -1   3        393.07        384.34        21.64 o                         
  11  -1   3        394.16        425.32        31.71 o                         
  12  -1   3        198.59        214.86        23.84 o                         
  13  -1   3         75.55         62.76        15.39 o                         
  14  -1   3          0.82         -4.23        13.18 o                         
 -15   0   3         24.19         17.81        26.50 o                         
 -14   0   3         22.88         47.65        16.08 o                         
 -13   0   3          2.57          0.87         9.67 o                         
 -12   0   3         12.97         14.34         8.94 o                         
 -11   0   3         15.74          5.61         7.22 o                         
 -10   0   3         13.63         17.24         8.39 o                         
  -9   0   3         24.21         23.79         4.40 o                         
  -8   0   3        291.96        270.30         9.05 o                         
  -7   0   3         39.55         37.47         5.19 o                         
  -6   0   3        290.53        272.97         9.50 o                         
  -5   0   3        966.12        986.97        16.82 o                         
  -4   0   3         16.25         15.61         2.98 o                         
  -3   0   3       1199.63       1218.22        17.66 o                         
  -2   0   3         67.44         75.13         5.97 o                         
  -1   0   3        271.05        264.35         5.04 o                         
   0   0   3          4.07          5.80         1.70 o                         
   1   0   3        271.24        275.42         6.10 o                         
   2   0   3          0.61          0.58         1.16 o                         
   3   0   3          0.39         -0.42         1.27 o                         
   4   0   3         10.67          7.41         2.39 o                         
   5   0   3          5.73          3.73         2.33 o                         
   6   0   3         34.13         31.20         4.45 o                         
   7   0   3         27.79         22.00         4.29 o                         
   8   0   3         58.29         46.14         6.20 o                         
   9   0   3          7.44          6.53         5.76 o                         
  10   0   3         13.26         12.53         7.97 o                         
  11   0   3          5.52          6.46         7.96 o                         
  12   0   3         39.46         19.75        11.22 o                         
  13   0   3          5.86         -0.62        12.05 o                         
  14   0   3         16.70         25.43        17.47 o                         
 -15   1   3        134.83        128.81        39.31 o                         
 -14   1   3         41.61         45.10        17.87 o                         
 -13   1   3        150.93        134.12        18.80 o                         
 -12   1   3        103.55        104.48        16.13 o                         
 -11   1   3        551.23        522.31        26.89 o                         
 -10   1   3        244.56        233.85        13.93 o                         
  -9   1   3        357.32        326.50        14.24 o                         
  -8   1   3        833.20        814.19        26.66 o                         
  -7   1   3         40.79         42.97         4.70 o                         
  -6   1   3        592.00        624.69        16.45 o                         
  -5   1   3       1098.69       1093.20        18.57 o                         
  -4   1   3        269.99        307.66         8.55 o                         
  -3   1   3       1269.59       1244.40        16.11 o                         
  -2   1   3       2264.53       2304.45        24.87 o                         
  -1   1   3       2700.74       2504.40        16.22 o                         
   0   1   3        114.27        129.76         3.79 o                         
   1   1   3       2770.30       2704.04        31.05 o                         
   2   1   3        424.78        390.62         7.36 o                         
   3   1   3        820.47        927.81        15.18 o                         
   4   1   3        805.83        840.55        20.07 o                         
   5   1   3        308.76        314.83         8.66 o                         
   6   1   3        373.14        388.94         9.92 o                         
   7   1   3        340.12        339.98        11.13 o                         
   8   1   3        894.07        870.90        23.30 o                         
   9   1   3         93.62         91.76        13.93 o                         
  10   1   3        387.80        358.37        21.66 o                         
  11   1   3        398.28        399.55        56.97 o                         
  12   1   3        199.44        207.39        29.57 o                         
  13   1   3         74.66         52.46        17.31 o                         
  14   1   3          0.78          4.03        13.23 o                         
 -14   2   3        334.14        346.68        59.77 o                         
 -13   2   3         23.93         18.93        10.80 o                         
 -12   2   3        239.92        261.26        21.19 o                         
 -11   2   3        215.53        231.71        19.68 o                         
 -10   2   3        297.28        296.92        18.04 o                         
  -9   2   3        627.72        636.92        20.67 o                         
  -8   2   3        261.45        246.16        13.21 o                         
  -7   2   3       2065.08       2105.01        48.22 o                         
  -6   2   3        171.08        155.27        10.40 o                         
  -5   2   3       1295.63       1297.01        20.70 o                         
  -4   2   3        264.20        255.58         9.04 o                         
  -3   2   3          6.75          2.27         1.86 o                         
  -2   2   3        158.51        171.22         5.76 o                         
  -1   2   3        625.00        606.05         8.80 o                         
   0   2   3        204.81        162.83         6.06 o                         
   1   2   3         64.86         65.14         4.88 o                         
   2   2   3       1016.74        896.67        12.58 o                         
   3   2   3       2736.60       2772.30        24.28 o                         
   4   2   3         40.15         51.74         4.84 o                         
   5   2   3        855.59        827.73        20.76 o                         
   6   2   3         10.46         10.88         4.22 o                         
   7   2   3        294.02        252.49        12.45 o                         
   8   2   3         25.55         24.78         5.83 o                         
   9   2   3        831.67        885.52        23.96 o                         
  10   2   3        255.72        220.09        22.76 o                         
  11   2   3        100.88         67.82        14.68 o                         
  12   2   3        509.27        579.34        41.26 o                         
  13   2   3         13.92          9.26        13.49 o                         
  14   2   3        272.00        365.60        44.00 o                         
 -13   3   3         17.65         23.23        13.25 o                         
 -12   3   3        104.27        105.54        16.16 o                         
 -11   3   3        103.72         81.87        13.34 o                         
 -10   3   3          2.83          6.13         6.88 o                         
  -9   3   3        593.73        578.20        23.83 o                         
  -8   3   3         96.62         66.62         9.25 o                         
  -7   3   3         59.23         60.93         7.69 o                         
  -6   3   3       1123.37       1083.35        23.10 o                         
  -5   3   3        190.80        179.15         8.20 o                         
  -4   3   3        211.30        191.48         8.18 o                         
  -3   3   3         34.52         36.30         4.38 o                         
  -2   3   3         56.14         53.01         4.70 o                         
  -1   3   3        381.68        427.19        11.05 o                         
   0   3   3         19.86         18.03         3.53 o                         
   1   3   3         89.62        104.91         7.11 o                         
   2   3   3         30.03         19.61         3.45 o                         
   3   3   3        174.65        164.36         8.13 o                         
   4   3   3        230.77        217.08         8.55 o                         
   5   3   3        225.13        231.74        12.20 o                         
   6   3   3        301.12        294.49        13.67 o                         
   7   3   3         42.35         39.34         7.30 o                         
   8   3   3        253.39        271.58        20.14 o                         
   9   3   3        112.81        105.81        14.23 o                         
  10   3   3          0.90          0.92         6.44 o                         
  11   3   3        170.10        174.11        22.98 o                         
  12   3   3         19.11         23.37        12.33 o                         
  13   3   3         88.96        110.40        26.10 o                         
 -12   4   3         11.99         14.45        13.42 o                         
 -11   4   3         18.62         23.50        12.65 o                         
 -10   4   3          2.88          4.66         8.04 o                         
  -9   4   3        273.76        285.55        23.35 o                         
  -8   4   3         38.32         36.34         8.37 o                         
  -7   4   3        293.91        272.83        16.51 o                         
  -6   4   3        689.20        659.45        19.66 o                         
  -5   4   3        283.81        278.11        13.60 o                         
  -4   4   3        172.11        164.30         9.16 o                         
  -3   4   3        228.87        208.09        13.05 o                         
  -2   4   3          5.14          3.35         3.16 o                         
  -1   4   3         25.83         22.92         4.92 o                         
   0   4   3          1.21          0.85         2.91 o                         
   1   4   3        155.58        163.43        10.16 o                         
   2   4   3         38.07         35.09         5.59 o                         
   3   4   3        179.21        173.81        11.76 o                         
   4   4   3         91.06         77.64         8.47 o                         
   5   4   3         29.46         25.83         6.48 o                         
   6   4   3        206.17        163.73        13.53 o                         
   7   4   3         30.13         26.65         8.59 o                         
   8   4   3        137.78        101.29        13.66 o                         
   9   4   3         85.05         81.84        14.16 o                         
  10   4   3          7.24          7.43         8.43 o                         
  11   4   3          2.98         -5.31        10.26 o                         
  12   4   3         55.61         67.66        20.80 o                         
 -11   5   3        336.88        340.84        43.55 o                         
 -10   5   3        237.70        247.74        35.70 o                         
  -9   5   3         13.26         14.27        10.78 o                         
  -8   5   3        574.06        550.45        27.41 o                         
  -7   5   3         75.44         46.86        11.23 o                         
  -6   5   3         80.71         96.13        14.34 o                         
  -5   5   3         41.73         31.55         9.26 o                         
  -4   5   3        497.51        459.39        22.58 o                         
  -3   5   3        114.68        111.28        14.08 o                         
  -2   5   3        425.28        394.42        17.82 o                         
  -1   5   3       1307.31       1295.25        30.23 o                         
   0   5   3        121.79        135.97        17.16 o                         
   1   5   3        582.49        590.92        18.41 o                         
   2   5   3        849.79        847.84        24.18 o                         
   3   5   3         65.43         57.14         8.87 o                         
   4   5   3        130.15        128.88        11.84 o                         
   5   5   3         27.97         23.04         6.59 o                         
   6   5   3        311.19        310.12        20.22 o                         
   7   5   3        114.41        105.55        15.42 o                         
   8   5   3        213.71        200.19        28.77 o                         
   9   5   3        156.46        173.70        37.89 o                         
  10   5   3        212.09        199.52        22.49 o                         
  -9   6   3         79.84         80.34        21.05 o                         
  -8   6   3         32.42         24.40        14.18 o                         
  -7   6   3         66.73         81.24        14.97 o                         
  -6   6   3          0.42         -2.14         7.65 o                         
  -5   6   3         37.85         46.98        11.97 o                         
  -4   6   3         30.08         26.41         9.60 o                         
  -3   6   3         76.50         69.35        12.52 o                         
  -2   6   3         92.81         82.31        13.34 o                         
  -1   6   3        236.11        223.90        23.17 o                         
   0   6   3        454.23        450.01        21.01 o                         
   1   6   3         35.63         23.02         8.70 o                         
   2   6   3        650.93        590.65        26.83 o                         
   3   6   3        236.64        221.49        20.92 o                         
   4   6   3         82.21         53.57        13.64 o                         
   5   6   3        351.01        344.16        37.47 o                         
   6   6   3         64.20         64.54        13.68 o                         
   7   6   3        361.57        411.12        34.09 o                         
   8   6   3         90.00        107.98        20.85 o                         
  -5   7   3         13.01         18.17        10.86 o                         
  -4   7   3        123.03        137.64        19.25 o                         
  -3   7   3         66.44         71.16        15.51 o                         
  -2   7   3          2.24         10.15         8.97 o                         
  -1   7   3          6.41          5.36         9.70 o                         
   0   7   3         30.53         25.09        12.87 o                         
   1   7   3         27.75         21.45         9.79 o                         
   2   7   3         71.88         78.36        14.84 o                         
   3   7   3         22.77         28.84        13.79 o                         
   4   7   3         10.18         -2.15        10.04 o                         
   5   7   3         82.24         68.88        17.31 o                         
  -5  -7   4         34.02         42.87        14.17 o                         
  -4  -7   4        136.63        163.85        25.65 o                         
  -3  -7   4         44.25         28.93        13.26 o                         
  -2  -7   4        411.04        534.54        34.55 o                         
  -1  -7   4         68.19         66.78        16.83 o                         
   0  -7   4        272.50        330.31        32.81 o                         
   1  -7   4        136.04        152.58        19.49 o                         
   2  -7   4         43.57         61.34        14.48 o                         
   3  -7   4        124.24        166.49        24.87 o                         
   4  -7   4          1.10          0.32        11.37 o                         
  -9  -6   4          8.78         12.70        15.94 o                         
  -8  -6   4          2.00          2.21         9.45 o                         
  -7  -6   4         10.44         21.07        12.66 o                         
  -6  -6   4         45.83         45.77        12.22 o                         
  -5  -6   4         15.10         14.69         9.47 o                         
  -4  -6   4          1.33         -0.64         8.29 o                         
  -3  -6   4         62.48         55.52        13.90 o                         
  -2  -6   4          1.07          0.82         6.88 o                         
  -1  -6   4          8.85         17.45         8.55 o                         
   0  -6   4         34.82         48.76        11.17 o                         
   1  -6   4         75.37         70.03        12.61 o                         
   2  -6   4        118.92        131.93        16.63 o                         
   3  -6   4         36.02         40.74        11.06 o                         
   4  -6   4         72.45         55.54        15.05 o                         
   5  -6   4        161.63        151.45        23.06 o                         
   6  -6   4         28.10         18.67        10.13 o                         
   7  -6   4         24.02         17.90        10.89 o                         
   8  -6   4         24.97         30.56        13.02 o                         
 -11  -5   4         94.90        108.22        25.32 o                         
 -10  -5   4         38.43         41.31        17.54 o                         
  -9  -5   4          7.27         11.23        10.99 o                         
  -8  -5   4         96.98         91.92        16.93 o                         
  -7  -5   4         48.07         60.46        14.13 o                         
  -6  -5   4          0.00         -0.03         7.02 o                         
  -5  -5   4        127.71        153.89        34.82 o                         
  -4  -5   4        343.66        364.36        29.38 o                         
  -3  -5   4         19.80         26.98         8.32 o                         
  -2  -5   4       1549.80       1608.17        33.26 o                         
  -1  -5   4        407.43        392.14        17.26 o                         
   0  -5   4        711.36        730.55        22.62 o                         
   1  -5   4        557.75        538.71        19.68 o                         
   2  -5   4         23.96         17.28         6.37 o                         
   3  -5   4         74.45         76.09        12.09 o                         
   4  -5   4         17.16         16.08         7.18 o                         
   5  -5   4        145.62        127.14        18.32 o                         
   6  -5   4         24.79         31.84        10.36 o                         
   7  -5   4         69.24         78.23        14.03 o                         
   8  -5   4        227.63        247.14        23.02 o                         
   9  -5   4         39.88         31.74        11.54 o                         
  10  -5   4         25.51         28.40        11.75 o                         
 -12  -4   4         78.36        103.53        19.58 o                         
 -11  -4   4          0.95         -1.63         9.03 o                         
 -10  -4   4        106.47        118.99        15.90 o                         
  -9  -4   4        107.10        113.87        15.21 o                         
  -8  -4   4        464.96        469.09        23.23 o                         
  -7  -4   4        407.83        425.26        21.15 o                         
  -6  -4   4        390.32        386.78        19.57 o                         
  -5  -4   4       1291.14       1384.18        41.92 o                         
  -4  -4   4          6.55          6.27         5.06 o                         
  -3  -4   4       1129.27       1216.30        28.67 o                         
  -2  -4   4        263.81        270.93        14.36 o                         
  -1  -4   4        555.79        563.11        19.68 o                         
   0  -4   4        355.04        331.64        16.11 o                         
   1  -4   4        442.98        390.60        17.13 o                         
   2  -4   4        903.53        949.73        25.42 o                         
   3  -4   4        350.44        339.20        14.31 o                         
   4  -4   4       1288.49       1336.33        32.28 o                         
   5  -4   4         32.60         22.21         7.11 o                         
   6  -4   4        795.94        834.48        29.19 o                         
   7  -4   4        107.45        102.18        13.85 o                         
   8  -4   4        220.61        222.72        20.46 o                         
   9  -4   4        148.99        177.25        19.05 o                         
  10  -4   4          2.45          0.47         7.45 o                         
  11  -4   4        142.15        137.62        20.77 o                         
  12  -4   4          7.04         16.90        12.05 o                         
 -13  -3   4         66.97         80.62        18.30 o                         
 -12  -3   4        105.69        110.69        19.08 o                         
 -11  -3   4        204.12        180.78        18.40 o                         
 -10  -3   4         60.99         68.81        12.55 o                         
  -9  -3   4        597.16        639.53        29.18 o                         
  -8  -3   4       1032.63       1082.39        30.89 o                         
  -7  -3   4        337.91        362.23        18.46 o                         
  -6  -3   4       1115.33       1148.18        26.83 o                         
  -5  -3   4        151.15        151.25        10.43 o                         
  -4  -3   4        120.51        134.69        11.30 o                         
  -3  -3   4        166.89        163.94        11.14 o                         
  -2  -3   4        173.92        173.17        11.11 o                         
  -1  -3   4         73.07         75.52         8.42 o                         
   0  -3   4       1532.92       1639.57        33.82 o                         
   1  -3   4       1899.86       2056.82        32.92 o                         
   2  -3   4         99.69         81.23         8.87 o                         
   3  -3   4       2070.30       2113.13        30.39 o                         
   4  -3   4        220.60        242.95         9.15 o                         
   5  -3   4        528.03        551.98        14.72 o                         
   6  -3   4          8.22          4.29         4.47 o                         
   7  -3   4        385.08        359.66        16.00 o                         
   8  -3   4         45.78         38.76         7.73 o                         
   9  -3   4        222.57        221.11        16.97 o                         
  10  -3   4        196.09        202.86        19.16 o                         
  11  -3   4         72.85         57.67        13.90 o                         
  12  -3   4        206.44        221.32        25.95 o                         
  13  -3   4         86.34         91.97        23.78 o                         
 -14  -2   4        200.56        213.27        43.87 o                         
 -13  -2   4        315.02        382.59        36.86 o                         
 -12  -2   4        177.91        170.99        17.55 o                         
 -11  -2   4         91.42         89.69        12.68 o                         
 -10  -2   4        220.75        200.76        17.35 o                         
  -9  -2   4         56.30         50.87         9.23 o                         
  -8  -2   4        307.84        297.51        16.09 o                         
  -7  -2   4        878.65        925.59        19.72 o                         
  -6  -2   4        172.96        184.08         9.71 o                         
  -5  -2   4        454.66        457.14        14.59 o                         
  -4  -2   4       1425.09       1578.03        30.30 o                         
  -3  -2   4        739.17        826.15        16.49 o                         
  -2  -2   4        100.35        110.62         7.10 o                         
  -1  -2   4          2.42          3.84         2.74 o                         
   0  -2   4         47.07         52.92         7.17 o                         
   1  -2   4        122.47        125.39         7.28 o                         
   2  -2   4         79.43         80.00         5.12 o                         
   3  -2   4         99.58        116.96         6.40 o                         
   4  -2   4        624.68        677.80        13.78 o                         
   5  -2   4         39.27         35.02         4.61 o                         
   6  -2   4        224.44        226.62         9.01 o                         
   7  -2   4          6.03          3.59         3.88 o                         
   8  -2   4        209.02        214.76        14.51 o                         
   9  -2   4        151.82        152.56        13.11 o                         
  10  -2   4        107.98        103.01        13.55 o                         
  11  -2   4        192.94        210.63        19.51 o                         
  12  -2   4          8.27         16.99        12.06 o                         
  13  -2   4         85.52         81.20        17.65 o                         
  14  -2   4          1.03          9.89        11.64 o                         
 -15  -1   4         30.68         40.04        33.27 o                         
 -14  -1   4         91.16        107.09        23.75 o                         
 -13  -1   4        115.37        134.03        23.70 o                         
 -12  -1   4         23.46         16.27         9.44 o                         
 -11  -1   4        217.32        234.49        17.98 o                         
 -10  -1   4        253.54        277.82        23.97 o                         
  -9  -1   4        573.57        551.37        20.79 o                         
  -8  -1   4        660.40        683.72        17.62 o                         
  -7  -1   4        264.62        263.68        18.51 o                         
  -6  -1   4       1942.64       2092.33        42.05 o                         
  -5  -1   4         90.37         95.65         8.07 o                         
  -4  -1   4        382.74        396.51        19.61 o                         
  -3  -1   4         87.36         91.52         5.01 o                         
  -2  -1   4       1271.84       1271.64        39.84 o                         
  -1  -1   4        110.50         99.12         4.70 o                         
   0  -1   4       2713.86       2794.85        29.97 o                         
   1  -1   4       2563.47       2598.94        42.67 o                         
   2  -1   4        282.66        280.14         8.34 o                         
   3  -1   4       1474.26       1461.42        24.37 o                         
   4  -1   4         62.16         63.04         5.95 o                         
   5  -1   4        511.75        538.40        21.19 o                         
   6  -1   4         67.00         59.77         6.68 o                         
   7  -1   4        484.38        460.13        17.64 o                         
   8  -1   4         11.09         12.95         5.69 o                         
   9  -1   4        120.99        110.48        12.72 o                         
  10  -1   4        145.99        178.88        18.10 o                         
  11  -1   4         84.80         85.18        15.27 o                         
  12  -1   4         99.96         91.56        17.57 o                         
  13  -1   4         50.93         58.35        15.69 o                         
  14  -1   4        104.71         90.51        24.08 o                         
 -15   0   4         35.44         51.52        29.15 o                         
 -14   0   4        125.81        136.02        41.37 o                         
 -13   0   4          0.82          7.21         8.68 o                         
 -12   0   4         77.25         72.53        13.86 o                         
 -11   0   4        126.57        115.30        15.96 o                         
 -10   0   4        313.28        303.13        20.45 o                         
  -9   0   4         75.46         54.70         5.71 o                         
  -8   0   4       1334.12       1332.37        24.52 o                         
  -7   0   4        607.46        621.23        15.16 o                         
  -6   0   4          4.51          6.64         3.06 o                         
  -5   0   4       3472.61       3585.20        47.55 o                         
  -4   0   4       1422.93       1532.62        18.28 o                         
  -3   0   4       1725.94       1626.66        33.80 o                         
  -2   0   4        201.94        198.38         4.31 o                         
  -1   0   4       4563.34       4843.12        33.27 o                         
   0   0   4        293.45        279.22         6.81 o                         
   1   0   4      11828.16      12753.42       160.52 o                         
   2   0   4       1216.90       1199.08        21.11 o                         
   3   0   4        835.13        805.72        15.96 o                         
   4   0   4        598.50        521.51        20.57 o                         
   5   0   4        105.92        103.89         4.76 o                         
   6   0   4        401.77        372.08        12.43 o                         
   7   0   4         60.71         61.23         6.43 o                         
   8   0   4        282.05        279.93        14.28 o                         
   9   0   4        603.51        602.44        50.02 o                         
  10   0   4       1187.39       1207.81        53.18 o                         
  11   0   4        129.14        123.74        17.94 o                         
  12   0   4          6.07          8.28         8.50 o                         
  13   0   4        242.43        244.23        33.99 o                         
  14   0   4          2.73         13.47        16.98 o                         
 -15   1   4         32.70         19.14        23.85 o                         
 -14   1   4         89.30         83.32        34.74 o                         
 -13   1   4        115.97        110.86        23.01 o                         
 -12   1   4         24.00         36.03        11.71 o                         
 -11   1   4        210.07        204.96        18.37 o                         
 -10   1   4        253.43        251.10        14.35 o                         
  -9   1   4        571.55        578.18        18.38 o                         
  -8   1   4        660.41        651.19        18.10 o                         
  -7   1   4        269.78        265.97        11.29 o                         
  -6   1   4       1959.00       2025.77        38.58 o                         
  -5   1   4         94.93         94.57         6.96 o                         
  -4   1   4        395.78        384.56         9.40 o                         
  -3   1   4         87.40         93.91         5.33 o                         
  -2   1   4       1272.79       1192.98        12.92 o                         
  -1   1   4        111.02         97.80         4.11 o                         
   0   1   4       2701.61       2692.97        35.38 o                         
   1   1   4       2567.22       2578.68        24.73 o                         
   2   1   4        278.47        269.23         6.84 o                         
   3   1   4       1480.15       1411.93        26.87 o                         
   4   1   4         60.76         64.07         5.28 o                         
   5   1   4        514.68        507.00        12.34 o                         
   6   1   4         67.47         61.75         6.07 o                         
   7   1   4        482.44        473.04        18.04 o                         
   8   1   4         11.85          9.38         4.91 o                         
   9   1   4        121.50        128.03        15.45 o                         
  10   1   4        141.12        159.66        18.19 o                         
  11   1   4         84.56         81.93        14.47 o                         
  12   1   4        100.15         96.26        20.92 o                         
  13   1   4         50.13         51.63        18.74 o                         
  14   1   4        103.77         99.63        25.32 o                         
 -14   2   4        199.06        197.34        45.05 o                         
 -13   2   4        315.12        332.20        48.58 o                         
 -12   2   4        175.14        171.73        27.19 o                         
 -11   2   4         87.43         84.58        11.05 o                         
 -10   2   4        221.23        203.63        15.56 o                         
  -9   2   4         55.72         54.11         8.51 o                         
  -8   2   4        308.20        289.08        13.70 o                         
  -7   2   4        877.19        879.06        32.62 o                         
  -6   2   4        170.53        170.62         9.97 o                         
  -5   2   4        460.85        432.55        14.11 o                         
  -4   2   4       1410.15       1490.02        20.75 o                         
  -3   2   4        736.74        743.96        11.48 o                         
  -2   2   4         96.55        100.02         4.98 o                         
  -1   2   4          1.95          2.87         1.75 o                         
   0   2   4         45.46         44.10         4.29 o                         
   1   2   4        119.73        119.72         7.37 o                         
   2   2   4         79.80         91.20         5.86 o                         
   3   2   4         97.73        114.51         7.18 o                         
   4   2   4        624.07        676.33        21.26 o                         
   5   2   4         38.96         34.45         4.50 o                         
   6   2   4        226.60        228.28        11.73 o                         
   7   2   4          6.35          2.58         3.88 o                         
   8   2   4        208.44        206.41        14.28 o                         
   9   2   4        153.13        151.79        13.17 o                         
  10   2   4        108.43        103.30        21.22 o                         
  11   2   4        191.33        184.98        28.76 o                         
  12   2   4          8.17          8.94        12.51 o                         
  13   2   4         86.57         48.36        19.87 o                         
  14   2   4          1.09         16.71        14.04 o                         
 -13   3   4         70.60         84.13        23.05 o                         
 -12   3   4        103.59        101.09        18.40 o                         
 -11   3   4        196.47        173.81        21.95 o                         
 -10   3   4         61.61         65.08        10.31 o                         
  -9   3   4        597.48        564.18        21.18 o                         
  -8   3   4       1023.52       1016.12        26.29 o                         
  -7   3   4        334.48        339.03        13.96 o                         
  -6   3   4       1118.06       1134.45        22.96 o                         
  -5   3   4        147.03        128.90         9.42 o                         
  -4   3   4        116.13        108.99         6.66 o                         
  -3   3   4        169.61        162.34         7.47 o                         
  -2   3   4        176.76        151.86         6.75 o                         
  -1   3   4         68.91         66.53         6.00 o                         
   0   3   4       1546.07       1539.08        20.93 o                         
   1   3   4       1897.94       1941.32        23.57 o                         
   2   3   4         95.67         81.10         6.59 o                         
   3   3   4       2064.47       2067.54        25.39 o                         
   4   3   4        219.03        235.18         9.41 o                         
   5   3   4        516.49        491.85        16.95 o                         
   6   3   4          8.27          3.25         4.37 o                         
   7   3   4        380.04        365.54        16.15 o                         
   8   3   4         40.67         39.01         7.94 o                         
   9   3   4        224.74        214.82        19.33 o                         
  10   3   4        191.50        190.17        22.65 o                         
  11   3   4         73.60         70.53        16.39 o                         
  12   3   4        208.59        195.59        25.23 o                         
  13   3   4         85.43         77.61        22.84 o                         
 -12   4   4         82.63        102.39        20.12 o                         
 -11   4   4          1.08         -3.71         9.39 o                         
 -10   4   4        107.17        121.01        18.99 o                         
  -9   4   4        110.87        118.41        15.16 o                         
  -8   4   4        476.70        436.83        18.03 o                         
  -7   4   4        410.59        371.89        16.05 o                         
  -6   4   4        379.80        358.62        14.86 o                         
  -5   4   4       1307.61       1292.68        29.77 o                         
  -4   4   4          5.92          6.15         4.74 o                         
  -3   4   4       1109.08       1098.29        22.43 o                         
  -2   4   4        267.67        268.89        11.92 o                         
  -1   4   4        552.86        534.97        14.57 o                         
   0   4   4        351.87        344.75        11.86 o                         
   1   4   4        442.53        390.41        13.46 o                         
   2   4   4        909.05        901.68        18.73 o                         
   3   4   4        348.57        320.34        12.84 o                         
   4   4   4       1288.78       1282.18        26.27 o                         
   5   4   4         32.62         25.74         6.19 o                         
   6   4   4        793.45        840.98        33.13 o                         
   7   4   4        108.72        100.25        12.07 o                         
   8   4   4        219.40        215.51        19.69 o                         
   9   4   4        153.12        149.62        17.55 o                         
  10   4   4          2.00         -4.35         7.60 o                         
  11   4   4        143.47        161.83        23.40 o                         
  12   4   4          7.24          7.67        13.08 o                         
 -11   5   4         91.83        137.44        30.92 o                         
 -10   5   4         39.12         59.65        18.09 o                         
  -9   5   4          6.86          0.95        10.45 o                         
  -8   5   4         94.02         89.41        15.16 o                         
  -7   5   4         50.34         43.82        11.23 o                         
  -6   5   4          0.05          4.78         6.69 o                         
  -5   5   4        125.68        110.69        14.38 o                         
  -4   5   4        343.99        335.60        19.59 o                         
  -3   5   4         18.44         22.57         7.10 o                         
  -2   5   4       1545.78       1505.66        29.85 o                         
  -1   5   4        411.83        367.42        15.48 o                         
   0   5   4        705.72        653.91        18.11 o                         
   1   5   4        560.76        523.83        17.79 o                         
   2   5   4         23.48         17.19         5.91 o                         
   3   5   4         73.86         67.33         9.76 o                         
   4   5   4         17.46         21.43         6.86 o                         
   5   5   4        148.61        124.33        12.24 o                         
   6   5   4         25.40         26.24         9.24 o                         
   7   5   4         69.81         73.80        13.69 o                         
   8   5   4        229.24        211.55        21.15 o                         
   9   5   4         38.33         33.10        11.79 o                         
  10   5   4         24.68         38.86        13.15 o                         
  -9   6   4          8.40         13.36        14.35 o                         
  -8   6   4          2.40         -0.17        11.51 o                         
  -7   6   4         10.43         11.61         9.86 o                         
  -6   6   4         47.49         50.99        12.51 o                         
  -5   6   4         14.10         14.69         8.83 o                         
  -4   6   4          1.71         -0.67         7.31 o                         
  -3   6   4         62.52         72.42        13.05 o                         
  -2   6   4          1.27          2.20         6.58 o                         
  -1   6   4          9.45         20.03         7.48 o                         
   0   6   4         35.08         27.46         8.13 o                         
   1   6   4         74.86         74.40        11.95 o                         
   2   6   4        116.02        113.06        15.29 o                         
   3   6   4         35.13         34.24        10.35 o                         
   4   6   4         71.18         50.23        11.76 o                         
   5   6   4        159.55        109.07        18.46 o                         
   6   6   4         28.60         15.74        10.79 o                         
   7   6   4         25.44         27.24        16.31 o                         
   8   6   4         25.70         21.42        16.76 o                         
  -5   7   4         33.74         34.48        15.58 o                         
  -4   7   4        131.25        130.55        18.58 o                         
  -3   7   4         44.45         46.29        12.62 o                         
  -2   7   4        410.75        440.40        29.42 o                         
  -1   7   4         65.91         58.54        13.42 o                         
   0   7   4        273.17        209.41        25.57 o                         
   1   7   4        136.54        136.11        18.32 o                         
   2   7   4         41.51         53.35        13.69 o                         
   3   7   4        118.15        134.94        21.29 o                         
   4   7   4          1.13          6.89        11.04 o                         
  -4  -7   5         30.57         45.48        16.88 o                         
  -3  -7   5         22.51         29.19        14.21 o                         
  -2  -7   5          7.38          8.28        12.51 o                         
  -1  -7   5         34.84         30.51        12.43 o                         
   0  -7   5          2.48         -0.47         9.06 o                         
   1  -7   5         19.85         21.73        11.27 o                         
   2  -7   5         21.87         25.88        10.59 o                         
   3  -7   5         11.17         18.78        11.89 o                         
   4  -7   5         21.40         16.77        15.51 o                         
  -8  -6   5         25.13         38.86        14.76 o                         
  -7  -6   5        102.47        115.72        20.24 o                         
  -6  -6   5        145.38        174.59        20.84 o                         
  -5  -6   5        130.63        119.36        20.42 o                         
  -4  -6   5        547.49        622.46        34.64 o                         
  -3  -6   5        426.33        430.47        29.06 o                         
  -2  -6   5        112.56        113.16        17.10 o                         
  -1  -6   5        523.92        517.46        26.13 o                         
   0  -6   5         68.00         50.08        11.05 o                         
   1  -6   5         18.70         26.22         8.40 o                         
   2  -6   5         30.57         24.80         9.77 o                         
   3  -6   5         14.12         14.78         8.67 o                         
   4  -6   5         72.36         65.17        13.55 o                         
   5  -6   5         64.14         74.58        15.20 o                         
   6  -6   5        338.03        419.31        29.75 o                         
   7  -6   5         57.79         69.58        16.11 o                         
   8  -6   5        263.49        295.36        27.94 o                         
 -11  -5   5          3.57         -0.52        13.73 o                         
 -10  -5   5         22.01         35.79        13.74 o                         
  -9  -5   5         59.46         66.33        16.22 o                         
  -8  -5   5        121.15        108.94        19.02 o                         
  -7  -5   5        216.89        207.77        23.76 o                         
  -6  -5   5         35.93         31.25        11.01 o                         
  -5  -5   5        320.34        326.58        26.56 o                         
  -4  -5   5         86.17         98.31        16.75 o                         
  -3  -5   5         26.86         29.41         7.90 o                         
  -2  -5   5         57.16         54.64         8.57 o                         
  -1  -5   5        272.13        268.48        16.73 o                         
   0  -5   5        194.20        205.37        15.52 o                         
   1  -5   5          7.91          7.91         5.07 o                         
   2  -5   5        613.24        609.83        21.69 o                         
   3  -5   5        129.47        121.48        14.43 o                         
   4  -5   5        168.14        174.57        17.82 o                         
   5  -5   5        247.61        223.83        20.32 o                         
   6  -5   5         84.63        111.44        16.16 o                         
   7  -5   5        131.11        117.56        16.49 o                         
   8  -5   5         77.98         67.54        14.01 o                         
   9  -5   5        261.73        271.31        25.29 o                         
  10  -5   5         73.80         78.32        18.31 o                         
 -12  -4   5         10.78         18.58        12.60 o                         
 -11  -4   5          8.73         12.42         9.52 o                         
 -10  -4   5         64.29         57.77        12.72 o                         
  -9  -4   5         52.94         57.54        12.14 o                         
  -8  -4   5         37.74         30.59         9.13 o                         
  -7  -4   5         73.22         69.18        11.23 o                         
  -6  -4   5        158.70        152.39        15.56 o                         
  -5  -4   5         45.33         41.51         7.97 o                         
  -4  -4   5         56.56         43.69         8.37 o                         
  -3  -4   5         48.29         41.68         7.65 o                         
  -2  -4   5          0.36          1.08         4.28 o                         
  -1  -4   5         88.30         86.28        10.52 o                         
   0  -4   5        110.32        112.61        10.58 o                         
   1  -4   5        240.08        243.07        13.49 o                         
   2  -4   5         22.57         20.36         5.44 o                         
   3  -4   5        412.57        413.56        14.73 o                         
   4  -4   5         58.25         51.55         8.42 o                         
   5  -4   5         87.35         68.38        11.19 o                         
   6  -4   5         42.23         39.21         9.20 o                         
   7  -4   5        139.02        119.44        14.82 o                         
   8  -4   5         42.00         37.66        10.24 o                         
   9  -4   5         73.67         56.48        12.38 o                         
  10  -4   5         55.84         70.65        16.47 o                         
  11  -4   5         23.67         31.43        13.63 o                         
 -13  -3   5        119.75        113.24        20.13 o                         
 -12  -3   5         74.63         66.44        15.81 o                         
 -11  -3   5         13.20          8.67         8.28 o                         
 -10  -3   5        476.70        519.47        24.62 o                         
  -9  -3   5        269.72        287.61        20.59 o                         
  -8  -3   5         49.99         59.75        10.38 o                         
  -7  -3   5        595.16        635.73        23.54 o                         
  -6  -3   5        457.44        441.76        15.79 o                         
  -5  -3   5         80.65         70.65         8.24 o                         
  -4  -3   5         88.45        101.49         7.48 o                         
  -3  -3   5        816.82        896.05        20.35 o                         
  -2  -3   5        416.10        443.59        15.10 o                         
  -1  -3   5          1.03          2.15         3.34 o                         
   0  -3   5        734.46        802.58        21.18 o                         
   1  -3   5        151.94        164.94        12.66 o                         
   2  -3   5        214.68        228.27        10.81 o                         
   3  -3   5        457.00        468.83        13.25 o                         
   4  -3   5        133.57        135.58         8.48 o                         
   5  -3   5        311.64        328.87        11.73 o                         
   6  -3   5         26.31         19.77         5.91 o                         
   7  -3   5         74.18         76.58         9.68 o                         
   8  -3   5         18.28         20.34         6.65 o                         
   9  -3   5         23.33         25.24         8.72 o                         
  10  -3   5         37.00         26.77        10.59 o                         
  11  -3   5         82.48         85.55        17.25 o                         
  12  -3   5         28.25         26.28        15.93 o                         
  13  -3   5         49.41         67.27        21.06 o                         
 -14  -2   5          7.46         11.29        16.90 o                         
 -13  -2   5        191.88        232.50        32.39 o                         
 -12  -2   5        127.00        130.98        16.16 o                         
 -11  -2   5        261.33        246.46        19.85 o                         
 -10  -2   5        376.70        384.69        20.32 o                         
  -9  -2   5        188.33        192.37        16.32 o                         
  -8  -2   5        794.39        819.25        25.59 o                         
  -7  -2   5         49.28         46.36         6.82 o                         
  -6  -2   5        443.34        455.24        17.64 o                         
  -5  -2   5        186.85        187.84        10.44 o                         
  -4  -2   5        360.09        341.70        15.32 o                         
  -3  -2   5          5.25          3.29         2.60 o                         
  -2  -2   5         62.41         57.10         6.99 o                         
  -1  -2   5         45.00         41.92         5.86 o                         
   0  -2   5        102.27        123.35         8.22 o                         
   1  -2   5        380.18        330.87         9.19 o                         
   2  -2   5        270.14        293.57         9.57 o                         
   3  -2   5        713.39        694.19        13.21 o                         
   4  -2   5        983.92       1032.54        19.10 o                         
   5  -2   5        165.29        165.90         7.45 o                         
   6  -2   5        560.86        570.16        17.30 o                         
   7  -2   5          4.28          4.04         4.16 o                         
   8  -2   5        233.38        202.04        14.92 o                         
   9  -2   5         96.74        100.22        12.88 o                         
  10  -2   5        549.54        578.69        29.58 o                         
  11  -2   5        240.34        267.59        26.35 o                         
  12  -2   5        335.37        333.31        31.25 o                         
  13  -2   5        423.74        490.36        56.09 o                         
 -14  -1   5        279.36        272.64        53.59 o                         
 -13  -1   5         19.37         23.10        11.50 o                         
 -12  -1   5        162.49        169.06        20.58 o                         
 -11  -1   5          6.47         10.13         7.33 o                         
 -10  -1   5        549.87        522.57        21.81 o                         
  -9  -1   5        163.78        161.56        14.23 o                         
  -8  -1   5       1028.39       1064.65        25.71 o                         
  -7  -1   5        538.25        560.75        17.55 o                         
  -6  -1   5        858.27        960.58        22.95 o                         
  -5  -1   5       1640.32       1807.14        34.32 o                         
  -4  -1   5        656.55        678.77        11.54 o                         
  -3  -1   5        327.33        426.61        10.97 o                         
  -2  -1   5        413.82        439.38        11.69 o                         
  -1  -1   5       2772.01       2868.40        22.66 o                         
   0  -1   5        162.77        160.96         6.17 o                         
   1  -1   5        971.50       1038.97        21.28 o                         
   2  -1   5        633.48        567.58        15.05 o                         
   3  -1   5        155.92        156.61         7.42 o                         
   4  -1   5         10.43          9.54         3.28 o                         
   5  -1   5        702.37        680.44        26.70 o                         
   6  -1   5         76.58         69.36         7.18 o                         
   7  -1   5        560.52        552.16        16.17 o                         
   8  -1   5        103.43         76.99        10.60 o                         
   9  -1   5        578.09        548.11        24.98 o                         
  10  -1   5         45.27         38.72        11.16 o                         
  11  -1   5        931.87        950.28        39.02 o                         
  12  -1   5         45.68         52.70        14.63 o                         
  13  -1   5        157.24        142.48        22.03 o                         
  14  -1   5        275.09        317.10        41.69 o                         
 -15   0   5         19.01         24.44        28.12 o                         
 -14   0   5         64.76         72.43        30.62 o                         
 -13   0   5         34.18         35.24        15.01 o                         
 -12   0   5          7.62         17.86         9.35 o                         
 -11   0   5        138.42        114.50        15.64 o                         
 -10   0   5         25.12         19.83         6.60 o                         
  -9   0   5          2.43          4.56         4.91 o                         
  -8   0   5         19.56         17.62         4.57 o                         
  -7   0   5          8.32          8.34         3.58 o                         
  -6   0   5        146.78        162.33         8.95 o                         
  -5   0   5         92.87         83.80         6.41 o                         
  -4   0   5        257.84        265.65         8.21 o                         
  -3   0   5         33.46         29.96         3.38 o                         
  -2   0   5        310.02        318.15         5.53 o                         
  -1   0   5        610.86        611.76        11.47 o                         
   0   0   5        310.75        307.11         8.61 o                         
   1   0   5        219.07        221.93         8.66 o                         
   2   0   5        185.75        170.46         6.98 o                         
   3   0   5         11.87         15.60         2.85 o                         
   4   0   5          0.79          3.84         3.27 o                         
   5   0   5          1.00          4.70         3.56 o                         
   6   0   5          9.53          8.25         2.81 o                         
   7   0   5         41.51         36.47         6.78 o                         
   8   0   5          6.00          4.18         4.70 o                         
   9   0   5         19.19         21.78         8.37 o                         
  10   0   5         13.84         18.27         8.90 o                         
  11   0   5         16.66         21.61         9.84 o                         
  12   0   5         81.95         78.60        15.94 o                         
  13   0   5          0.05         -4.85        11.28 o                         
  14   0   5          2.35          3.06        13.01 o                         
 -14   1   5        273.17        304.47        37.55 o                         
 -13   1   5         18.16         14.51        13.83 o                         
 -12   1   5        160.90        159.14        25.27 o                         
 -11   1   5          6.77          5.89         6.52 o                         
 -10   1   5        555.12        548.64        19.13 o                         
  -9   1   5        168.44        193.02        13.03 o                         
  -8   1   5       1022.59       1042.15        25.72 o                         
  -7   1   5        533.46        551.67        15.80 o                         
  -6   1   5        848.68        922.35        18.66 o                         
  -5   1   5       1596.49       1707.01        23.15 o                         
  -4   1   5        654.33        659.04        11.94 o                         
  -3   1   5        326.56        391.48         8.15 o                         
  -2   1   5        395.77        380.00         8.23 o                         
  -1   1   5       2767.45       2705.83        33.82 o                         
   0   1   5        178.78        169.21         6.16 o                         
   1   1   5        979.43       1018.01        15.52 o                         
   2   1   5        648.03        574.35        15.01 o                         
   3   1   5        160.10        158.92         8.57 o                         
   4   1   5         12.65         10.41         3.80 o                         
   5   1   5        714.62        668.48        15.56 o                         
   6   1   5         71.87         60.82         6.26 o                         
   7   1   5        562.31        554.28        14.87 o                         
   8   1   5        104.29         86.96        13.10 o                         
   9   1   5        574.80        552.47        37.86 o                         
  10   1   5         46.58         40.72        10.81 o                         
  11   1   5        939.01        978.77        38.35 o                         
  12   1   5         48.29         46.29        24.00 o                         
  13   1   5        151.87        152.30        31.36 o                         
  14   1   5        279.83        276.38        38.35 o                         
 -14   2   5          7.58         11.71        14.56 o                         
 -13   2   5        187.15        179.60        29.56 o                         
 -12   2   5        125.55        113.05        17.13 o                         
 -11   2   5        260.87        249.26        20.80 o                         
 -10   2   5        370.67        360.84        23.26 o                         
  -9   2   5        191.60        181.34        13.93 o                         
  -8   2   5        800.02        797.41        21.62 o                         
  -7   2   5         50.11         43.58         6.71 o                         
  -6   2   5        444.56        431.01        13.13 o                         
  -5   2   5        189.26        177.23         8.64 o                         
  -4   2   5        369.98        338.56        10.30 o                         
  -3   2   5          3.57          2.56         2.36 o                         
  -2   2   5         56.24         53.52         4.76 o                         
  -1   2   5         42.46         34.74         3.37 o                         
   0   2   5        103.87        120.23         5.05 o                         
   1   2   5        371.50        301.63         8.64 o                         
   2   2   5        272.01        280.89         9.15 o                         
   3   2   5        705.39        643.63        14.85 o                         
   4   2   5        990.95        971.34        31.65 o                         
   5   2   5        154.69        146.30         8.98 o                         
   6   2   5        554.94        552.58        27.63 o                         
   7   2   5          5.26          5.94         4.58 o                         
   8   2   5        225.51        230.80        14.25 o                         
   9   2   5         96.36         86.42        14.03 o                         
  10   2   5        553.34        546.98        28.44 o                         
  11   2   5        239.60        275.66        33.96 o                         
  12   2   5        337.28        327.28        37.57 o                         
  13   2   5        426.86        490.55        75.96 o                         
 -13   3   5        116.21         89.90        23.71 o                         
 -12   3   5         73.31         76.01        16.69 o                         
 -11   3   5         12.57          8.96         8.53 o                         
 -10   3   5        469.48        451.26        23.58 o                         
  -9   3   5        268.66        262.08        17.34 o                         
  -8   3   5         48.44         49.96         8.40 o                         
  -7   3   5        598.91        606.69        18.06 o                         
  -6   3   5        451.78        432.55        15.78 o                         
  -5   3   5         74.15         76.49         7.75 o                         
  -4   3   5         86.54         86.52         5.97 o                         
  -3   3   5        816.51        823.82        17.14 o                         
  -2   3   5        404.64        401.30         9.87 o                         
  -1   3   5          1.02          3.14         2.62 o                         
   0   3   5        743.21        755.46        15.26 o                         
   1   3   5        155.22        158.17         8.74 o                         
   2   3   5        213.04        214.44         8.83 o                         
   3   3   5        461.41        437.11        12.13 o                         
   4   3   5        129.23        116.96         9.17 o                         
   5   3   5        309.73        308.49        14.27 o                         
   6   3   5         28.12         29.93         6.58 o                         
   7   3   5         72.70         78.67         9.82 o                         
   8   3   5         18.62         16.07         6.31 o                         
   9   3   5         25.54         26.03         9.75 o                         
  10   3   5         38.00         31.66        12.05 o                         
  11   3   5         80.17         85.51        20.78 o                         
  12   3   5         27.56         31.84        17.43 o                         
  13   3   5         49.34         50.48        18.88 o                         
 -12   4   5         10.39         19.87        13.80 o                         
 -11   4   5          7.91         18.34        12.28 o                         
 -10   4   5         61.41         64.40        15.23 o                         
  -9   4   5         51.32         41.07        11.10 o                         
  -8   4   5         35.87         32.93         9.37 o                         
  -7   4   5         69.63         58.93         9.76 o                         
  -6   4   5        155.60        132.54        12.65 o                         
  -5   4   5         46.42         39.37         7.36 o                         
  -4   4   5         53.58         34.28         6.73 o                         
  -3   4   5         51.24         40.28         6.15 o                         
  -2   4   5          0.47         -0.33         3.29 o                         
  -1   4   5         91.52         67.08         6.80 o                         
   0   4   5        112.37        110.88         8.66 o                         
   1   4   5        240.52        216.32        10.61 o                         
   2   4   5         22.29         18.75         4.56 o                         
   3   4   5        411.23        380.16        15.33 o                         
   4   4   5         56.22         58.17         8.59 o                         
   5   4   5         89.83         74.31        11.23 o                         
   6   4   5         43.12         42.76         8.46 o                         
   7   4   5        141.46        138.63        18.44 o                         
   8   4   5         44.08         31.81         9.14 o                         
   9   4   5         74.56         66.69        12.99 o                         
  10   4   5         57.57         44.12        14.07 o                         
  11   4   5         23.77         28.31        13.34 o                         
 -11   5   5          3.25          0.83        18.77 o                         
 -10   5   5         22.12         36.07        18.11 o                         
  -9   5   5         56.16         50.20        14.34 o                         
  -8   5   5        121.82         80.73        17.27 o                         
  -7   5   5        216.60        223.17        21.99 o                         
  -6   5   5         34.92         19.98         7.73 o                         
  -5   5   5        314.05        316.53        20.36 o                         
  -4   5   5         88.32         69.40        10.78 o                         
  -3   5   5         22.42         25.59         7.46 o                         
  -2   5   5         57.05         54.97         8.11 o                         
  -1   5   5        266.68        240.55        15.35 o                         
   0   5   5        197.13        221.61        13.65 o                         
   1   5   5          8.46          9.79         4.67 o                         
   2   5   5        614.82        568.00        17.47 o                         
   3   5   5        128.98        118.27        12.42 o                         
   4   5   5        175.73        169.51        15.68 o                         
   5   5   5        251.51        247.75        21.15 o                         
   6   5   5         80.25         66.26        14.99 o                         
   7   5   5        129.59        118.75        18.95 o                         
   8   5   5         76.32         83.85        14.69 o                         
   9   5   5        253.98        301.94        36.04 o                         
  10   5   5         72.19         65.34        17.72 o                         
  -8   6   5         22.13         19.54        13.51 o                         
  -7   6   5        101.63        110.57        19.89 o                         
  -6   6   5        139.51        124.48        21.34 o                         
  -5   6   5        128.63        147.36        19.02 o                         
  -4   6   5        549.45        577.98        28.30 o                         
  -3   6   5        425.62        370.44        29.79 o                         
  -2   6   5        114.70        117.57        16.28 o                         
  -1   6   5        525.83        497.28        25.58 o                         
   0   6   5         69.14         53.40        10.49 o                         
   1   6   5         16.49         20.76         7.68 o                         
   2   6   5         30.62         40.96        10.65 o                         
   3   6   5         17.56         18.65         9.07 o                         
   4   6   5         70.05         78.46        13.60 o                         
   5   6   5         67.93         65.94        15.65 o                         
   6   6   5        337.75        325.99        38.25 o                         
   7   6   5         60.42         73.92        22.77 o                         
   8   6   5        262.31        337.52        42.73 o                         
  -4   7   5         29.00         38.42        15.49 o                         
  -3   7   5         22.42         27.98        12.15 o                         
  -2   7   5          7.53          7.96         9.58 o                         
  -1   7   5         36.45         31.71        12.05 o                         
   0   7   5          2.48         13.51        11.62 o                         
   1   7   5         20.91         28.24        13.48 o                         
   2   7   5         21.27         28.93        11.53 o                         
   3   7   5         11.28         24.30        12.68 o                         
   4   7   5         21.20         28.85        14.27 o                         
  -4  -7   6         67.63         68.77        19.12 o                         
  -3  -7   6        178.10        219.14        28.95 o                         
  -2  -7   6         60.69         65.35        18.01 o                         
  -1  -7   6        273.33        313.42        30.43 o                         
   0  -7   6         10.55          2.35         9.61 o                         
   1  -7   6        406.77        529.31        29.95 o                         
   2  -7   6        145.37        173.64        21.72 o                         
   3  -7   6         75.64         85.44        16.83 o                         
  -8  -6   6          0.43         -5.13        10.51 o                         
  -7  -6   6        171.27        165.77        24.02 o                         
  -6  -6   6        115.44        109.86        19.79 o                         
  -5  -6   6          2.64          3.69        10.22 o                         
  -4  -6   6        134.50        127.50        20.60 o                         
  -3  -6   6        133.07        112.48        19.01 o                         
  -2  -6   6          4.49          4.48         7.09 o                         
  -1  -6   6         21.44         23.74         9.02 o                         
   0  -6   6         27.27         32.35         7.95 o                         
   1  -6   6          2.99          2.89         5.76 o                         
   2  -6   6         17.65         19.44         8.35 o                         
   3  -6   6         58.56         51.97        12.54 o                         
   4  -6   6         32.56         40.18        11.94 o                         
   5  -6   6         32.22         47.27        12.93 o                         
   6  -6   6         26.75         19.17         9.85 o                         
   7  -6   6         61.93         69.33        15.74 o                         
 -10  -5   6         54.07         59.24        16.11 o                         
  -9  -5   6         34.99         30.24        12.67 o                         
  -8  -5   6          1.08          1.42         9.85 o                         
  -7  -5   6        139.56        144.11        17.76 o                         
  -6  -5   6         19.13         30.51         9.60 o                         
  -5  -5   6        200.48        190.98        21.65 o                         
  -4  -5   6         11.52         15.48         7.80 o                         
  -3  -5   6        512.83        523.69        23.02 o                         
  -2  -5   6         67.70         70.96        11.57 o                         
  -1  -5   6        156.33        146.58        12.24 o                         
   0  -5   6          8.83          9.77         5.33 o                         
   1  -5   6         22.14         16.24         5.73 o                         
   2  -5   6         17.16         16.22         5.57 o                         
   3  -5   6         36.17         34.89         8.46 o                         
   4  -5   6         44.53         37.53        10.22 o                         
   5  -5   6         48.57         49.15        11.52 o                         
   6  -5   6         37.09         29.12        10.32 o                         
   7  -5   6         86.06         79.34        14.64 o                         
   8  -5   6         80.94         92.80        15.62 o                         
   9  -5   6          6.11          3.78         9.74 o                         
  10  -5   6          9.90         16.07        12.54 o                         
 -12  -4   6         35.81         39.53        15.21 o                         
 -11  -4   6         53.22         70.85        14.23 o                         
 -10  -4   6          4.73          6.32         8.58 o                         
  -9  -4   6        218.27        248.83        21.98 o                         
  -8  -4   6         57.70         42.79        10.72 o                         
  -7  -4   6        268.11        284.58        21.86 o                         
  -6  -4   6        109.24        111.76        13.89 o                         
  -5  -4   6        476.69        482.16        20.57 o                         
  -4  -4   6        542.60        555.88        21.74 o                         
  -3  -4   6        156.55        149.25        13.94 o                         
  -2  -4   6        829.69        847.43        22.13 o                         
  -1  -4   6        101.22        116.66        10.92 o                         
   0  -4   6        871.12        905.75        21.07 o                         
   1  -4   6        157.96        166.84        10.88 o                         
   2  -4   6        980.30       1028.24        22.74 o                         
   3  -4   6        493.32        529.57        16.74 o                         
   4  -4   6        387.44        407.76        20.36 o                         
   5  -4   6        466.50        528.75        28.83 o                         
   6  -4   6         32.73         24.02         8.58 o                         
   7  -4   6        212.39        220.60        23.12 o                         
   8  -4   6         20.23         20.73         8.83 o                         
   9  -4   6         82.37         91.77        18.32 o                         
  10  -4   6         23.53         37.92        15.87 o                         
  11  -4   6         99.11        115.61        21.62 o                         
 -13  -3   6         14.23         13.91        12.92 o                         
 -12  -3   6        100.11        100.05        15.62 o                         
 -11  -3   6         60.43         45.26        10.96 o                         
 -10  -3   6        110.64        112.33        14.92 o                         
  -9  -3   6         37.75         36.29         9.62 o                         
  -8  -3   6        300.08        341.12        21.91 o                         
  -7  -3   6        128.27        143.77        14.65 o                         
  -6  -3   6        687.19        685.74        20.15 o                         
  -5  -3   6        525.44        543.40        22.26 o                         
  -4  -3   6         16.78         14.16         5.86 o                         
  -3  -3   6        189.47        209.82        11.33 o                         
  -2  -3   6         25.26         17.25         4.84 o                         
  -1  -3   6         55.31         46.34         8.00 o                         
   0  -3   6         67.07         71.66         7.55 o                         
   1  -3   6        867.84        844.77        30.96 o                         
   2  -3   6        354.54        353.35        13.35 o                         
   3  -3   6        801.43        795.52        19.77 o                         
   4  -3   6        614.98        632.02        16.71 o                         
   5  -3   6        197.08        168.42        14.67 o                         
   6  -3   6        201.75        235.68        18.47 o                         
   7  -3   6        124.96        101.09        12.94 o                         
   8  -3   6        215.62        178.03        17.12 o                         
   9  -3   6          4.05         -3.32         6.93 o                         
  10  -3   6        175.63        156.01        21.40 o                         
  11  -3   6        190.60        196.62        24.65 o                         
  12  -3   6         16.89         30.22        15.76 o                         
 -14  -2   6         12.69         51.67        27.53 o                         
 -13  -2   6        107.07        115.04        25.63 o                         
 -12  -2   6         19.11         23.72         9.52 o                         
 -11  -2   6        171.94        180.58        18.03 o                         
 -10  -2   6        245.31        234.30        19.32 o                         
  -9  -2   6         52.77         43.99         9.43 o                         
  -8  -2   6        250.22        283.28        19.35 o                         
  -7  -2   6          1.99          1.67         4.32 o                         
  -6  -2   6        134.00        132.97        11.63 o                         
  -5  -2   6        753.54        836.06        21.52 o                         
  -4  -2   6        201.31        175.32         8.19 o                         
  -3  -2   6         98.19         91.24         7.25 o                         
  -2  -2   6       1240.26       1462.52        24.75 o                         
  -1  -2   6         39.99         44.64         5.25 o                         
   0  -2   6        705.47        704.78        17.16 o                         
   1  -2   6       1936.75       2167.28        40.13 o                         
   2  -2   6         43.44         41.40         5.17 o                         
   3  -2   6        240.67        240.60         8.42 o                         
   4  -2   6        237.99        244.07         8.93 o                         
   5  -2   6         69.61         64.40         7.49 o                         
   6  -2   6        356.14        341.61        13.93 o                         
   7  -2   6          0.72          0.55         4.07 o                         
   8  -2   6         63.81         49.20         9.51 o                         
   9  -2   6         56.00         39.77         9.86 o                         
  10  -2   6         20.17         26.85         9.16 o                         
  11  -2   6        196.42        183.86        22.46 o                         
  12  -2   6         20.30         21.67        11.26 o                         
  13  -2   6         22.62         28.45        13.28 o                         
 -14  -1   6         98.50         99.66        39.45 o                         
 -13  -1   6         39.73         31.61        15.91 o                         
 -12  -1   6         25.87         23.80        11.14 o                         
 -11  -1   6          3.24          0.42         6.21 o                         
 -10  -1   6        195.32        198.27        16.75 o                         
  -9  -1   6         28.40         26.14        10.46 o                         
  -8  -1   6        411.92        413.77        16.87 o                         
  -7  -1   6        228.89        225.66        12.55 o                         
  -6  -1   6        298.28        318.12        13.30 o                         
  -5  -1   6        466.16        481.11        16.93 o                         
  -4  -1   6          7.79         11.08         2.97 o                         
  -3  -1   6        419.56        416.40        12.34 o                         
  -2  -1   6        325.45        320.58        11.25 o                         
  -1  -1   6        909.50        956.29        14.10 o                         
   0  -1   6         96.16         97.28         7.19 o                         
   1  -1   6       3885.39       4118.99        66.66 o                         
   2  -1   6       1289.68       1369.95        19.97 o                         
   3  -1   6        650.99        623.81        16.38 o                         
   4  -1   6        848.10        846.47        18.15 o                         
   5  -1   6        176.32        164.20         9.67 o                         
   6  -1   6         53.65         43.98         6.65 o                         
   7  -1   6        346.16        315.71        15.93 o                         
   8  -1   6        292.95        304.89        16.76 o                         
   9  -1   6         11.56         10.56         6.39 o                         
  10  -1   6        221.34        195.95        21.35 o                         
  11  -1   6        152.78        156.59        24.35 o                         
  12  -1   6          3.82          7.22        10.25 o                         
  13  -1   6        108.66        122.65        21.53 o                         
 -14   0   6         62.66         48.19        18.57 o                         
 -13   0   6        179.27        178.50        33.79 o                         
 -12   0   6        206.04        168.26        37.47 o                         
 -11   0   6        374.80        406.42        29.05 o                         
 -10   0   6         21.74         13.84         6.09 o                         
  -9   0   6        446.68        471.64        20.59 o                         
  -8   0   6        267.33        275.68        11.66 o                         
  -7   0   6        115.87        100.60         8.47 o                         
  -6   0   6       1167.11       1252.33        20.48 o                         
  -5   0   6          7.50          3.84         2.57 o                         
  -4   0   6       2020.61       2111.82        22.26 o                         
  -3   0   6         12.33         16.66         2.83 o                         
  -2   0   6       3184.50       3038.14        55.02 o                         
  -1   0   6       1758.07       1907.23        28.43 o                         
   0   0   6       2726.45       2727.15        22.99 o                         
   1   0   6       1214.68       1417.31        18.60 o                         
   2   0   6       6827.74       7312.43        47.29 o                         
   3   0   6        311.44        300.36         8.72 o                         
   4   0   6       1235.05       1223.18        24.40 o                         
   5   0   6       1230.63       1231.86        33.53 o                         
   6   0   6          7.45          5.27         4.38 o                         
   7   0   6       1017.57       1015.74        26.14 o                         
   8   0   6         43.50         40.19         8.01 o                         
   9   0   6       1562.82       1665.58        45.73 o                         
  10   0   6         37.81         38.06        11.25 o                         
  11   0   6        443.61        464.96        28.19 o                         
  12   0   6        624.14        625.30        34.01 o                         
  13   0   6         16.82         14.10        15.07 o                         
  14   0   6         19.53         17.80        20.90 o                         
 -14   1   6         99.77        108.40        23.94 o                         
 -13   1   6         43.02         44.20        16.70 o                         
 -12   1   6         27.01         32.30        14.57 o                         
 -11   1   6          3.07          2.26         7.80 o                         
 -10   1   6        188.45        185.68        19.60 o                         
  -9   1   6         30.37         30.33         6.41 o                         
  -8   1   6        401.57        388.27        14.64 o                         
  -7   1   6        232.71        223.42        11.10 o                         
  -6   1   6        295.35        299.68        11.08 o                         
  -5   1   6        472.03        473.19        11.13 o                         
  -4   1   6          8.73         12.11         2.49 o                         
  -3   1   6        415.64        403.58        11.38 o                         
  -2   1   6        320.46        313.97         9.77 o                         
  -1   1   6        893.83        895.14        14.36 o                         
   0   1   6         92.40         80.47         5.65 o                         
   1   1   6       3863.97       4019.81        34.47 o                         
   2   1   6       1295.94       1346.68        28.00 o                         
   3   1   6        639.67        614.49        16.95 o                         
   4   1   6        843.44        820.11        20.18 o                         
   5   1   6        177.38        191.78        12.29 o                         
   6   1   6         58.95         59.16        11.11 o                         
   7   1   6        341.62        340.82        15.12 o                         
   8   1   6        297.36        279.04        27.19 o                         
   9   1   6         10.59          5.10         6.70 o                         
  10   1   6        218.06        207.28        26.44 o                         
  11   1   6        150.12        149.81        20.61 o                         
  12   1   6          4.07         -3.73        10.32 o                         
  13   1   6        104.12         91.37        24.35 o                         
 -14   2   6         11.92         21.45        17.74 o                         
 -13   2   6        104.95        123.44        26.11 o                         
 -12   2   6         17.33         17.58        10.67 o                         
 -11   2   6        175.79        154.59        16.98 o                         
 -10   2   6        246.88        219.27        18.94 o                         
  -9   2   6         54.30         34.12         8.44 o                         
  -8   2   6        253.61        243.16        13.45 o                         
  -7   2   6          2.13          2.09         3.73 o                         
  -6   2   6        132.84        119.41         8.22 o                         
  -5   2   6        743.71        771.50        16.04 o                         
  -4   2   6        197.54        158.16         7.80 o                         
  -3   2   6        103.37         91.68         6.23 o                         
  -2   2   6       1244.90       1356.72        18.14 o                         
  -1   2   6         42.32         38.19         3.97 o                         
   0   2   6        707.91        701.81        12.04 o                         
   1   2   6       1956.50       2134.02        24.13 o                         
   2   2   6         43.10         45.00         5.05 o                         
   3   2   6        239.08        212.41         8.38 o                         
   4   2   6        234.55        218.97        10.51 o                         
   5   2   6         68.47         57.37         6.98 o                         
   6   2   6        351.52        346.97        19.83 o                         
   7   2   6          0.75          1.55         4.39 o                         
   8   2   6         62.92         72.15        13.34 o                         
   9   2   6         56.30         43.52        11.52 o                         
  10   2   6         20.90         16.77         9.49 o                         
  11   2   6        195.19        225.46        31.85 o                         
  12   2   6         19.74         22.77        22.23 o                         
  13   2   6         22.37         42.77        19.40 o                         
 -13   3   6         16.07         20.16        16.15 o                         
 -12   3   6        100.56         93.57        15.44 o                         
 -11   3   6         59.46         53.38        12.13 o                         
 -10   3   6        117.06        131.26        16.32 o                         
  -9   3   6         37.52         27.13         8.97 o                         
  -8   3   6        302.83        300.46        19.42 o                         
  -7   3   6        130.06        127.63        10.64 o                         
  -6   3   6        699.21        663.47        17.83 o                         
  -5   3   6        523.67        509.33        15.00 o                         
  -4   3   6         19.25         17.57         4.32 o                         
  -3   3   6        203.12        205.79         9.29 o                         
  -2   3   6         25.51         22.22         3.52 o                         
  -1   3   6         51.97         49.42         5.49 o                         
   0   3   6         67.75         63.95         6.11 o                         
   1   3   6        866.59        781.61        16.10 o                         
   2   3   6        351.16        326.53        10.85 o                         
   3   3   6        805.53        766.92        22.23 o                         
   4   3   6        617.65        571.81        17.55 o                         
   5   3   6        196.87        171.48        15.07 o                         
   6   3   6        201.91        182.04        16.03 o                         
   7   3   6        126.38        113.89        11.91 o                         
   8   3   6        219.36        216.21        17.46 o                         
   9   3   6          3.24          0.25         6.01 o                         
  10   3   6        178.93        162.41        27.43 o                         
  11   3   6        195.09        201.93        32.43 o                         
  12   3   6         16.24         32.94        18.01 o                         
 -12   4   6         35.23         43.44        20.19 o                         
 -11   4   6         52.69         58.38        16.22 o                         
 -10   4   6          5.12         20.67        11.72 o                         
  -9   4   6        218.49        237.60        25.85 o                         
  -8   4   6         57.67         37.05        10.70 o                         
  -7   4   6        263.03        247.04        21.14 o                         
  -6   4   6        108.56        116.18        12.01 o                         
  -5   4   6        482.31        477.14        18.94 o                         
  -4   4   6        533.94        507.50        18.89 o                         
  -3   4   6        151.56        139.68        12.11 o                         
  -2   4   6        840.62        807.34        19.77 o                         
  -1   4   6        101.96         95.01         8.11 o                         
   0   4   6        857.36        836.26        18.70 o                         
   1   4   6        161.63        159.68        10.70 o                         
   2   4   6        988.20        976.81        20.40 o                         
   3   4   6        487.10        482.26        14.82 o                         
   4   4   6        379.70        332.04        18.26 o                         
   5   4   6        462.64        483.86        22.15 o                         
   6   4   6         31.89         25.39         8.61 o                         
   7   4   6        198.39        191.36        18.28 o                         
   8   4   6         18.74         23.35        10.76 o                         
   9   4   6         81.27        100.73        17.85 o                         
  10   4   6         21.71         22.69        13.03 o                         
  11   4   6        100.48         99.64        20.63 o                         
 -10   5   6         53.82         52.80        21.10 o                         
  -9   5   6         36.23         49.07        15.49 o                         
  -8   5   6          1.17          2.24         8.35 o                         
  -7   5   6        141.63        133.98        17.12 o                         
  -6   5   6         19.79         16.41         8.73 o                         
  -5   5   6        201.62        160.96        17.82 o                         
  -4   5   6         12.80         10.83         6.15 o                         
  -3   5   6        513.01        494.52        23.70 o                         
  -2   5   6         70.41         58.07         9.60 o                         
  -1   5   6        154.79        144.65        12.23 o                         
   0   5   6          9.14          7.39         4.50 o                         
   1   5   6         22.18         17.65         5.41 o                         
   2   5   6         15.94         14.04         5.03 o                         
   3   5   6         34.07         20.10         6.60 o                         
   4   5   6         41.85         30.85         8.20 o                         
   5   5   6         49.53         48.00        10.85 o                         
   6   5   6         34.78         28.61         9.29 o                         
   7   5   6         85.53         68.69        15.08 o                         
   8   5   6         84.11         87.38        17.69 o                         
   9   5   6          5.99         12.85        12.03 o                         
  10   5   6         10.37         14.37        12.73 o                         
  -8   6   6          0.65         -1.94        12.06 o                         
  -7   6   6        176.52        165.65        24.42 o                         
  -6   6   6        115.97        107.66        19.73 o                         
  -5   6   6          2.81          3.92         9.59 o                         
  -4   6   6        137.14        144.96        21.83 o                         
  -3   6   6        131.29        115.56        14.34 o                         
  -2   6   6          3.67          2.03         6.37 o                         
  -1   6   6         20.53         14.83         9.96 o                         
   0   6   6         28.42         28.41         8.53 o                         
   1   6   6          3.18          5.89         6.43 o                         
   2   6   6         19.61         18.77         8.42 o                         
   3   6   6         59.97         64.73        12.87 o                         
   4   6   6         32.25         38.20        10.92 o                         
   5   6   6         30.63         21.03        14.99 o                         
   6   6   6         25.85         27.36        21.49 o                         
   7   6   6         60.28         64.07        21.07 o                         
  -4   7   6         72.11         81.61        19.45 o                         
  -3   7   6        184.36        189.56        26.97 o                         
  -2   7   6         60.60         66.57        17.49 o                         
  -1   7   6        273.96        349.90        29.57 o                         
   0   7   6         10.78         19.76        12.44 o                         
   1   7   6        408.30        446.00        35.98 o                         
   2   7   6        143.89        157.81        20.53 o                         
   3   7   6         79.30         80.99        16.65 o                         
  -2  -7   7         20.29         17.98        13.96 o                         
  -1  -7   7         37.46         41.28        12.69 o                         
   0  -7   7         40.46         58.74        17.11 o                         
   1  -7   7          5.71          9.10        12.82 o                         
  -8  -6   7         72.39         72.12        18.97 o                         
  -7  -6   7         15.57         18.71        13.87 o                         
  -6  -6   7         43.27         47.17        15.13 o                         
  -5  -6   7         83.25         86.74        22.78 o                         
  -4  -6   7         22.94         23.95        12.21 o                         
  -3  -6   7        217.60        216.13        25.72 o                         
  -2  -6   7         23.29         29.66        10.14 o                         
  -1  -6   7        225.61        236.73        19.24 o                         
   0  -6   7         67.03         76.68        11.94 o                         
   1  -6   7         18.55         23.12         8.37 o                         
   2  -6   7         37.65         37.66        11.38 o                         
   3  -6   7         15.14         10.51         8.85 o                         
   4  -6   7         33.14         44.60        13.21 o                         
   5  -6   7         38.05         50.74        13.71 o                         
   6  -6   7         61.49         60.26        15.24 o                         
   7  -6   7        107.27        127.37        20.03 o                         
 -10  -5   7         35.29         47.90        15.72 o                         
  -9  -5   7        227.15        241.64        27.74 o                         
  -8  -5   7         15.30         15.69        10.16 o                         
  -7  -5   7        320.31        352.25        23.97 o                         
  -6  -5   7        341.58        351.69        24.82 o                         
  -5  -5   7        239.91        277.68        26.80 o                         
  -4  -5   7        193.29        183.94        17.65 o                         
  -3  -5   7         95.11         92.30        13.08 o                         
  -2  -5   7        219.91        203.42        18.32 o                         
  -1  -5   7         33.21         27.82         6.89 o                         
   0  -5   7        143.47        153.56        11.97 o                         
   1  -5   7        240.14        248.41        14.30 o                         
   2  -5   7        255.17        267.44        15.67 o                         
   3  -5   7        304.93        330.73        23.44 o                         
   4  -5   7         80.58         89.71        13.97 o                         
   5  -5   7        188.68        209.49        21.00 o                         
   6  -5   7         15.30         11.64         9.11 o                         
   7  -5   7         10.56          4.92         8.74 o                         
   8  -5   7         13.15         22.87        11.02 o                         
   9  -5   7         71.40         60.79        16.94 o                         
 -12  -4   7          9.83          8.77        10.78 o                         
 -11  -4   7         68.91         88.05        15.82 o                         
 -10  -4   7         88.77         91.87        15.36 o                         
  -9  -4   7          1.71         -1.75         7.24 o                         
  -8  -4   7        157.17        163.81        17.95 o                         
  -7  -4   7        103.34        101.28        14.21 o                         
  -6  -4   7        161.14        173.74        17.34 o                         
  -5  -4   7        279.28        259.44        17.19 o                         
  -4  -4   7        522.83        524.68        22.44 o                         
  -3  -4   7         47.38         31.95         8.29 o                         
  -2  -4   7        304.17        304.99        16.54 o                         
  -1  -4   7        149.75        159.45        14.35 o                         
   0  -4   7         40.14         43.85         7.33 o                         
   1  -4   7        393.95        395.16        14.98 o                         
   2  -4   7        327.28        324.69        15.36 o                         
   3  -4   7        614.38        655.77        21.15 o                         
   4  -4   7        716.39        687.37        26.23 o                         
   5  -4   7        167.60        192.03        18.19 o                         
   6  -4   7        120.65        107.89        14.54 o                         
   7  -4   7         12.67         15.77         8.28 o                         
   8  -4   7         18.85         22.54         9.32 o                         
   9  -4   7         20.68         12.61        10.52 o                         
  10  -4   7          9.91          3.89        10.74 o                         
  11  -4   7         56.16         51.62        16.41 o                         
 -13  -3   7         56.27         48.70        16.48 o                         
 -12  -3   7         68.33         62.43        13.44 o                         
 -11  -3   7        143.50        154.84        18.48 o                         
 -10  -3   7         38.00         35.37        10.22 o                         
  -9  -3   7        174.44        191.08        18.12 o                         
  -8  -3   7        304.07        274.53        19.40 o                         
  -7  -3   7        451.40        477.49        21.63 o                         
  -6  -3   7        194.50        207.66        14.28 o                         
  -5  -3   7        274.64        273.76        18.23 o                         
  -4  -3   7        217.35        209.47        15.78 o                         
  -3  -3   7        103.51        108.93        10.24 o                         
  -2  -3   7        109.05        110.10        12.28 o                         
  -1  -3   7        217.76        223.69        11.01 o                         
   0  -3   7        326.65        334.95        13.28 o                         
   1  -3   7        430.16        422.17        16.89 o                         
   2  -3   7        145.01        148.41        11.23 o                         
   3  -3   7        777.36        833.49        22.25 o                         
   4  -3   7        471.88        475.52        19.93 o                         
   5  -3   7        154.41        168.36        15.61 o                         
   6  -3   7        272.22        282.09        19.02 o                         
   7  -3   7        138.35        157.66        16.37 o                         
   8  -3   7        213.10        221.85        23.35 o                         
   9  -3   7         64.59         69.34        15.65 o                         
  10  -3   7        247.94        243.68        26.15 o                         
  11  -3   7         27.82         25.02        11.94 o                         
  12  -3   7        139.97        156.29        29.42 o                         
 -14  -2   7         32.11         33.27        28.85 o                         
 -13  -2   7          8.55         10.43        12.86 o                         
 -12  -2   7         48.61         66.60        15.08 o                         
 -11  -2   7          9.25          2.51         7.47 o                         
 -10  -2   7        134.77        146.17        15.75 o                         
  -9  -2   7         19.41         14.43         8.38 o                         
  -8  -2   7        696.04        715.25        31.83 o                         
  -7  -2   7         91.89         89.15        10.25 o                         
  -6  -2   7        587.88        584.15        19.56 o                         
  -5  -2   7        348.86        338.31        14.81 o                         
  -4  -2   7        253.58        253.89        10.52 o                         
  -3  -2   7         49.58         37.70         6.25 o                         
  -2  -2   7         50.17         47.25         5.31 o                         
  -1  -2   7        111.06         99.57         7.79 o                         
   0  -2   7        166.96        156.06         8.94 o                         
   1  -2   7        107.30        109.08         7.86 o                         
   2  -2   7        709.71        706.99        16.18 o                         
   3  -2   7          3.52          4.23         2.82 o                         
   4  -2   7        806.77        820.48        16.36 o                         
   5  -2   7         87.25         75.16         8.29 o                         
   6  -2   7        580.24        603.12        18.59 o                         
   7  -2   7        288.18        294.36        14.70 o                         
   8  -2   7        206.93        215.33        18.21 o                         
   9  -2   7        634.89        659.82        28.67 o                         
  10  -2   7          0.69          1.04         7.25 o                         
  11  -2   7        530.96        612.75        33.85 o                         
  12  -2   7         82.78         90.45        18.64 o                         
  13  -2   7        248.46        316.84        38.30 o                         
 -14  -1   7         33.92         34.05        17.88 o                         
 -13  -1   7        132.75        129.71        24.98 o                         
 -12  -1   7         27.17         21.65        13.48 o                         
 -11  -1   7         82.38         87.72        15.25 o                         
 -10  -1   7         45.22         34.52         9.95 o                         
  -9  -1   7         55.94         45.32         8.37 o                         
  -8  -1   7         32.73         28.28         6.48 o                         
  -7  -1   7        242.82        233.73        13.60 o                         
  -6  -1   7        212.03        204.28         8.41 o                         
  -5  -1   7        259.68        271.44         9.50 o                         
  -4  -1   7        195.74        162.62         7.74 o                         
  -3  -1   7         37.87         32.97         5.34 o                         
  -2  -1   7       1299.04       1401.51        24.32 o                         
  -1  -1   7       1775.61       2042.68        26.92 o                         
   0  -1   7       2273.38       2408.14        23.74 o                         
   1  -1   7        426.28        471.54        13.37 o                         
   2  -1   7       1374.30       1458.69        21.87 o                         
   3  -1   7       1222.58       1303.50        25.72 o                         
   4  -1   7       1152.56       1209.76        23.33 o                         
   5  -1   7        223.26        204.10        10.05 o                         
   6  -1   7        866.67        853.86        19.49 o                         
   7  -1   7        166.84        175.96        15.27 o                         
   8  -1   7        518.45        503.48        21.43 o                         
   9  -1   7        246.47        229.02        18.97 o                         
  10  -1   7        797.45        880.29        37.16 o                         
  11  -1   7         17.83         17.53        10.53 o                         
  12  -1   7        229.73        250.11        27.37 o                         
  13  -1   7        137.00        132.92        23.11 o                         
 -14   0   7          6.96          9.71        14.49 o                         
 -13   0   7         17.44         24.66        13.33 o                         
 -12   0   7        101.40         70.82        18.86 o                         
 -11   0   7         68.42         70.66        17.52 o                         
 -10   0   7          0.04         -3.24         6.05 o                         
  -9   0   7        108.03        116.04        12.22 o                         
  -8   0   7        146.95        161.64        12.39 o                         
  -7   0   7          4.60          4.61         3.57 o                         
  -6   0   7        348.12        369.84        16.09 o                         
  -5   0   7        127.97        125.82         7.19 o                         
  -4   0   7        576.50        580.68        11.80 o                         
  -3   0   7        160.37        171.49         9.11 o                         
  -2   0   7        521.15        504.55        13.17 o                         
  -1   0   7         75.33         75.84         5.04 o                         
   0   0   7       1381.29       1461.43        21.88 o                         
   1   0   7        284.86        278.20         9.39 o                         
   2   0   7        335.01        337.49        10.29 o                         
   3   0   7        537.43        562.15        12.74 o                         
   4   0   7        532.53        560.44        11.82 o                         
   5   0   7         38.61         37.53         6.75 o                         
   6   0   7          9.31         10.85         5.01 o                         
   7   0   7          1.21          0.61         4.46 o                         
   8   0   7         22.71         18.49         7.00 o                         
   9   0   7        516.22        539.97        27.89 o                         
  10   0   7        221.24        215.65        23.25 o                         
  11   0   7          4.96          2.78         8.12 o                         
  12   0   7        177.87        178.66        28.15 o                         
  13   0   7        200.69        163.32        23.36 o                         
 -14   1   7         36.27         42.84        19.32 o                         
 -13   1   7        129.06        147.41        27.04 o                         
 -12   1   7         25.10         23.58        13.72 o                         
 -11   1   7         80.51         86.61        15.29 o                         
 -10   1   7         47.99         42.17        11.04 o                         
  -9   1   7         52.54         56.55        10.00 o                         
  -8   1   7         35.63         21.19         6.76 o                         
  -7   1   7        241.44        232.63        11.01 o                         
  -6   1   7        211.51        202.84         9.46 o                         
  -5   1   7        254.49        244.57         9.54 o                         
  -4   1   7        188.58        169.89         8.99 o                         
  -3   1   7         37.44         33.92         4.98 o                         
  -2   1   7       1274.98       1331.71        22.34 o                         
  -1   1   7       1800.91       1982.17        22.58 o                         
   0   1   7       2286.60       2371.40        24.51 o                         
   1   1   7        412.54        443.47        16.21 o                         
   2   1   7       1371.74       1437.13        22.68 o                         
   3   1   7       1227.92       1222.71        18.12 o                         
   4   1   7       1143.15       1161.01        28.32 o                         
   5   1   7        217.10        199.37        13.18 o                         
   6   1   7        863.66        800.79        26.99 o                         
   7   1   7        160.33        156.36        13.44 o                         
   8   1   7        512.18        512.58        26.26 o                         
   9   1   7        245.62        239.62        23.25 o                         
  10   1   7        783.31        821.35        35.69 o                         
  11   1   7         18.14         21.80        11.44 o                         
  12   1   7        224.19        220.18        29.69 o                         
  13   1   7        133.91        125.05        27.71 o                         
 -14   2   7         33.79         36.29        18.38 o                         
 -13   2   7          9.59          4.01        12.95 o                         
 -12   2   7         49.92         64.78        15.06 o                         
 -11   2   7          8.95          3.40         8.49 o                         
 -10   2   7        129.39        111.21        14.01 o                         
  -9   2   7         17.78         12.32         7.14 o                         
  -8   2   7        687.91        658.02        24.19 o                         
  -7   2   7         89.01         70.20        10.28 o                         
  -6   2   7        587.22        547.81        14.64 o                         
  -5   2   7        350.79        332.74        10.75 o                         
  -4   2   7        253.62        240.21         8.76 o                         
  -3   2   7         48.75         35.82         4.48 o                         
  -2   2   7         46.82         41.64         4.45 o                         
  -1   2   7        116.48        110.50         6.15 o                         
   0   2   7        156.34        143.16         7.72 o                         
   1   2   7        103.28        102.72         6.70 o                         
   2   2   7        702.45        663.32        16.01 o                         
   3   2   7          3.68          6.09         3.18 o                         
   4   2   7        807.93        786.70        21.91 o                         
   5   2   7         85.26         74.64         9.30 o                         
   6   2   7        588.05        551.66        32.53 o                         
   7   2   7        286.71        271.76        21.66 o                         
   8   2   7        210.88        200.52        25.92 o                         
   9   2   7        635.74        658.28        31.51 o                         
  10   2   7          0.91          1.75         7.98 o                         
  11   2   7        528.55        529.76        40.41 o                         
  12   2   7         83.30         87.14        24.49 o                         
  13   2   7        247.98        220.60        35.90 o                         
 -13   3   7         57.80         43.55        15.67 o                         
 -12   3   7         68.46         71.60        17.04 o                         
 -11   3   7        144.92        146.66        17.40 o                         
 -10   3   7         39.55         33.37        10.73 o                         
  -9   3   7        174.29        179.82        17.72 o                         
  -8   3   7        301.82        315.36        18.30 o                         
  -7   3   7        449.39        460.78        18.74 o                         
  -6   3   7        194.01        187.23        15.34 o                         
  -5   3   7        275.71        278.30        11.80 o                         
  -4   3   7        223.81        224.76        10.68 o                         
  -3   3   7        100.77         92.08         7.54 o                         
  -2   3   7        110.01        103.33         6.71 o                         
  -1   3   7        225.32        201.23         9.15 o                         
   0   3   7        331.47        316.31        10.83 o                         
   1   3   7        418.59        404.91        12.25 o                         
   2   3   7        150.64        139.65         9.99 o                         
   3   3   7        776.46        738.53        17.60 o                         
   4   3   7        470.77        440.17        16.37 o                         
   5   3   7        146.46        153.13        15.46 o                         
   6   3   7        271.60        258.80        19.70 o                         
   7   3   7        140.72        144.96        15.79 o                         
   8   3   7        212.71        229.99        23.60 o                         
   9   3   7         66.94         56.26        13.35 o                         
  10   3   7        251.17        240.54        32.62 o                         
  11   3   7         28.61         25.30        16.70 o                         
  12   3   7        140.21        180.49        30.75 o                         
 -12   4   7         10.18          7.66        12.62 o                         
 -11   4   7         68.96         80.56        17.22 o                         
 -10   4   7         86.01         74.28        16.11 o                         
  -9   4   7          1.82          9.37        10.00 o                         
  -8   4   7        160.65        145.75        17.52 o                         
  -7   4   7        101.79         85.99        13.28 o                         
  -6   4   7        162.00        146.27        16.37 o                         
  -5   4   7        283.86        258.19        22.52 o                         
  -4   4   7        518.90        496.65        18.77 o                         
  -3   4   7         44.85         37.12         7.19 o                         
  -2   4   7        307.89        282.28        12.62 o                         
  -1   4   7        144.61        141.14         9.98 o                         
   0   4   7         42.68         33.13         5.59 o                         
   1   4   7        398.81        369.89        13.26 o                         
   2   4   7        328.77        322.77        12.59 o                         
   3   4   7        619.85        605.98        18.07 o                         
   4   4   7        717.18        665.92        43.03 o                         
   5   4   7        166.83        186.55        18.14 o                         
   6   4   7        119.15        121.53        15.06 o                         
   7   4   7         12.70         11.92         8.15 o                         
   8   4   7         18.10         12.43         8.31 o                         
   9   4   7         21.49         15.71        11.34 o                         
  10   4   7         10.10          9.43        14.50 o                         
  11   4   7         56.28         55.29        24.29 o                         
 -10   5   7         36.57         48.28        16.72 o                         
  -9   5   7        226.25        224.14        23.23 o                         
  -8   5   7         15.94         12.87         9.84 o                         
  -7   5   7        318.48        336.95        26.96 o                         
  -6   5   7        337.85        324.42        25.54 o                         
  -5   5   7        235.36        234.39        21.65 o                         
  -4   5   7        184.95        187.93        19.10 o                         
  -3   5   7         94.50         93.60        12.00 o                         
  -2   5   7        207.22        222.19        17.31 o                         
  -1   5   7         36.41         29.76         6.44 o                         
   0   5   7        146.57        140.83        11.63 o                         
   1   5   7        239.86        228.93        14.08 o                         
   2   5   7        254.31        242.07        14.37 o                         
   3   5   7        306.66        302.27        19.81 o                         
   4   5   7         79.29         75.87        13.04 o                         
   5   5   7        178.73        169.75        18.29 o                         
   6   5   7         13.60         12.37         8.51 o                         
   7   5   7         13.12         14.04        10.86 o                         
   8   5   7         12.35         19.37        11.87 o                         
   9   5   7         72.47         61.46        16.70 o                         
  -8   6   7         73.48         80.05        19.28 o                         
  -7   6   7         15.79         27.50        14.44 o                         
  -6   6   7         44.43         47.76        13.20 o                         
  -5   6   7         86.98        105.39        16.84 o                         
  -4   6   7         21.83         21.37        10.39 o                         
  -3   6   7        217.86        239.86        22.97 o                         
  -2   6   7         24.96         32.98        10.95 o                         
  -1   6   7        222.38        265.20        21.05 o                         
   0   6   7         69.32         60.32        11.16 o                         
   1   6   7         17.04         15.05         7.28 o                         
   2   6   7         38.98         47.58        11.63 o                         
   3   6   7         15.97         11.29         8.33 o                         
   4   6   7         35.38         41.55        11.77 o                         
   5   6   7         38.63         35.25        13.22 o                         
   6   6   7         63.45         64.22        20.76 o                         
   7   6   7        109.31         75.49        22.08 o                         
  -3   7   7         74.98         89.33        20.07 o                         
  -2   7   7         21.10         24.70        14.02 o                         
  -1   7   7         36.48         55.51        16.73 o                         
   0   7   7         41.56         48.42        16.21 o                         
   1   7   7          5.99          7.58        11.57 o                         
   2   7   7         19.48         14.43        12.48 o                         
  -7  -6   8         65.28         70.45        18.49 o                         
  -6  -6   8         66.03         82.39        18.58 o                         
  -5  -6   8         12.05         19.27        16.26 o                         
  -4  -6   8         42.72         45.71        17.84 o                         
  -3  -6   8          9.98         10.16        10.98 o                         
  -2  -6   8         17.84         22.19         9.81 o                         
  -1  -6   8          5.31          6.12         7.86 o                         
   0  -6   8         53.98         57.02        12.29 o                         
   1  -6   8         10.35         22.29        10.13 o                         
   2  -6   8         15.12         23.16        10.23 o                         
   3  -6   8         94.75        114.90        16.89 o                         
   4  -6   8         21.97         26.06        11.25 o                         
   5  -6   8         39.52         41.15        13.27 o                         
   6  -6   8         46.61         47.76        14.48 o                         
 -10  -5   8         34.63         46.97        16.67 o                         
  -9  -5   8         66.91         63.66        14.93 o                         
  -8  -5   8         61.46         68.56        14.40 o                         
  -7  -5   8        140.62        159.23        18.62 o                         
  -6  -5   8        338.50        337.87        24.71 o                         
  -5  -5   8        157.68        164.66        21.26 o                         
  -4  -5   8        247.45        283.65        21.43 o                         
  -3  -5   8        288.48        290.50        31.81 o                         
  -2  -5   8        256.28        250.22        20.38 o                         
  -1  -5   8         31.29         26.82         7.69 o                         
   0  -5   8        173.42        179.51        13.01 o                         
   1  -5   8         18.62         25.97         6.31 o                         
   2  -5   8          5.11          9.80         5.72 o                         
   3  -5   8         64.93         49.90        11.22 o                         
   4  -5   8         69.96        102.14        15.41 o                         
   5  -5   8          7.95         12.42         8.62 o                         
   6  -5   8        220.02        239.81        23.05 o                         
   7  -5   8        115.33        125.85        17.98 o                         
   8  -5   8         16.70          4.58        11.69 o                         
   9  -5   8         50.03         53.66        16.46 o                         
 -11  -4   8        140.80        152.94        19.44 o                         
 -10  -4   8        182.53        188.72        20.76 o                         
  -9  -4   8         60.48         75.14        13.84 o                         
  -8  -4   8        591.32        636.16        28.15 o                         
  -7  -4   8        101.74         94.25        13.88 o                         
  -6  -4   8        350.57        379.37        21.45 o                         
  -5  -4   8        132.98        107.81        13.35 o                         
  -4  -4   8        154.43        157.35        17.74 o                         
  -3  -4   8        176.09        172.00        18.55 o                         
  -2  -4   8        495.99        519.86        20.82 o                         
  -1  -4   8        959.68        983.97        24.71 o                         
   0  -4   8         15.62         15.63         5.64 o                         
   1  -4   8       1177.11       1263.56        29.16 o                         
   2  -4   8        743.45        777.35        22.99 o                         
   3  -4   8        422.04        398.95        20.32 o                         
   4  -4   8         58.78         48.31        10.13 o                         
   5  -4   8        680.31        647.53        26.96 o                         
   6  -4   8         88.33         90.90        13.43 o                         
   7  -4   8        141.79        126.34        16.14 o                         
   8  -4   8        225.71        228.20        25.75 o                         
   9  -4   8         16.00         24.20        12.19 o                         
  10  -4   8        157.93        166.32        24.04 o                         
 -13  -3   8         99.87        109.03        20.46 o                         
 -12  -3   8         44.66         57.85        15.71 o                         
 -11  -3   8         10.43         10.67        11.07 o                         
 -10  -3   8        116.03        120.54        16.05 o                         
  -9  -3   8         68.35         89.87        13.88 o                         
  -8  -3   8        259.08        257.08        19.96 o                         
  -7  -3   8        868.21        949.37        49.34 o                         
  -6  -3   8         93.41         99.36        11.85 o                         
  -5  -3   8        561.61        584.80        25.69 o                         
  -4  -3   8        256.17        231.85        18.33 o                         
  -3  -3   8         43.01         43.29         7.57 o                         
  -2  -3   8         23.23         23.00         5.14 o                         
  -1  -3   8        368.72        391.28        14.17 o                         
   0  -3   8        566.31        553.54        17.20 o                         
   1  -3   8        479.81        477.91        18.36 o                         
   2  -3   8       3448.96       3703.04        61.07 o                         
   3  -3   8        360.18        364.23        14.51 o                         
   4  -3   8       1259.09       1296.81        41.88 o                         
   5  -3   8        793.73        811.68        26.90 o                         
   6  -3   8         34.43         32.04         8.58 o                         
   7  -3   8        104.05         94.00        14.21 o                         
   8  -3   8         47.96         43.35        12.10 o                         
   9  -3   8         61.97         87.27        16.52 o                         
  10  -3   8          3.32          8.76         9.73 o                         
  11  -3   8        159.06        150.41        27.71 o                         
 -13  -2   8          2.25         -6.66        13.87 o                         
 -12  -2   8         58.87         67.50        16.31 o                         
 -11  -2   8         58.32         52.33        14.06 o                         
 -10  -2   8        265.42        274.62        23.60 o                         
  -9  -2   8         70.01         74.04        15.92 o                         
  -8  -2   8        127.75        123.64        13.73 o                         
  -7  -2   8        253.89        250.47        14.85 o                         
  -6  -2   8        146.60        130.02        12.26 o                         
  -5  -2   8         24.58         18.67         5.54 o                         
  -4  -2   8        143.33        139.24         9.84 o                         
  -3  -2   8         60.94         55.61         5.47 o                         
  -2  -2   8         51.70         50.02         5.47 o                         
  -1  -2   8         16.53         19.58         4.30 o                         
   0  -2   8        699.26        708.54        17.04 o                         
   1  -2   8        347.84        363.68        12.00 o                         
   2  -2   8        157.27        154.14         9.41 o                         
   3  -2   8        287.46        260.95        11.54 o                         
   4  -2   8        101.80        102.98         9.38 o                         
   5  -2   8        159.93        157.40        12.02 o                         
   6  -2   8        413.46        383.02        15.74 o                         
   7  -2   8         90.94         79.24        11.55 o                         
   8  -2   8         86.46         83.65        12.39 o                         
   9  -2   8         83.35         64.29        11.85 o                         
  10  -2   8        106.48         86.54        13.92 o                         
  11  -2   8          4.95          5.81        10.43 o                         
  12  -2   8         29.34         32.58        15.71 o                         
 -14  -1   8        106.07         98.10        23.99 o                         
 -13  -1   8        123.94         98.59        22.61 o                         
 -12  -1   8         46.86         48.73        18.70 o                         
 -11  -1   8        172.02        164.80        38.42 o                         
 -10  -1   8         37.75         22.87        11.56 o                         
  -9  -1   8         99.94         96.10        13.97 o                         
  -8  -1   8         76.27         74.33         9.92 o                         
  -7  -1   8        452.72        457.79        17.50 o                         
  -6  -1   8        173.51        163.12        11.60 o                         
  -5  -1   8        681.03        702.82        15.67 o                         
  -4  -1   8        557.36        562.45        14.11 o                         
  -3  -1   8         99.01         95.28         8.98 o                         
  -2  -1   8        604.19        618.58        17.65 o                         
  -1  -1   8         75.64         78.29         5.70 o                         
   0  -1   8        326.95        311.61         9.56 o                         
   1  -1   8        177.43        165.58         8.70 o                         
   2  -1   8        886.42        884.23        18.17 o                         
   3  -1   8        123.91        124.04         9.16 o                         
   4  -1   8       1381.78       1435.42        32.58 o                         
   5  -1   8        232.81        238.81        13.13 o                         
   6  -1   8        324.19        321.31        16.46 o                         
   7  -1   8        462.46        443.38        19.99 o                         
   8  -1   8        410.39        410.10        20.39 o                         
   9  -1   8        103.66        110.16        14.45 o                         
  10  -1   8         88.84         83.99        15.94 o                         
  11  -1   8         99.95         81.88        17.50 o                         
  12  -1   8        109.71        109.39        20.12 o                         
  13  -1   8         34.73         36.79        14.53 o                         
 -14   0   8        133.75         95.65        23.51 o                         
 -13   0   8        122.89        133.82        26.63 o                         
 -12   0   8          3.06         11.34        12.95 o                         
 -11   0   8         22.73         16.35        12.27 o                         
 -10   0   8          0.22         -0.17         5.92 o                         
  -9   0   8        205.64        159.37        17.84 o                         
  -8   0   8         53.14         44.90        10.36 o                         
  -7   0   8          1.47          5.16         3.86 o                         
  -6   0   8        900.37        929.41        18.14 o                         
  -5   0   8        637.60        676.34        32.97 o                         
  -4   0   8       1577.83       1671.93        46.36 o                         
  -3   0   8       1359.66       1309.61        28.89 o                         
  -2   0   8       2233.89       2241.55        31.23 o                         
  -1   0   8       4020.86       4361.77        40.17 o                         
   0   0   8        398.70        367.27        10.26 o                         
   1   0   8       3254.79       3416.89        37.06 o                         
   2   0   8         83.39         88.24         6.87 o                         
   3   0   8        726.15        671.97        15.05 o                         
   4   0   8       1363.86       1344.06        19.75 o                         
   5   0   8        254.52        238.94        13.39 o                         
   6   0   8       1203.97       1227.41        29.80 o                         
   7   0   8          9.96          6.00         5.59 o                         
   8   0   8        506.36        500.17        21.56 o                         
   9   0   8          7.34         14.58         8.82 o                         
  10   0   8        147.27        144.28        19.56 o                         
  11   0   8          1.75         -0.05         9.30 o                         
  12   0   8         77.45         80.16        17.58 o                         
  13   0   8        163.32        178.48        25.12 o                         
 -14   1   8        104.45         95.97        23.72 o                         
 -13   1   8        122.65        135.49        26.15 o                         
 -12   1   8         50.38         78.38        21.13 o                         
 -11   1   8        171.94        152.12        19.45 o                         
 -10   1   8         35.14         23.97         9.79 o                         
  -9   1   8         96.49         88.91        12.62 o                         
  -8   1   8         73.49         72.37        10.58 o                         
  -7   1   8        448.68        424.26        18.18 o                         
  -6   1   8        174.66        179.78        14.21 o                         
  -5   1   8        684.66        677.83        17.09 o                         
  -4   1   8        564.42        556.18        19.15 o                         
  -3   1   8        103.11         96.25         7.65 o                         
  -2   1   8        602.90        575.81        13.28 o                         
  -1   1   8         81.26         87.61         6.90 o                         
   0   1   8        320.25        304.12         9.89 o                         
   1   1   8        171.84        157.24         8.94 o                         
   2   1   8        893.61        858.56        17.21 o                         
   3   1   8        126.36        126.97         7.30 o                         
   4   1   8       1372.66       1464.61        29.92 o                         
   5   1   8        236.78        247.11        14.14 o                         
   6   1   8        321.61        314.88        15.93 o                         
   7   1   8        454.50        443.61        35.41 o                         
   8   1   8        412.95        408.92        24.77 o                         
   9   1   8        109.72        114.31        17.49 o                         
  10   1   8         88.10         77.87        15.49 o                         
  11   1   8        105.53         97.10        17.85 o                         
  12   1   8        115.14        128.15        21.35 o                         
  13   1   8         32.97         32.47        18.98 o                         
 -13   2   8          2.47          3.67        12.89 o                         
 -12   2   8         59.96         62.31        15.49 o                         
 -11   2   8         57.75         67.84        14.55 o                         
 -10   2   8        270.56        263.66        21.16 o                         
  -9   2   8         73.25         79.00        12.50 o                         
  -8   2   8        131.41        111.57        13.15 o                         
  -7   2   8        259.03        257.80        16.95 o                         
  -6   2   8        147.74        135.05        11.52 o                         
  -5   2   8         24.24         20.78         5.33 o                         
  -4   2   8        147.07        146.08         8.86 o                         
  -3   2   8         56.80         49.99         4.93 o                         
  -2   2   8         55.22         49.89         5.92 o                         
  -1   2   8         15.28         15.89         3.87 o                         
   0   2   8        715.51        697.88        15.17 o                         
   1   2   8        349.03        375.64        11.29 o                         
   2   2   8        157.69        149.57         9.47 o                         
   3   2   8        287.96        248.15        10.44 o                         
   4   2   8        105.93         91.23        10.50 o                         
   5   2   8        156.41        150.06        13.58 o                         
   6   2   8        407.30        373.82        21.99 o                         
   7   2   8         94.50         89.64        14.82 o                         
   8   2   8         84.74         84.09        15.13 o                         
   9   2   8         84.10         91.22        16.27 o                         
  10   2   8        107.75         89.10        15.94 o                         
  11   2   8          5.27          2.99         9.47 o                         
  12   2   8         30.24         39.63        19.52 o                         
 -13   3   8         99.67        102.09        20.56 o                         
 -12   3   8         40.64         44.99        14.99 o                         
 -11   3   8         11.56         19.52         9.96 o                         
 -10   3   8        115.92        103.97        15.31 o                         
  -9   3   8         69.48         70.61        12.44 o                         
  -8   3   8        263.86        266.41        18.46 o                         
  -7   3   8        875.67        896.19        25.52 o                         
  -6   3   8         94.95         87.44        10.16 o                         
  -5   3   8        570.09        545.16        18.58 o                         
  -4   3   8        255.88        238.31        13.13 o                         
  -3   3   8         46.34         47.41         5.97 o                         
  -2   3   8         19.03         16.03         4.40 o                         
  -1   3   8        371.15        359.26        12.86 o                         
   0   3   8        557.37        518.12        15.21 o                         
   1   3   8        486.24        485.00        16.64 o                         
   2   3   8       3436.68       3528.41        42.33 o                         
   3   3   8        353.74        332.52        15.90 o                         
   4   3   8       1265.16       1274.27        30.94 o                         
   5   3   8        790.85        783.19        31.36 o                         
   6   3   8         37.95         35.05        10.84 o                         
   7   3   8        109.68         89.57        15.59 o                         
   8   3   8         47.57         46.59        12.15 o                         
   9   3   8         60.55         67.11        14.51 o                         
  10   3   8          3.52          8.67        13.67 o                         
  11   3   8        155.84        162.75        29.66 o                         
  12   3   8        149.59        161.78        31.04 o                         
 -12   4   8         43.87         60.50        23.26 o                         
 -11   4   8        140.22        166.92        24.43 o                         
 -10   4   8        184.30        190.55        24.72 o                         
  -9   4   8         60.05         64.86        14.11 o                         
  -8   4   8        589.50        584.23        27.89 o                         
  -7   4   8        104.43         97.37        14.77 o                         
  -6   4   8        345.83        342.81        22.13 o                         
  -5   4   8        132.03        119.22        14.75 o                         
  -4   4   8        153.92        155.08        16.13 o                         
  -3   4   8        174.63        149.03        15.06 o                         
  -2   4   8        499.08        492.22        18.42 o                         
  -1   4   8        954.43        937.50        20.53 o                         
   0   4   8         16.08         13.83         4.59 o                         
   1   4   8       1179.39       1163.69        23.07 o                         
   2   4   8        739.61        710.27        19.98 o                         
   3   4   8        413.47        375.53        17.20 o                         
   4   4   8         54.41         51.13        10.45 o                         
   5   4   8        694.79        704.61        28.15 o                         
   6   4   8         82.93         80.66        12.85 o                         
   7   4   8        140.15        140.24        17.35 o                         
   8   4   8        233.94        236.12        32.75 o                         
   9   4   8         15.47         23.22        15.38 o                         
  10   4   8        156.84        193.80        31.51 o                         
 -10   5   8         32.84         35.45        17.21 o                         
  -9   5   8         67.02         61.87        15.25 o                         
  -8   5   8         60.68         79.55        15.36 o                         
  -7   5   8        138.73        140.42        18.84 o                         
  -6   5   8        341.55        331.08        26.72 o                         
  -5   5   8        159.26        145.41        17.71 o                         
  -4   5   8        251.10        295.69        25.35 o                         
  -3   5   8        286.97        281.15        23.20 o                         
  -2   5   8        261.83        268.25        22.01 o                         
  -1   5   8         29.93         31.71         7.24 o                         
   0   5   8        175.20        175.17        12.81 o                         
   1   5   8         18.72         20.61         5.95 o                         
   2   5   8          6.13          0.09         5.00 o                         
   3   5   8         61.86         45.25        10.67 o                         
   4   5   8         70.30         69.83        12.76 o                         
   5   5   8          7.04         10.41         7.75 o                         
   6   5   8        217.25        187.94        20.17 o                         
   7   5   8        116.53        123.26        20.81 o                         
   8   5   8         16.17          8.23        11.48 o                         
   9   5   8         50.24         38.85        18.29 o                         
  -7   6   8         67.87         66.87        15.99 o                         
  -6   6   8         64.17         61.03        14.52 o                         
  -5   6   8         12.28         18.93        11.34 o                         
  -4   6   8         41.99         42.91        12.51 o                         
  -3   6   8         10.55         16.23         9.66 o                         
  -2   6   8         16.77         18.05         9.42 o                         
  -1   6   8          6.34         11.02         8.83 o                         
   0   6   8         56.45         46.09        12.04 o                         
   1   6   8         11.47         16.96         8.16 o                         
   2   6   8         16.43         28.11        10.96 o                         
   3   6   8         96.04         92.80        15.70 o                         
   4   6   8         22.12         32.51        15.59 o                         
   5   6   8         37.99         42.20        14.65 o                         
   6   6   8         46.10         70.35        19.92 o                         
  -6  -6   9        190.18        261.61        31.01 o                         
  -5  -6   9         11.01         20.65        15.21 o                         
  -4  -6   9         54.61         65.41        20.79 o                         
  -3  -6   9         27.78         24.95        11.37 o                         
  -2  -6   9         84.13         68.93        14.31 o                         
  -1  -6   9         14.73         18.02         9.54 o                         
   0  -6   9        120.83        136.79        17.80 o                         
   1  -6   9         61.57         59.19        20.54 o                         
   2  -6   9          7.57         14.39        10.98 o                         
   3  -6   9         85.35        106.68        17.61 o                         
   4  -6   9         77.45         72.39        14.32 o                         
   5  -6   9         63.21         90.53        16.79 o                         
  -9  -5   9         33.78         17.27        11.63 o                         
  -8  -5   9        163.76        170.24        21.08 o                         
  -7  -5   9         58.13         51.19        13.18 o                         
  -6  -5   9        293.83        331.82        25.15 o                         
  -5  -5   9        154.02        161.68        22.21 o                         
  -4  -5   9         49.46         52.09        13.01 o                         
  -3  -5   9        301.72        303.30        23.22 o                         
  -2  -5   9        104.44        112.73        15.08 o                         
  -1  -5   9        123.07        131.71        15.89 o                         
   0  -5   9         21.57         22.31         6.84 o                         
   1  -5   9        320.09        331.99        15.96 o                         
   2  -5   9         23.32         27.93         8.42 o                         
   3  -5   9        372.80        382.52        23.53 o                         
   4  -5   9        481.23        497.62        26.25 o                         
   5  -5   9         64.87         57.19        12.91 o                         
   6  -5   9        258.21        282.16        25.04 o                         
   7  -5   9         97.81        106.20        17.52 o                         
   8  -5   9        215.69        236.66        29.06 o                         
 -11  -4   9          4.98          7.39        13.81 o                         
 -10  -4   9         48.98         45.72        13.34 o                         
  -9  -4   9         32.87         32.79        11.32 o                         
  -8  -4   9        279.45        316.78        23.49 o                         
  -7  -4   9        309.31        317.02        24.67 o                         
  -6  -4   9         28.39         44.76        10.57 o                         
  -5  -4   9        366.55        401.21        25.21 o                         
  -4  -4   9         15.91         14.68         8.83 o                         
  -3  -4   9        154.82        145.94        17.85 o                         
  -2  -4   9        180.75        174.28        19.30 o                         
  -1  -4   9         34.88         31.50         8.29 o                         
   0  -4   9        515.62        527.71        19.51 o                         
   1  -4   9        395.68        392.82        17.64 o                         
   2  -4   9         49.40         45.92         9.87 o                         
   3  -4   9        362.23        368.24        20.08 o                         
   4  -4   9         58.62         59.96        11.47 o                         
   5  -4   9         70.81         56.58        11.83 o                         
   6  -4   9        131.48        141.64        17.33 o                         
   7  -4   9         10.55         13.62        11.09 o                         
   8  -4   9          2.09          3.92         9.33 o                         
   9  -4   9         11.39          4.65        10.76 o                         
  10  -4   9         19.37         29.76        14.64 o                         
 -12  -3   9         78.85         80.19        18.47 o                         
 -11  -3   9         15.36         18.07        12.22 o                         
 -10  -3   9         79.38         72.89        15.45 o                         
  -9  -3   9        101.11         96.93        14.12 o                         
  -8  -3   9         30.63         32.76        10.51 o                         
  -7  -3   9        150.78        179.99        23.06 o                         
  -6  -3   9         76.17         66.06        10.26 o                         
  -5  -3   9        132.92        118.92        15.01 o                         
  -4  -3   9        134.40        116.71        15.03 o                         
  -3  -3   9         37.79         31.65         7.24 o                         
  -2  -3   9        356.22        367.41        17.09 o                         
  -1  -3   9         17.83         17.60         5.14 o                         
   0  -3   9        674.95        672.59        21.91 o                         
   1  -3   9        516.65        535.91        20.02 o                         
   2  -3   9        112.53        129.16        13.24 o                         
   3  -3   9        438.72        438.82        19.51 o                         
   4  -3   9         71.71         57.23        10.02 o                         
   5  -3   9         93.98         86.99        12.20 o                         
   6  -3   9         43.43         41.68         9.39 o                         
   7  -3   9         59.61         49.61        12.89 o                         
   8  -3   9         37.75         32.79        12.48 o                         
   9  -3   9        105.95         86.51        16.97 o                         
  10  -3   9        202.09        187.24        24.33 o                         
  11  -3   9         76.20         84.36        18.70 o                         
 -13  -2   9         72.52         60.08        21.78 o                         
 -12  -2   9         60.92         73.15        16.84 o                         
 -11  -2   9         38.60         59.92        17.17 o                         
 -10  -2   9         34.67         27.93        14.29 o                         
  -9  -2   9        436.39        473.36        34.74 o                         
  -8  -2   9         39.97         27.83         7.56 o                         
  -7  -2   9        560.32        581.12        21.56 o                         
  -6  -2   9         74.22         80.64        10.30 o                         
  -5  -2   9        329.90        331.48        15.78 o                         
  -4  -2   9        164.01        153.35        11.04 o                         
  -3  -2   9         23.61         24.65         5.86 o                         
  -2  -2   9        110.17        112.87         7.41 o                         
  -1  -2   9         17.24         11.84         3.89 o                         
   0  -2   9        459.76        471.40        14.78 o                         
   1  -2   9        276.92        247.68        10.88 o                         
   2  -2   9        521.91        507.65        15.51 o                         
   3  -2   9        903.54        878.38        20.75 o                         
   4  -2   9        132.41        137.34        11.15 o                         
   5  -2   9       1076.41       1119.83        25.19 o                         
   6  -2   9        286.40        242.25        19.65 o                         
   7  -2   9        146.96        124.47        14.05 o                         
   8  -2   9        208.54        203.59        22.08 o                         
   9  -2   9         29.91         29.45         9.44 o                         
  10  -2   9         99.65        109.11        15.60 o                         
  11  -2   9         76.45         70.13        33.71 o                         
  12  -2   9        319.70        382.96        45.36 o                         
 -14  -1   9         21.56         24.44        16.66 o                         
 -13  -1   9         59.12         74.06        21.63 o                         
 -12  -1   9         33.89         29.41        16.11 o                         
 -11  -1   9         94.26         90.50        20.96 o                         
 -10  -1   9         53.96         45.05        15.41 o                         
  -9  -1   9        165.01        164.85        18.66 o                         
  -8  -1   9        220.15        227.07        19.97 o                         
  -7  -1   9         65.20         53.18        11.29 o                         
  -6  -1   9        578.22        569.83        39.93 o                         
  -5  -1   9       1133.18       1176.37        21.04 o                         
  -4  -1   9        154.22        143.38        10.87 o                         
  -3  -1   9       1012.39       1025.26        23.85 o                         
  -2  -1   9        182.26        172.44        11.92 o                         
  -1  -1   9         22.07         22.19         3.99 o                         
   0  -1   9        419.41        408.56        11.48 o                         
   1  -1   9        107.95        112.51         8.65 o                         
   2  -1   9        169.53        168.92         9.56 o                         
   3  -1   9         91.14         86.62         8.29 o                         
   4  -1   9       1290.39       1289.32        29.02 o                         
   5  -1   9        404.63        396.93        18.01 o                         
   6  -1   9        751.81        738.12        24.87 o                         
   7  -1   9        591.06        557.40        22.98 o                         
   8  -1   9         86.38         87.50        12.63 o                         
   9  -1   9        114.33        110.93        14.54 o                         
  10  -1   9         87.12         77.82        16.48 o                         
  11  -1   9        141.73        180.41        24.54 o                         
  12  -1   9         14.91         28.82        13.19 o                         
 -14   0   9        146.98        150.60        29.72 o                         
 -13   0   9         47.69         67.69        21.57 o                         
 -12   0   9          5.42          5.89        12.13 o                         
 -11   0   9         39.46         35.60        15.28 o                         
 -10   0   9         69.83         70.97        13.80 o                         
  -9   0   9         20.81         15.50         8.89 o                         
  -8   0   9         10.36         13.05         7.52 o                         
  -7   0   9        159.36        160.55        12.89 o                         
  -6   0   9        202.93        198.61        13.90 o                         
  -5   0   9        446.58        457.42        17.61 o                         
  -4   0   9        348.62        371.44        15.25 o                         
  -3   0   9       1698.61       1751.38        31.08 o                         
  -2   0   9         19.83         15.29         3.43 o                         
  -1   0   9       1059.90       1084.22        18.24 o                         
   0   0   9          4.55          4.84         2.87 o                         
   1   0   9         67.40         67.52         6.88 o                         
   2   0   9        162.59        172.58         9.50 o                         
   3   0   9        425.96        413.99        12.86 o                         
   4   0   9        219.18        211.33        14.45 o                         
   5   0   9        125.77        128.12        12.50 o                         
   6   0   9       1074.46       1040.23        34.22 o                         
   7   0   9        425.92        402.26        19.32 o                         
   8   0   9         26.62         23.16         7.63 o                         
   9   0   9         90.43        103.34        16.53 o                         
  10   0   9        142.58        127.48        19.43 o                         
  11   0   9        116.44        108.91        19.43 o                         
  12   0   9         23.39         24.60        13.66 o                         
 -14   1   9         21.29         19.93        17.25 o                         
 -13   1   9         56.53         64.10        21.14 o                         
 -12   1   9         34.06         38.53        16.40 o                         
 -11   1   9         98.20        102.04        33.79 o                         
 -10   1   9         49.95         40.34        12.01 o                         
  -9   1   9        168.49        166.97        19.52 o                         
  -8   1   9        223.10        217.79        17.42 o                         
  -7   1   9         69.93         44.78         8.37 o                         
  -6   1   9        577.23        572.66        20.66 o                         
  -5   1   9       1123.81       1105.31        23.85 o                         
  -4   1   9        157.19        160.08        10.50 o                         
  -3   1   9       1014.84       1029.33        20.98 o                         
  -2   1   9        175.16        174.62         8.97 o                         
  -1   1   9         27.00         21.85         4.12 o                         
   0   1   9        430.06        403.58        11.91 o                         
   1   1   9        106.45        101.79         8.37 o                         
   2   1   9        180.12        179.44         9.46 o                         
   3   1   9         97.20         93.47         7.01 o                         
   4   1   9       1289.09       1270.64        34.02 o                         
   5   1   9        397.44        357.45        20.04 o                         
   6   1   9        771.79        744.01        24.44 o                         
   7   1   9        583.43        546.59        27.64 o                         
   8   1   9         91.80         98.12        16.66 o                         
   9   1   9        119.40        129.34        19.00 o                         
  10   1   9         91.05         99.96        18.08 o                         
  11   1   9        145.64        150.29        22.11 o                         
  12   1   9         14.47         10.70        11.84 o                         
 -13   2   9         72.57         85.43        22.79 o                         
 -12   2   9         61.56         72.57        16.17 o                         
 -11   2   9         36.51         32.06        12.32 o                         
 -10   2   9         33.77         37.29        11.11 o                         
  -9   2   9        434.93        431.77        22.00 o                         
  -8   2   9         39.09         28.86         8.32 o                         
  -7   2   9        563.12        574.51        20.69 o                         
  -6   2   9         76.40         74.93         9.24 o                         
  -5   2   9        335.96        313.92        13.92 o                         
  -4   2   9        175.43        165.27        11.93 o                         
  -3   2   9         23.23         19.52         4.86 o                         
  -2   2   9        108.43        104.75         8.46 o                         
  -1   2   9         17.59         19.46         4.49 o                         
   0   2   9        443.15        445.18        14.11 o                         
   1   2   9        274.59        249.46        10.23 o                         
   2   2   9        522.79        510.03        15.67 o                         
   3   2   9        906.92        844.95        24.64 o                         
   4   2   9        138.15        134.80        13.18 o                         
   5   2   9       1094.05       1141.65        39.51 o                         
   6   2   9        287.91        289.43        24.78 o                         
   7   2   9        157.06        173.07        20.66 o                         
   8   2   9        209.98        216.13        22.78 o                         
   9   2   9         26.01         24.97        10.79 o                         
  10   2   9         98.86         98.20        17.53 o                         
  11   2   9         75.76         50.15        14.34 o                         
  12   2   9        318.34        356.67        41.68 o                         
 -12   3   9         82.45         70.55        17.10 o                         
 -11   3   9         16.29         20.61        11.88 o                         
 -10   3   9         81.31         82.27        13.83 o                         
  -9   3   9        105.98        122.59        15.61 o                         
  -8   3   9         28.76         33.76         8.49 o                         
  -7   3   9        147.86        169.46        14.99 o                         
  -6   3   9         78.68         65.71         9.27 o                         
  -5   3   9        126.71        116.93        11.20 o                         
  -4   3   9        134.20        117.56        11.49 o                         
  -3   3   9         40.39         47.63         8.85 o                         
  -2   3   9        364.55        348.63        15.48 o                         
  -1   3   9         20.25         18.32         5.71 o                         
   0   3   9        679.25        649.49        19.89 o                         
   1   3   9        531.36        502.86        17.55 o                         
   2   3   9        113.59         98.50         9.85 o                         
   3   3   9        446.53        442.02        19.56 o                         
   4   3   9         68.19         68.15        10.23 o                         
   5   3   9         96.77         89.74        14.70 o                         
   6   3   9         45.52         51.23        12.18 o                         
   7   3   9         57.50         52.72        13.36 o                         
   8   3   9         35.70         36.12        12.15 o                         
   9   3   9        107.83        106.19        17.99 o                         
  10   3   9        205.03        230.01        37.25 o                         
  11   3   9         77.94         67.14        25.32 o                         
 -11   4   9          5.05          6.49        13.04 o                         
 -10   4   9         48.93         38.00        13.63 o                         
  -9   4   9         31.53         27.66        11.12 o                         
  -8   4   9        283.07        320.28        25.02 o                         
  -7   4   9        306.82        264.31        22.43 o                         
  -6   4   9         29.68         25.80         8.88 o                         
  -5   4   9        368.70        364.97        22.14 o                         
  -4   4   9         14.17         18.10         7.84 o                         
  -3   4   9        157.71        127.78        14.74 o                         
  -2   4   9        178.69        164.05        18.51 o                         
  -1   4   9         32.81         32.46         6.83 o                         
   0   4   9        517.17        498.90        17.25 o                         
   1   4   9        386.99        361.94        16.97 o                         
   2   4   9         52.03         45.97         9.46 o                         
   3   4   9        360.05        328.08        16.87 o                         
   4   4   9         56.51         50.96        10.73 o                         
   5   4   9         74.16         82.80        16.33 o                         
   6   4   9        134.05        107.16        17.36 o                         
   7   4   9          9.62         14.06        10.22 o                         
   8   4   9          2.60         -0.03         8.56 o                         
   9   4   9         11.78         25.66        15.65 o                         
  10   4   9         19.30         22.96        16.53 o                         
  -9   5   9         35.04         34.67        13.22 o                         
  -8   5   9        158.00        155.18        20.17 o                         
  -7   5   9         55.80         60.63        13.72 o                         
  -6   5   9        296.67        279.70        24.94 o                         
  -5   5   9        150.21        174.08        19.83 o                         
  -4   5   9         51.08         51.29        11.71 o                         
  -3   5   9        307.44        298.10        23.95 o                         
  -2   5   9        102.33         97.40        14.02 o                         
  -1   5   9        128.83        129.43        14.37 o                         
   0   5   9         23.20         17.81         6.45 o                         
   1   5   9        321.79        291.25        16.20 o                         
   2   5   9         24.46         26.34         8.10 o                         
   3   5   9        380.09        392.94        29.15 o                         
   4   5   9        481.56        468.34        28.00 o                         
   5   5   9         65.17         71.16        14.41 o                         
   6   5   9        263.23        307.04        26.58 o                         
   7   5   9         97.15        104.19        16.31 o                         
   8   5   9        214.22        274.61        38.98 o                         
  -7   6   9         45.58         66.40        16.75 o                         
  -6   6   9        190.47        254.97        26.56 o                         
  -5   6   9         10.94         10.70         9.96 o                         
  -4   6   9         51.66         57.52        13.82 o                         
  -3   6   9         27.78         36.59        11.78 o                         
  -2   6   9         82.99         79.94        14.73 o                         
  -1   6   9         13.92         16.40         9.81 o                         
   0   6   9        118.87        144.19        20.31 o                         
   1   6   9         61.58         75.75        18.44 o                         
   2   6   9          9.25         14.95         9.23 o                         
   3   6   9         82.96         96.40        16.44 o                         
   4   6   9         80.63         73.32        15.21 o                         
   5   6   9         66.35         87.06        16.74 o                         
  -6  -6  10         37.74         41.30        16.31 o                         
  -5  -6  10         59.17         63.64        23.08 o                         
  -4  -6  10         30.29         26.68        17.53 o                         
  -3  -6  10         12.46         16.32        15.84 o                         
  -2  -6  10         50.77         53.30        13.35 o                         
  -1  -6  10         82.95        102.41        16.40 o                         
   0  -6  10         35.05         45.18        14.35 o                         
   1  -6  10         27.86         33.59        13.69 o                         
   2  -6  10        139.62        150.81        19.44 o                         
   3  -6  10         13.57         15.04        10.85 o                         
   4  -6  10         44.04         52.56        15.13 o                         
  -9  -5  10         20.84         -7.05        16.19 o                         
  -8  -5  10         73.20         65.43        13.86 o                         
  -7  -5  10        215.35        257.15        24.26 o                         
  -6  -5  10         24.47         29.32        11.45 o                         
  -5  -5  10         21.80         20.03        11.15 o                         
  -4  -5  10         19.88         32.29        10.20 o                         
  -3  -5  10         24.72         20.39         9.25 o                         
  -2  -5  10        139.19        146.82        17.38 o                         
  -1  -5  10         73.22         69.06        12.91 o                         
   0  -5  10        183.52        185.83        16.97 o                         
   1  -5  10         51.53         57.95        10.36 o                         
   2  -5  10        137.69        128.73        16.60 o                         
   3  -5  10         70.48         63.74        11.76 o                         
   4  -5  10          3.71          4.70         8.26 o                         
   5  -5  10         18.48         23.84        10.47 o                         
   6  -5  10          9.30         13.58         9.59 o                         
   7  -5  10        154.35        178.68        24.87 o                         
 -11  -4  10         15.83         18.94        14.58 o                         
 -10  -4  10         16.24         24.97        14.21 o                         
  -9  -4  10         58.19         52.99        15.84 o                         
  -8  -4  10        130.90        133.66        17.41 o                         
  -7  -4  10        109.05        110.00        15.08 o                         
  -6  -4  10        115.13         99.07        16.88 o                         
  -5  -4  10        351.79        360.77        25.09 o                         
  -4  -4  10         37.33         26.95         9.87 o                         
  -3  -4  10        208.13        193.95        21.07 o                         
  -2  -4  10         77.62         74.46        13.95 o                         
  -1  -4  10        241.95        243.74        19.52 o                         
   0  -4  10        161.20        158.06        16.16 o                         
   1  -4  10        541.40        587.14        21.56 o                         
   2  -4  10        490.97        504.42        23.05 o                         
   3  -4  10         58.60         66.58        11.52 o                         
   4  -4  10        543.05        575.71        25.98 o                         
   5  -4  10         10.52         24.27         9.54 o                         
   6  -4  10        159.99        173.14        18.82 o                         
   7  -4  10        125.73        155.82        22.32 o                         
   8  -4  10        130.77        128.17        20.38 o                         
   9  -4  10        157.52        178.26        25.10 o                         
 -12  -3  10         97.13        100.35        20.52 o                         
 -11  -3  10         75.62         84.66        17.81 o                         
 -10  -3  10        119.09        130.09        20.28 o                         
  -9  -3  10         93.22         71.33        19.13 o                         
  -8  -3  10         88.25         75.58        18.99 o                         
  -7  -3  10        301.58        274.75        20.93 o                         
  -6  -3  10        442.08        487.93        21.81 o                         
  -5  -3  10        146.53        125.17        16.04 o                         
  -4  -3  10       1057.68       1041.85        43.16 o                         
  -3  -3  10        512.62        501.22        27.19 o                         
  -2  -3  10        152.60        143.00        13.41 o                         
  -1  -3  10        905.85        925.60        27.44 o                         
   0  -3  10         20.14         17.08         5.81 o                         
   1  -3  10        129.09        113.20        11.22 o                         
   2  -3  10         88.64         89.78        13.90 o                         
   3  -3  10        565.63        580.49        22.81 o                         
   4  -3  10        214.40        215.17        18.76 o                         
   5  -3  10        448.04        448.21        21.79 o                         
   6  -3  10        142.06        138.38        18.91 o                         
   7  -3  10        154.90        140.44        19.50 o                         
   8  -3  10         61.45         49.22        13.56 o                         
   9  -3  10          3.15          2.68        10.04 o                         
  10  -3  10        111.02        126.49        21.17 o                         
  11  -3  10         21.09         42.27        18.65 o                         
 -13  -2  10         81.76         71.77        23.21 o                         
 -12  -2  10         16.12         14.82        12.10 o                         
 -11  -2  10        278.84        282.12        35.63 o                         
 -10  -2  10         32.93         30.23        13.94 o                         
  -9  -2  10        172.55        169.22        26.27 o                         
  -8  -2  10         71.99         69.86        13.12 o                         
  -7  -2  10        512.85        546.73        26.73 o                         
  -6  -2  10          2.44         -1.80         4.73 o                         
  -5  -2  10        362.65        366.52        17.11 o                         
  -4  -2  10        238.71        257.83        16.44 o                         
  -3  -2  10        264.74        246.47        13.70 o                         
  -2  -2  10         96.83         83.95        10.07 o                         
  -1  -2  10        282.65        285.55        13.28 o                         
   0  -2  10         38.20         42.87         6.42 o                         
   1  -2  10         42.73         38.80         6.35 o                         
   2  -2  10        235.32        235.07        11.93 o                         
   3  -2  10        280.00        272.56        13.26 o                         
   4  -2  10        139.92        133.81        11.53 o                         
   5  -2  10       1173.67       1193.45        40.59 o                         
   6  -2  10         85.66         75.44        11.24 o                         
   7  -2  10        125.56        104.64        13.59 o                         
   8  -2  10        251.18        257.82        21.32 o                         
   9  -2  10         45.11         45.83        13.60 o                         
  10  -2  10         70.48         70.10        16.41 o                         
  11  -2  10         40.64         51.46        20.03 o                         
 -13  -1  10          5.18          7.71        15.20 o                         
 -12  -1  10        114.89        125.00        26.08 o                         
 -11  -1  10         74.96         76.74        19.84 o                         
 -10  -1  10         20.32         23.41        13.50 o                         
  -9  -1  10         33.15         24.09         9.28 o                         
  -8  -1  10        217.48        206.82        22.31 o                         
  -7  -1  10        472.36        452.93        23.87 o                         
  -6  -1  10        296.17        281.49        19.09 o                         
  -5  -1  10        562.99        574.56        19.29 o                         
  -4  -1  10        792.94        811.66        22.74 o                         
  -3  -1  10        434.16        425.59        16.89 o                         
  -2  -1  10        111.50        111.60        11.04 o                         
  -1  -1  10        126.14        117.47         7.67 o                         
   0  -1  10        377.84        391.74        11.96 o                         
   1  -1  10        246.87        238.98        10.80 o                         
   2  -1  10        748.96        739.23        18.48 o                         
   3  -1  10       1420.15       1482.86        26.45 o                         
   4  -1  10         71.46         60.08         7.65 o                         
   5  -1  10        858.22        876.93        26.69 o                         
   6  -1  10         98.39         83.06        11.61 o                         
   7  -1  10         16.83         12.38         7.13 o                         
   8  -1  10          6.41          1.53         6.84 o                         
   9  -1  10         66.13         75.20        12.66 o                         
  10  -1  10        110.04        118.47        18.85 o                         
  11  -1  10         21.39         17.21        13.19 o                         
  12  -1  10        102.33         98.56        20.38 o                         
 -13   0  10         58.58         53.43        20.05 o                         
 -12   0  10         29.97         50.14        18.38 o                         
 -11   0  10          1.83          0.33        10.63 o                         
 -10   0  10        143.79        117.55        17.24 o                         
  -9   0  10         78.96         52.01        12.11 o                         
  -8   0  10         26.94         15.68         8.40 o                         
  -7   0  10        750.47        692.52        29.04 o                         
  -6   0  10        223.08        231.06        14.95 o                         
  -5   0  10        845.30        868.61        24.37 o                         
  -4   0  10        737.12        705.60        21.58 o                         
  -3   0  10        803.84        720.44        21.53 o                         
  -2   0  10          0.21          0.85         2.71 o                         
  -1   0  10        595.63        574.39        18.97 o                         
   0   0  10          8.17         10.52         3.45 o                         
   1   0  10       1037.01       1051.05        21.00 o                         
   2   0  10        777.63        730.15        17.91 o                         
   3   0  10         12.61         13.38         4.20 o                         
   4   0  10        619.77        613.73        21.55 o                         
   5   0  10        192.68        183.44        15.69 o                         
   6   0  10        104.74        109.88        13.00 o                         
   7   0  10         11.30          8.03         6.63 o                         
   8   0  10        351.75        363.30        24.59 o                         
   9   0  10          0.83         -3.25         7.60 o                         
  10   0  10        179.77        147.35        20.31 o                         
  11   0  10         62.31         63.68        16.83 o                         
  12   0  10         20.76         26.97        12.99 o                         
 -13   1  10          5.19          1.46        14.00 o                         
 -12   1  10        116.26        127.25        25.47 o                         
 -11   1  10         71.97         66.95        14.38 o                         
 -10   1  10         17.78         19.44        10.47 o                         
  -9   1  10         30.13         29.65        10.52 o                         
  -8   1  10        213.70        199.16        17.21 o                         
  -7   1  10        461.58        472.03        20.52 o                         
  -6   1  10        292.77        278.35        15.73 o                         
  -5   1  10        563.75        579.35        20.91 o                         
  -4   1  10        793.51        778.55        20.14 o                         
  -3   1  10        438.93        424.66        13.77 o                         
  -2   1  10        112.40         93.81         7.78 o                         
  -1   1  10        125.34        114.25         8.44 o                         
   0   1  10        367.73        352.45        11.88 o                         
   1   1  10        244.97        231.47        10.01 o                         
   2   1  10        738.77        725.58        18.01 o                         
   3   1  10       1431.21       1496.45        46.15 o                         
   4   1  10         71.53         54.92         9.15 o                         
   5   1  10        873.66        865.03        26.57 o                         
   6   1  10        103.53         87.10        11.71 o                         
   7   1  10         19.24         16.66         8.83 o                         
   8   1  10          5.35          3.67         8.49 o                         
   9   1  10         63.35         64.40        15.38 o                         
  10   1  10        103.67         99.67        18.71 o                         
  11   1  10         20.19         23.44        12.20 o                         
  12   1  10        101.57        123.10        22.99 o                         
 -13   2  10         83.20         75.10        23.27 o                         
 -12   2  10         16.32         11.57        11.25 o                         
 -11   2  10        282.19        275.44        41.61 o                         
 -10   2  10         33.98         27.92        11.41 o                         
  -9   2  10        173.64        200.35        18.52 o                         
  -8   2  10         74.57         72.07        11.67 o                         
  -7   2  10        512.44        482.27        22.12 o                         
  -6   2  10          2.63          2.22         4.85 o                         
  -5   2  10        363.16        346.33        15.01 o                         
  -4   2  10        236.32        214.31        12.66 o                         
  -3   2  10        268.84        244.90        14.39 o                         
  -2   2  10         99.41         88.82         8.11 o                         
  -1   2  10        285.61        264.84        11.50 o                         
   0   2  10         35.70         37.34         5.82 o                         
   1   2  10         45.51         37.76         5.81 o                         
   2   2  10        234.54        207.11        11.80 o                         
   3   2  10        271.29        251.11        16.40 o                         
   4   2  10        142.54        111.92        12.71 o                         
   5   2  10       1160.56       1167.15        35.95 o                         
   6   2  10         85.23         71.86        12.92 o                         
   7   2  10        124.64        117.37        17.00 o                         
   8   2  10        245.58        257.99        25.59 o                         
   9   2  10         43.95         44.83        13.04 o                         
  10   2  10         71.99         72.76        14.84 o                         
  11   2  10         40.60         34.74        15.18 o                         
 -12   3  10         95.40         97.03        19.55 o                         
 -11   3  10         76.38         77.31        17.79 o                         
 -10   3  10        118.38        133.15        17.18 o                         
  -9   3  10         91.31         91.75        14.21 o                         
  -8   3  10         91.97         90.61        13.94 o                         
  -7   3  10        307.41        295.43        18.74 o                         
  -6   3  10        448.80        390.65        20.13 o                         
  -5   3  10        150.14        124.22        13.89 o                         
  -4   3  10       1062.56       1028.88        29.98 o                         
  -3   3  10        505.42        469.76        23.61 o                         
  -2   3  10        147.50        140.29        12.67 o                         
  -1   3  10        891.94        837.43        23.43 o                         
   0   3  10         18.73         16.72         5.74 o                         
   1   3  10        124.92        111.56        11.25 o                         
   2   3  10         91.19        109.49        13.30 o                         
   3   3  10        578.64        558.52        22.85 o                         
   4   3  10        218.58        224.69        17.64 o                         
   5   3  10        446.78        442.14        26.15 o                         
   6   3  10        144.77        137.22        18.90 o                         
   7   3  10        150.61        169.98        21.97 o                         
   8   3  10         58.61         48.78        13.63 o                         
   9   3  10          2.86         -0.45         8.78 o                         
  10   3  10        108.71        115.92        20.30 o                         
  11   3  10         21.54         35.43        20.91 o                         
 -11   4  10         16.49          4.23        14.25 o                         
 -10   4  10         18.04         38.10        13.28 o                         
  -9   4  10         57.02         57.75        16.16 o                         
  -8   4  10        133.16        125.35        16.65 o                         
  -7   4  10        108.35        111.89        15.92 o                         
  -6   4  10        118.30         90.19        13.40 o                         
  -5   4  10        359.74        384.52        25.32 o                         
  -4   4  10         38.56         27.51         9.23 o                         
  -3   4  10        218.37        223.19        26.41 o                         
  -2   4  10         81.80        105.76        13.81 o                         
  -1   4  10        248.56        243.24        16.64 o                         
   0   4  10        167.41        157.72        14.43 o                         
   1   4  10        539.87        525.08        20.51 o                         
   2   4  10        495.49        519.19        23.63 o                         
   3   4  10         56.90         44.02        10.03 o                         
   4   4  10        544.92        552.76        30.21 o                         
   5   4  10          9.73         11.50         9.04 o                         
   6   4  10        154.92        168.92        22.53 o                         
   7   4  10        133.13        137.67        20.80 o                         
   8   4  10        134.34        124.92        20.88 o                         
   9   4  10        164.28        154.62        30.07 o                         
  -9   5  10         22.48         21.36        14.80 o                         
  -8   5  10         77.14         76.08        15.88 o                         
  -7   5  10        222.95        251.47        24.75 o                         
  -6   5  10         23.35         29.85        11.15 o                         
  -5   5  10         24.38         18.98         9.35 o                         
  -4   5  10         18.08         16.37         9.27 o                         
  -3   5  10         22.50         19.18         9.37 o                         
  -2   5  10        134.97        137.14        17.15 o                         
  -1   5  10         70.43         67.40        11.41 o                         
   0   5  10        179.19        169.24        16.44 o                         
   1   5  10         51.18         55.27        11.98 o                         
   2   5  10        137.71        134.49        20.31 o                         
   3   5  10         72.81         59.31        14.44 o                         
   4   5  10          3.56          1.81         9.24 o                         
   5   5  10         18.70         20.92        11.38 o                         
   6   5  10          8.49          8.67        11.10 o                         
   7   5  10        149.94        177.01        24.86 o                         
  -6   6  10         36.46         47.15        14.98 o                         
  -5   6  10         60.17         53.06        14.41 o                         
  -4   6  10         29.12         31.20        12.11 o                         
  -3   6  10         11.91         18.01        10.51 o                         
  -2   6  10         52.48         62.84        14.41 o                         
  -1   6  10         84.93         95.28        15.49 o                         
   0   6  10         33.11         36.79        11.80 o                         
   1   6  10         30.17         34.98        13.28 o                         
   2   6  10        137.69        136.99        18.15 o                         
   3   6  10         12.21         14.79        10.15 o                         
   4   6  10         43.84         36.33        13.05 o                         
  -4  -6  11         78.30         66.81        22.47 o                         
  -3  -6  11         20.10         23.41        14.13 o                         
  -2  -6  11         35.81         40.36        11.88 o                         
  -1  -6  11         15.56         29.73        11.58 o                         
   0  -6  11         30.68         32.26        12.69 o                         
   1  -6  11         60.56         69.33        17.01 o                         
   2  -6  11         23.54         23.52        13.67 o                         
   3  -6  11         55.37         56.04        15.16 o                         
  -8  -5  11         39.50         37.36        15.36 o                         
  -7  -5  11         67.91         60.15        14.04 o                         
  -6  -5  11         34.67         36.30        12.28 o                         
  -5  -5  11        129.09        129.19        21.14 o                         
  -4  -5  11        209.33        177.88        19.05 o                         
  -3  -5  11        226.86        235.83        25.28 o                         
  -2  -5  11        334.85        394.13        33.20 o                         
  -1  -5  11        115.65         91.85        17.27 o                         
   0  -5  11        217.29        251.27        34.67 o                         
   1  -5  11         83.01         65.37        12.85 o                         
   2  -5  11         59.79         62.54        13.24 o                         
   3  -5  11         42.14         53.15        12.64 o                         
   4  -5  11         52.79         57.60        14.80 o                         
   5  -5  11        161.11        179.48        20.70 o                         
   6  -5  11          9.79          2.64        11.13 o                         
   7  -5  11        137.25        146.52        23.72 o                         
 -10  -4  11          1.79          6.08        12.75 o                         
  -9  -4  11         74.06         99.88        20.35 o                         
  -8  -4  11         29.23         27.91        13.19 o                         
  -7  -4  11        131.94         89.36        21.75 o                         
  -6  -4  11        132.07        124.82        18.63 o                         
  -5  -4  11        332.95        317.99        25.78 o                         
  -4  -4  11         38.00         27.49        10.82 o                         
  -3  -4  11        302.53        268.51        25.03 o                         
  -2  -4  11        544.53        567.44        29.79 o                         
  -1  -4  11         20.23         18.80         8.27 o                         
   0  -4  11        266.99        273.07        20.22 o                         
   1  -4  11          4.62          2.73         6.33 o                         
   2  -4  11        263.55        262.84        21.77 o                         
   3  -4  11        296.96        316.01        21.77 o                         
   4  -4  11        168.26        226.03        20.68 o                         
   5  -4  11         57.34         48.38        11.23 o                         
   6  -4  11        117.31         92.86        17.45 o                         
   7  -4  11        171.61        188.88        24.98 o                         
   8  -4  11         25.84         31.08        14.02 o                         
   9  -4  11         31.40         28.80        14.55 o                         
 -12  -3  11         65.49         72.49        19.31 o                         
 -11  -3  11         24.13         26.73        13.03 o                         
 -10  -3  11        151.40        143.00        26.83 o                         
  -9  -3  11          5.16          9.36        12.11 o                         
  -8  -3  11        192.25        159.41        40.70 o                         
  -7  -3  11         35.76         27.14        10.02 o                         
  -6  -3  11        152.85        161.95        16.44 o                         
  -5  -3  11         58.84         60.17        12.91 o                         
  -4  -3  11        149.34        110.71        15.91 o                         
  -3  -3  11        230.90        246.99        32.40 o                         
  -2  -3  11         45.25         39.80         8.44 o                         
  -1  -3  11        223.59        210.88        17.27 o                         
   0  -3  11         94.95         82.40        11.90 o                         
   1  -3  11        302.88        335.04        20.25 o                         
   2  -3  11        250.49        246.55        17.51 o                         
   3  -3  11        241.44        238.69        18.57 o                         
   4  -3  11        199.98        218.11        18.63 o                         
   5  -3  11         33.42         37.29        11.46 o                         
   6  -3  11        154.27        154.20        20.46 o                         
   7  -3  11        129.74        132.03        19.89 o                         
   8  -3  11         82.61         77.55        16.11 o                         
   9  -3  11        400.11        415.25        31.27 o                         
  10  -3  11         76.27         69.81        18.09 o                         
 -12  -2  11         11.59         21.62        13.99 o                         
 -11  -2  11         98.24        106.26        29.37 o                         
 -10  -2  11         66.23         69.74        20.44 o                         
  -9  -2  11        440.66        448.98        35.49 o                         
  -8  -2  11        320.79        353.73        24.73 o                         
  -7  -2  11         60.27         56.60        11.66 o                         
  -6  -2  11       1044.33       1070.16        37.28 o                         
  -5  -2  11        208.80        206.24        20.15 o                         
  -4  -2  11         25.26         29.13         8.66 o                         
  -3  -2  11        277.69        277.97        15.74 o                         
  -2  -2  11         39.94         32.64         7.31 o                         
  -1  -2  11         58.44         49.61         8.74 o                         
   0  -2  11        118.68        130.99        13.10 o                         
   1  -2  11        951.68        989.04        20.86 o                         
   2  -2  11        242.24        231.33        12.83 o                         
   3  -2  11        543.22        566.55        18.49 o                         
   4  -2  11        808.57        782.11        22.15 o                         
   5  -2  11         16.65         21.51         7.98 o                         
   6  -2  11        284.67        299.00        21.31 o                         
   7  -2  11         60.24         61.69        13.89 o                         
   8  -2  11        241.90        246.96        25.73 o                         
   9  -2  11         59.08         54.63        14.47 o                         
  10  -2  11        182.98        188.21        31.32 o                         
  11  -2  11        125.14        122.59        27.23 o                         
 -13  -1  11         76.35         71.46        22.66 o                         
 -12  -1  11        181.15        169.80        28.99 o                         
 -11  -1  11          4.37          1.94        11.74 o                         
 -10  -1  11        170.17        147.14        26.23 o                         
  -9  -1  11         11.43         12.10         8.54 o                         
  -8  -1  11        144.03        148.51        18.75 o                         
  -7  -1  11         47.56         39.78        10.56 o                         
  -6  -1  11        695.34        693.34        29.51 o                         
  -5  -1  11       1213.59       1227.30        31.02 o                         
  -4  -1  11        282.56        274.02        15.49 o                         
  -3  -1  11       1379.18       1424.87        31.45 o                         
  -2  -1  11        962.77        934.37        25.68 o                         
  -1  -1  11        395.03        391.14        17.17 o                         
   0  -1  11          4.32          4.65         3.56 o                         
   1  -1  11        756.04        781.75        19.31 o                         
   2  -1  11         18.91         13.70         5.03 o                         
   3  -1  11        614.60        627.26        18.36 o                         
   4  -1  11        314.28        302.95        16.80 o                         
   5  -1  11        335.47        295.19        17.95 o                         
   6  -1  11         75.24         68.94        11.45 o                         
   7  -1  11        441.30        433.22        22.29 o                         
   8  -1  11         32.10         37.02         9.79 o                         
   9  -1  11         89.13        109.59        18.81 o                         
  10  -1  11         15.40         15.08        11.81 o                         
  11  -1  11        213.38        221.81        27.29 o                         
 -13   0  11         23.65         36.76        18.67 o                         
 -12   0  11         14.51          9.76        13.73 o                         
 -11   0  11         22.61         26.26        15.31 o                         
 -10   0  11         62.20         54.63        12.97 o                         
  -9   0  11         48.10         40.21        11.67 o                         
  -8   0  11          6.80          5.94         7.90 o                         
  -7   0  11       1322.83       1430.87        42.35 o                         
  -6   0  11        347.52        341.60        17.26 o                         
  -5   0  11        457.21        439.63        21.52 o                         
  -4   0  11       2341.01       2539.66        42.05 o                         
  -3   0  11         87.97         72.99         9.38 o                         
  -2   0  11        380.05        366.38        16.36 o                         
  -1   0  11          0.66         -0.39         2.92 o                         
   0   0  11        112.28        115.29         8.74 o                         
   1   0  11         13.59         13.55         4.22 o                         
   2   0  11         88.34         95.39         9.05 o                         
   3   0  11         76.06         60.78         9.34 o                         
   4   0  11         45.44         46.69         8.82 o                         
   5   0  11        146.90        153.07        14.75 o                         
   6   0  11         17.62         20.44         7.79 o                         
   7   0  11         90.85        106.83        13.97 o                         
   8   0  11         45.61         41.11        12.52 o                         
   9   0  11         50.56         54.84        15.00 o                         
  10   0  11          6.16          4.28        10.59 o                         
  11   0  11         16.11         19.78        12.46 o                         
 -13   1  11         77.30         71.32        24.20 o                         
 -12   1  11        178.91        181.86        30.96 o                         
 -11   1  11          4.19         11.44        10.21 o                         
 -10   1  11        166.33        202.29        23.64 o                         
  -9   1  11         10.98          4.91         7.63 o                         
  -8   1  11        150.17        135.87        18.48 o                         
  -7   1  11         46.97         39.07         8.61 o                         
  -6   1  11        698.33        712.86        24.86 o                         
  -5   1  11       1222.54       1212.95        30.96 o                         
  -4   1  11        286.37        286.66        18.09 o                         
  -3   1  11       1364.23       1412.26        26.53 o                         
  -2   1  11        963.17        956.37        21.01 o                         
  -1   1  11        390.92        379.81        12.97 o                         
   0   1  11          6.30          7.80         3.99 o                         
   1   1  11        753.54        756.08        17.85 o                         
   2   1  11         15.05         11.09         4.40 o                         
   3   1  11        623.54        623.06        22.54 o                         
   4   1  11        304.67        292.03        17.13 o                         
   5   1  11        332.04        304.14        18.08 o                         
   6   1  11         73.37         69.60        11.53 o                         
   7   1  11        435.59        395.03        25.86 o                         
   8   1  11         32.65         32.78        12.29 o                         
   9   1  11         90.54         95.85        17.39 o                         
  10   1  11         16.57         14.47        12.07 o                         
  11   1  11        209.09        220.67        26.68 o                         
 -12   2  11         11.34         22.24        12.87 o                         
 -11   2  11         95.90         95.40        18.15 o                         
 -10   2  11         64.58         87.63        16.49 o                         
  -9   2  11        437.47        393.31        25.27 o                         
  -8   2  11        319.26        315.34        20.94 o                         
  -7   2  11         59.01         57.41        10.98 o                         
  -6   2  11       1042.55       1074.80        31.31 o                         
  -5   2  11        208.30        211.42        17.23 o                         
  -4   2  11         21.50         20.69         5.87 o                         
  -3   2  11        268.51        254.49        12.88 o                         
  -2   2  11         43.83         40.81         6.43 o                         
  -1   2  11         51.88         44.75         6.57 o                         
   0   2  11        118.02        119.38         9.53 o                         
   1   2  11        961.84        973.52        20.76 o                         
   2   2  11        247.27        232.00        14.41 o                         
   3   2  11        543.37        571.66        22.53 o                         
   4   2  11        817.96        803.36        26.89 o                         
   5   2  11         13.99         16.93         7.38 o                         
   6   2  11        278.48        302.14        27.11 o                         
   7   2  11         61.82         45.50        12.85 o                         
   8   2  11        236.20        239.78        25.09 o                         
   9   2  11         58.45         61.93        16.10 o                         
  10   2  11        185.55        171.63        24.04 o                         
  11   2  11        126.82        134.52        23.47 o                         
 -12   3  11         68.05         63.05        22.38 o                         
 -11   3  11         22.25         20.51        15.61 o                         
 -10   3  11        151.89        187.17        24.12 o                         
  -9   3  11          5.71         10.05         9.86 o                         
  -8   3  11        186.07        156.47        30.63 o                         
  -7   3  11         34.62         31.85        11.75 o                         
  -6   3  11        148.80        153.99        19.67 o                         
  -5   3  11         61.08         63.55        10.85 o                         
  -4   3  11        141.89        144.31        15.05 o                         
  -3   3  11        234.98        242.53        29.66 o                         
  -2   3  11         46.05         46.87         8.57 o                         
  -1   3  11        216.63        213.19        15.53 o                         
   0   3  11         96.15         95.03        10.95 o                         
   1   3  11        296.94        290.67        22.59 o                         
   2   3  11        245.14        240.09        19.34 o                         
   3   3  11        235.88        231.24        19.24 o                         
   4   3  11        199.90        182.27        17.12 o                         
   5   3  11         34.59         34.73        10.97 o                         
   6   3  11        149.38        124.45        18.51 o                         
   7   3  11        131.79        133.42        24.20 o                         
   8   3  11         84.93         79.07        16.43 o                         
   9   3  11        398.25        389.89        34.64 o                         
  10   3  11         77.36         77.37        18.88 o                         
 -10   4  11          1.68         -4.22        11.34 o                         
  -9   4  11         75.23         78.43        18.26 o                         
  -8   4  11         28.70         14.61        14.74 o                         
  -7   4  11        136.79        161.06        22.19 o                         
  -6   4  11        133.34        106.97        15.58 o                         
  -5   4  11        327.52        326.64        21.99 o                         
  -4   4  11         36.56         30.32         9.86 o                         
  -3   4  11        297.67        300.94        22.95 o                         
  -2   4  11        531.32        520.78        24.33 o                         
  -1   4  11         21.82         27.68         7.61 o                         
   0   4  11        263.89        255.84        17.53 o                         
   1   4  11          3.86         11.93         7.40 o                         
   2   4  11        271.43        306.00        23.48 o                         
   3   4  11        300.95        302.74        27.87 o                         
   4   4  11        169.97        175.62        22.71 o                         
   5   4  11         59.73         58.88        15.16 o                         
   6   4  11        117.66        140.40        21.52 o                         
   7   4  11        167.53        216.63        26.73 o                         
   8   4  11         25.28         13.81        12.12 o                         
   9   4  11         30.73         49.46        17.51 o                         
  -8   5  11         37.58         43.78        15.84 o                         
  -7   5  11         65.08         66.88        14.47 o                         
  -6   5  11         36.01         51.05        13.10 o                         
  -5   5  11        124.43        141.72        18.78 o                         
  -4   5  11        212.70        211.99        22.13 o                         
  -3   5  11        224.54        197.30        19.94 o                         
  -2   5  11        336.80        339.85        30.82 o                         
  -1   5  11        111.41        115.72        14.07 o                         
   0   5  11        220.23        226.12        25.79 o                         
   1   5  11         81.35         61.86        12.94 o                         
   2   5  11         59.81         63.24        15.36 o                         
   3   5  11         42.16         42.44        13.84 o                         
   4   5  11         51.01         48.57        14.38 o                         
   5   5  11        163.39        154.32        22.24 o                         
   6   5  11          8.82         15.62        13.25 o                         
   7   5  11        141.72        157.82        24.89 o                         
  -5   6  11         18.02         20.63        12.08 o                         
  -4   6  11         76.63         79.75        16.24 o                         
  -3   6  11         18.40         30.27        12.06 o                         
  -2   6  11         35.73         42.19        13.09 o                         
  -1   6  11         17.35         19.44        12.92 o                         
   0   6  11         30.06         30.03        11.87 o                         
   1   6  11         65.14         58.36        16.21 o                         
   2   6  11         24.98         18.35        16.10 o                         
   3   6  11         53.36         54.21        16.40 o                         
  -3  -6  12        110.76        105.24        21.16 o                         
  -2  -6  12        105.87         95.49        16.88 o                         
  -1  -6  12         31.00         38.16        13.08 o                         
   0  -6  12         21.17         15.55        12.96 o                         
   1  -6  12         34.05         27.31        15.19 o                         
  -7  -5  12        152.47        174.02        33.97 o                         
  -6  -5  12          5.98         10.38        12.58 o                         
  -5  -5  12        192.50        224.99        33.23 o                         
  -4  -5  12        226.68        262.75        28.07 o                         
  -3  -5  12         68.09         64.81        15.89 o                         
  -2  -5  12        182.58        189.42        23.96 o                         
  -1  -5  12        234.32        221.07        25.87 o                         
   0  -5  12         12.12         20.53        11.57 o                         
   1  -5  12         68.58         53.43        15.46 o                         
   2  -5  12        100.05        129.83        17.98 o                         
   3  -5  12         10.45         19.56        10.63 o                         
   4  -5  12        118.39        136.24        21.72 o                         
   5  -5  12        154.59        146.36        31.14 o                         
   6  -5  12         99.79         63.16        22.99 o                         
 -10  -4  12          9.47          5.55        12.30 o                         
  -9  -4  12         89.90         80.88        19.59 o                         
  -8  -4  12          6.42         -3.34        13.17 o                         
  -7  -4  12        211.27        180.59        28.41 o                         
  -6  -4  12        164.61        170.11        27.96 o                         
  -5  -4  12        126.10        110.62        17.63 o                         
  -4  -4  12        278.25        242.20        25.01 o                         
  -3  -4  12         27.40         36.37        12.22 o                         
  -2  -4  12        331.87        357.66        26.34 o                         
  -1  -4  12         37.13         33.97        11.58 o                         
   0  -4  12        220.43        189.26        18.43 o                         
   1  -4  12        105.84        106.59        15.19 o                         
   2  -4  12        333.72        371.12        24.17 o                         
   3  -4  12        221.08        240.43        25.55 o                         
   4  -4  12        178.73        213.41        24.34 o                         
   5  -4  12        251.50        272.42        33.19 o                         
   6  -4  12         28.28         33.25        11.91 o                         
   7  -4  12        222.19        231.00        32.74 o                         
   8  -4  12         49.54         42.56        16.13 o                         
 -11  -3  12         34.90         44.03        15.54 o                         
 -10  -3  12        102.21        101.92        24.79 o                         
  -9  -3  12        102.19         92.87        22.38 o                         
  -8  -3  12        113.83        122.25        24.21 o                         
  -7  -3  12         27.12         27.93        10.51 o                         
  -6  -3  12         84.81         82.50        15.19 o                         
  -5  -3  12         62.61         64.47        13.91 o                         
  -4  -3  12        163.17        161.69        20.03 o                         
  -3  -3  12        238.08        226.88        22.86 o                         
  -2  -3  12         55.95         40.12         9.93 o                         
  -1  -3  12        281.28        250.18        24.84 o                         
   0  -3  12        180.21        181.95        17.25 o                         
   1  -3  12        300.46        330.25        20.04 o                         
   2  -3  12        154.41        143.06        18.18 o                         
   3  -3  12        275.97        300.66        24.58 o                         
   4  -3  12        334.09        328.86        23.71 o                         
   5  -3  12          0.32         -1.31         6.61 o                         
   6  -3  12        120.43        125.66        19.52 o                         
   7  -3  12         70.35         60.43        14.77 o                         
   8  -3  12          7.27          8.76        10.19 o                         
   9  -3  12          6.54          8.91        11.67 o                         
 -12  -2  12        182.80        173.24        30.70 o                         
 -11  -2  12          6.61          5.08        13.04 o                         
 -10  -2  12         56.48         48.93        18.03 o                         
  -9  -2  12         79.75         57.81        18.38 o                         
  -8  -2  12        372.70        379.69        26.46 o                         
  -7  -2  12         19.27          7.84         7.38 o                         
  -6  -2  12        295.57        306.68        24.39 o                         
  -5  -2  12        366.34        332.29        22.42 o                         
  -4  -2  12        201.53        162.39        19.06 o                         
  -3  -2  12        266.24        262.44        17.59 o                         
  -2  -2  12        233.80        203.34        20.36 o                         
  -1  -2  12        216.28        213.37        16.08 o                         
   0  -2  12        631.19        603.07        23.20 o                         
   1  -2  12        156.13        153.12        18.02 o                         
   2  -2  12        431.10        404.00        16.30 o                         
   3  -2  12         77.12         72.51         9.30 o                         
   4  -2  12          3.70          4.59         6.58 o                         
   5  -2  12          5.83         -3.27         7.31 o                         
   6  -2  12         13.04         18.47        10.15 o                         
   7  -2  12          0.68         -4.95         7.54 o                         
   8  -2  12         66.37         67.68        16.05 o                         
   9  -2  12        146.89        132.01        20.21 o                         
  10  -2  12         55.16         41.67        18.28 o                         
 -12  -1  12        210.80        238.46        35.72 o                         
 -11  -1  12        124.99        120.85        24.55 o                         
 -10  -1  12        341.82        379.81        41.69 o                         
  -9  -1  12        200.30        202.32        22.54 o                         
  -8  -1  12        101.19         74.06        13.92 o                         
  -7  -1  12        154.93        166.08        20.14 o                         
  -6  -1  12        170.64        155.52        18.86 o                         
  -5  -1  12        142.18        142.98        17.42 o                         
  -4  -1  12        271.37        281.66        16.42 o                         
  -3  -1  12        309.03        289.13        16.22 o                         
  -2  -1  12         30.49         23.48         6.99 o                         
  -1  -1  12       1125.30       1132.75        29.71 o                         
   0  -1  12        527.90        485.89        17.59 o                         
   1  -1  12         83.46         86.47         8.46 o                         
   2  -1  12        260.31        253.18        14.00 o                         
   3  -1  12         71.03         70.81        10.54 o                         
   4  -1  12         37.11         34.01         8.32 o                         
   5  -1  12        248.48        237.14        18.67 o                         
   6  -1  12        185.65        164.22        16.85 o                         
   7  -1  12         40.72         40.60        10.56 o                         
   8  -1  12         90.11         90.66        14.45 o                         
   9  -1  12         38.38         39.30        13.41 o                         
  10  -1  12         35.90         43.78        14.83 o                         
  11  -1  12         46.21         54.87        16.61 o                         
 -13   0  12         71.45         76.96        25.54 o                         
 -12   0  12         39.03         39.16        18.08 o                         
 -11   0  12         28.00         35.54        16.99 o                         
 -10   0  12         75.22         66.41        15.11 o                         
  -9   0  12        186.46        192.62        21.70 o                         
  -8   0  12          0.69          5.88         8.34 o                         
  -7   0  12       1448.70       1435.39        44.03 o                         
  -6   0  12        612.96        587.13        22.93 o                         
  -5   0  12        119.14         97.64        11.86 o                         
  -4   0  12       3962.46       4082.64        63.64 o                         
  -3   0  12          3.22          1.29         4.68 o                         
  -2   0  12        123.34        102.31        11.62 o                         
  -1   0  12        338.66        305.71        14.30 o                         
   0   0  12        470.76        456.18        14.33 o                         
   1   0  12         88.00         83.49         8.25 o                         
   2   0  12        519.61        543.33        17.43 o                         
   3   0  12        629.86        635.67        23.17 o                         
   4   0  12        335.20        373.15        19.09 o                         
   5   0  12       1595.51       1647.07        50.40 o                         
   6   0  12         38.85         27.12         9.10 o                         
   7   0  12        516.36        542.24        25.32 o                         
   8   0  12        126.18        124.17        19.14 o                         
   9   0  12         69.13         80.30        17.41 o                         
  10   0  12          6.39         14.76        12.01 o                         
  11   0  12         46.15         37.61        15.90 o                         
 -12   1  12        210.97        229.39        36.58 o                         
 -11   1  12        126.09        138.03        21.20 o                         
 -10   1  12        343.88        375.66        28.24 o                         
  -9   1  12        207.14        188.85        22.46 o                         
  -8   1  12        101.41        117.06        17.31 o                         
  -7   1  12        161.25        131.26        14.94 o                         
  -6   1  12        178.62        175.31        16.49 o                         
  -5   1  12        142.32        129.72        13.88 o                         
  -4   1  12        265.40        265.97        15.92 o                         
  -3   1  12        313.78        279.95        18.77 o                         
  -2   1  12         34.05         24.59         7.10 o                         
  -1   1  12       1116.72       1127.94        22.38 o                         
   0   1  12        542.69        501.27        15.56 o                         
   1   1  12         77.25         81.62         8.37 o                         
   2   1  12        267.00        255.04        16.61 o                         
   3   1  12         72.29         65.08        10.23 o                         
   4   1  12         41.47         27.83         8.33 o                         
   5   1  12        244.08        242.04        19.13 o                         
   6   1  12        190.33        195.19        20.35 o                         
   7   1  12         38.14         30.59        11.78 o                         
   8   1  12         89.29         92.05        16.97 o                         
   9   1  12         38.23         47.05        14.15 o                         
  10   1  12         33.33         37.37        14.04 o                         
  11   1  12         45.81         57.67        16.84 o                         
 -12   2  12        182.17        240.07        29.46 o                         
 -11   2  12          5.87          0.60        10.62 o                         
 -10   2  12         53.56         56.83        14.72 o                         
  -9   2  12         80.50         72.11        15.73 o                         
  -8   2  12        373.62        411.08        28.75 o                         
  -7   2  12         20.83         17.16         8.19 o                         
  -6   2  12        291.56        291.64        28.13 o                         
  -5   2  12        367.45        348.24        19.16 o                         
  -4   2  12        196.80        178.20        16.15 o                         
  -3   2  12        253.29        238.68        16.01 o                         
  -2   2  12        231.12        190.56        12.12 o                         
  -1   2  12        212.76        228.39        12.74 o                         
   0   2  12        621.83        607.36        17.60 o                         
   1   2  12        163.86        157.25        11.50 o                         
   2   2  12        423.71        393.44        18.86 o                         
   3   2  12         77.88         69.87        11.25 o                         
   4   2  12          4.07          2.60         6.38 o                         
   5   2  12          5.30          3.61         6.58 o                         
   6   2  12         11.86          8.10         9.26 o                         
   7   2  12          0.52          2.06         7.84 o                         
   8   2  12         68.70         62.46        15.64 o                         
   9   2  12        147.22        181.83        24.01 o                         
  10   2  12         57.23         54.99        17.05 o                         
 -11   3  12         34.31         43.65        18.96 o                         
 -10   3  12        103.57        107.03        24.28 o                         
  -9   3  12        101.29         97.11        17.55 o                         
  -8   3  12        114.11        107.65        18.74 o                         
  -7   3  12         26.97         29.95        12.07 o                         
  -6   3  12         86.00         77.68        14.89 o                         
  -5   3  12         58.15         57.79        13.51 o                         
  -4   3  12        169.67        155.62        16.10 o                         
  -3   3  12        236.12        263.82        19.29 o                         
  -2   3  12         54.74         44.25         9.38 o                         
  -1   3  12        288.41        272.64        17.34 o                         
   0   3  12        179.30        169.43        13.98 o                         
   1   3  12        297.91        299.01        22.25 o                         
   2   3  12        154.98        126.41        14.94 o                         
   3   3  12        275.15        309.10        21.85 o                         
   4   3  12        325.73        314.03        22.51 o                         
   5   3  12          0.55         10.62         8.45 o                         
   6   3  12        118.59        127.91        19.73 o                         
   7   3  12         67.13         72.00        16.65 o                         
   8   3  12          5.57         17.17        11.98 o                         
   9   3  12          7.22         12.55        11.87 o                         
 -10   4  12          9.11         15.06        12.49 o                         
  -9   4  12         88.61         80.63        19.59 o                         
  -8   4  12          5.74         15.99        11.85 o                         
  -7   4  12        207.99        170.10        25.28 o                         
  -6   4  12        164.76        185.96        24.34 o                         
  -5   4  12        122.38        115.80        16.30 o                         
  -4   4  12        278.01        271.53        23.50 o                         
  -3   4  12         29.05         34.71        10.15 o                         
  -2   4  12        329.33        331.26        21.12 o                         
  -1   4  12         36.87         27.77         8.25 o                         
   0   4  12        218.91        219.42        20.15 o                         
   1   4  12        102.39        114.09        15.28 o                         
   2   4  12        330.91        369.44        24.79 o                         
   3   4  12        215.32        241.73        26.42 o                         
   4   4  12        175.24        194.29        24.60 o                         
   5   4  12        246.78        231.72        26.15 o                         
   6   4  12         29.17         31.60        12.63 o                         
   7   4  12        216.05        204.55        25.73 o                         
   8   4  12         49.61         43.26        15.76 o                         
  -7   5  12        152.87        159.88        25.04 o                         
  -6   5  12          4.95          8.50        10.97 o                         
  -5   5  12        190.65        202.31        22.24 o                         
  -4   5  12        226.07        249.97        23.99 o                         
  -3   5  12         67.93         72.31        14.05 o                         
  -2   5  12        177.72        196.91        20.38 o                         
  -1   5  12        235.87        242.93        24.84 o                         
   0   5  12         14.02         13.56         9.71 o                         
   1   5  12         65.61         63.44        13.21 o                         
   2   5  12        100.80        113.84        19.54 o                         
   3   5  12         10.30         24.09        11.94 o                         
   4   5  12        116.57        111.47        20.14 o                         
   5   5  12        154.75        192.73        26.50 o                         
   6   5  12        100.51        125.83        22.19 o                         
  -3   6  12        106.03        105.99        18.50 o                         
  -2   6  12        109.63        103.53        20.11 o                         
  -1   6  12         30.27         27.96        14.39 o                         
   0   6  12         19.44         11.65        12.47 o                         
   1   6  12         36.53         49.14        17.02 o                         
  -6  -5  13         44.57         46.47        18.34 o                         
  -5  -5  13         44.47         59.29        20.95 o                         
  -4  -5  13         45.91         46.29        15.10 o                         
  -3  -5  13         74.92         70.47        16.69 o                         
  -2  -5  13         26.24         46.51        14.94 o                         
  -1  -5  13        133.41        155.06        22.88 o                         
   0  -5  13        155.38        158.66        22.92 o                         
   1  -5  13         23.31         17.54        12.16 o                         
   2  -5  13         56.29         62.78        14.98 o                         
   3  -5  13        130.09        135.23        19.64 o                         
   4  -5  13         43.83         46.24        13.83 o                         
  -9  -4  13         27.12         30.34        19.23 o                         
  -8  -4  13        147.97        127.03        27.57 o                         
  -7  -4  13         15.95         37.05        16.13 o                         
  -6  -4  13        179.69        223.35        59.40 o                         
  -5  -4  13        127.54        128.91        27.30 o                         
  -4  -4  13        154.56        184.93        22.72 o                         
  -3  -4  13         30.15         32.59        12.38 o                         
  -2  -4  13        294.71        311.28        29.14 o                         
  -1  -4  13        138.82        129.94        19.46 o                         
   0  -4  13         89.50         79.43        13.42 o                         
   1  -4  13        288.80        308.65        24.59 o                         
   2  -4  13         50.95         54.94        12.12 o                         
   3  -4  13        156.49        159.07        19.07 o                         
   4  -4  13         58.56         44.73        17.54 o                         
   5  -4  13         74.55         92.66        23.76 o                         
   6  -4  13          5.38          2.32        13.19 o                         
   7  -4  13         64.90         66.79        21.69 o                         
 -10  -3  13         88.69         76.83        25.25 o                         
  -9  -3  13        127.86        162.01        30.14 o                         
  -8  -3  13         95.20         77.50        21.85 o                         
  -7  -3  13         48.94         46.06        12.84 o                         
  -6  -3  13         61.03         65.15        15.05 o                         
  -5  -3  13        145.48        142.55        19.71 o                         
  -4  -3  13         46.61         60.50        13.59 o                         
  -3  -3  13        239.63        227.42        27.94 o                         
  -2  -3  13        409.11        433.63        26.74 o                         
  -1  -3  13        186.63        194.70        17.91 o                         
   0  -3  13        147.74        118.18        14.53 o                         
   1  -3  13        272.70        289.57        22.53 o                         
   2  -3  13         42.58         36.40         9.98 o                         
   3  -3  13        220.34        273.59        26.55 o                         
   4  -3  13        356.96        381.86        38.35 o                         
   5  -3  13         32.01         23.14        14.52 o                         
   6  -3  13        269.88        301.28        29.61 o                         
   7  -3  13        110.51         98.61        18.69 o                         
   8  -3  13        113.50        103.12        19.98 o                         
   9  -3  13         56.97         62.30        18.45 o                         
 -11  -2  13        154.33        125.48        27.77 o                         
 -10  -2  13          1.76         -2.12        11.30 o                         
  -9  -2  13         37.21         31.06        14.01 o                         
  -8  -2  13          0.82          3.08         8.34 o                         
  -7  -2  13         55.35         45.79        19.43 o                         
  -6  -2  13        459.64        470.72        34.04 o                         
  -5  -2  13        315.23        315.66        26.87 o                         
  -4  -2  13        135.93        137.37        26.96 o                         
  -3  -2  13        509.18        530.33        27.79 o                         
  -2  -2  13        707.02        717.03        25.89 o                         
  -1  -2  13        309.81        298.08        19.02 o                         
   0  -2  13         78.69         61.97        10.48 o                         
   1  -2  13        106.43         98.84        11.96 o                         
   2  -2  13         21.38         17.20         8.37 o                         
   3  -2  13         69.87         62.12        16.34 o                         
   4  -2  13        284.15        285.48        22.67 o                         
   5  -2  13         79.70         75.41        14.61 o                         
   6  -2  13        119.21        123.40        18.46 o                         
   7  -2  13        246.02        248.69        26.26 o                         
   8  -2  13          6.26          4.13        10.11 o                         
   9  -2  13        192.62        188.72        24.01 o                         
  10  -2  13         11.28          9.42        19.28 o                         
 -12  -1  13          3.72         -7.71        12.06 o                         
 -11  -1  13        167.15        146.46        28.00 o                         
 -10  -1  13         99.12        119.94        26.12 o                         
  -9  -1  13        167.97        162.12        20.96 o                         
  -8  -1  13        295.20        286.63        26.85 o                         
  -7  -1  13        256.62        271.82        23.62 o                         
  -6  -1  13        327.34        319.49        25.86 o                         
  -5  -1  13         60.71         39.78        11.14 o                         
  -4  -1  13        305.10        288.00        17.84 o                         
  -3  -1  13        181.52        186.77        19.57 o                         
  -2  -1  13        135.35        118.22        13.12 o                         
  -1  -1  13         91.51         81.72        11.21 o                         
   0  -1  13        219.98        217.18        15.38 o                         
   1  -1  13        122.10        117.27        11.46 o                         
   2  -1  13         45.91         50.21         9.23 o                         
   3  -1  13        117.49        118.21        19.57 o                         
   4  -1  13        271.90        246.96        18.43 o                         
   5  -1  13        318.62        340.46        20.08 o                         
   6  -1  13        308.23        318.74        21.34 o                         
   7  -1  13         22.00         23.67         9.65 o                         
   8  -1  13        102.79        103.55        15.76 o                         
   9  -1  13          3.78          2.92        10.10 o                         
  10  -1  13         32.96         44.72        14.74 o                         
 -12   0  13         25.40         18.95        17.32 o                         
 -11   0  13          0.16         -1.11        12.85 o                         
 -10   0  13         91.52        104.01        18.61 o                         
  -9   0  13         22.26         10.16         9.84 o                         
  -8   0  13         41.57         38.07        12.55 o                         
  -7   0  13         19.80         19.52        10.08 o                         
  -6   0  13         93.30         72.47        13.88 o                         
  -5   0  13          1.19         -1.40         5.32 o                         
  -4   0  13        503.76        546.53        22.48 o                         
  -3   0  13         78.07         78.30        10.99 o                         
  -2   0  13        540.25        522.79        28.01 o                         
  -1   0  13        111.13         96.82        10.57 o                         
   0   0  13        404.09        413.04        17.07 o                         
   1   0  13        205.95        193.47        13.82 o                         
   2   0  13         37.74         28.21         7.86 o                         
   3   0  13         96.40         93.36        12.40 o                         
   4   0  13         13.89         13.73         7.56 o                         
   5   0  13         62.20         64.67        11.85 o                         
   6   0  13          3.92          0.70         6.93 o                         
   7   0  13        261.13        245.29        21.62 o                         
   8   0  13          1.00          4.31         9.51 o                         
   9   0  13        136.53        154.38        23.11 o                         
  10   0  13         23.27         25.37        13.57 o                         
 -12   1  13          4.64         -3.45        13.37 o                         
 -11   1  13        168.42        160.08        23.62 o                         
 -10   1  13         96.41         88.67        17.11 o                         
  -9   1  13        165.45        126.48        19.10 o                         
  -8   1  13        289.97        313.32        27.74 o                         
  -7   1  13        248.50        291.88        23.66 o                         
  -6   1  13        318.87        316.90        20.40 o                         
  -5   1  13         57.03         52.95        10.25 o                         
  -4   1  13        292.19        303.70        17.64 o                         
  -3   1  13        178.92        157.47        14.85 o                         
  -2   1  13        134.64        133.70        13.60 o                         
  -1   1  13         89.01         66.01         9.10 o                         
   0   1  13        211.14        214.70        12.83 o                         
   1   1  13        127.06        140.26        12.32 o                         
   2   1  13         49.15         48.07         8.36 o                         
   3   1  13        122.26        127.44        14.42 o                         
   4   1  13        267.43        254.91        20.01 o                         
   5   1  13        326.64        331.33        21.50 o                         
   6   1  13        306.03        279.10        22.24 o                         
   7   1  13         21.08         21.99        10.85 o                         
   8   1  13        100.27         98.77        18.38 o                         
   9   1  13          4.16         -0.13        10.46 o                         
  10   1  13         33.17         44.17        16.45 o                         
 -11   2  13        155.61        120.62        21.46 o                         
 -10   2  13          1.61         -1.69         9.84 o                         
  -9   2  13         38.52         41.59        13.40 o                         
  -8   2  13          1.19         -3.48         6.79 o                         
  -7   2  13         50.51         43.34        10.68 o                         
  -6   2  13        461.45        479.75        23.37 o                         
  -5   2  13        320.90        327.05        20.06 o                         
  -4   2  13        135.55        136.69        15.19 o                         
  -3   2  13        518.65        508.42        22.10 o                         
  -2   2  13        713.67        679.28        24.30 o                         
  -1   2  13        304.53        255.24        13.60 o                         
   0   2  13         83.15         84.00         8.90 o                         
   1   2  13        103.81         90.93        10.73 o                         
   2   2  13         17.20         18.22         7.41 o                         
   3   2  13         68.80         69.84        11.60 o                         
   4   2  13        290.92        278.55        20.81 o                         
   5   2  13         77.52         76.88        12.77 o                         
   6   2  13        122.46        123.57        19.50 o                         
   7   2  13        247.33        219.86        25.76 o                         
   8   2  13          5.34         11.51        11.31 o                         
   9   2  13        187.29        193.72        26.60 o                         
  10   2  13         11.51         13.65        16.08 o                         
 -10   3  13         89.64         92.16        24.00 o                         
  -9   3  13        126.63        141.82        21.62 o                         
  -8   3  13         97.30         87.31        17.62 o                         
  -7   3  13         48.99         55.05        14.59 o                         
  -6   3  13         59.46         67.38        14.61 o                         
  -5   3  13        144.25        154.25        20.53 o                         
  -4   3  13         46.70         64.30        14.30 o                         
  -3   3  13        240.64        268.75        23.71 o                         
  -2   3  13        412.08        407.80        21.05 o                         
  -1   3  13        190.72        218.66        20.92 o                         
   0   3  13        151.32        142.98        16.22 o                         
   1   3  13        274.13        265.12        21.01 o                         
   2   3  13         44.87         55.75        11.28 o                         
   3   3  13        213.89        239.75        20.88 o                         
   4   3  13        361.14        404.26        29.01 o                         
   5   3  13         29.08         24.58        11.40 o                         
   6   3  13        271.65        303.17        41.51 o                         
   7   3  13        115.44        129.25        21.70 o                         
   8   3  13        113.87        115.10        21.37 o                         
   9   3  13         59.03         57.94        17.68 o                         
  -9   4  13         28.85         46.86        16.73 o                         
  -8   4  13        150.92        169.17        25.28 o                         
  -7   4  13         16.19         36.57        13.88 o                         
  -6   4  13        183.92        212.88        25.40 o                         
  -5   4  13        127.05        153.99        21.67 o                         
  -4   4  13        150.87        174.07        22.76 o                         
  -3   4  13         29.45         35.26        10.44 o                         
  -2   4  13        290.85        333.20        24.90 o                         
  -1   4  13        136.12        134.91        14.72 o                         
   0   4  13         91.23        101.56        15.50 o                         
   1   4  13        291.06        319.31        23.75 o                         
   2   4  13         51.67         49.10        11.88 o                         
   3   4  13        161.09        155.19        21.86 o                         
   4   4  13         60.72         46.83        14.77 o                         
   5   4  13         76.42         84.58        18.08 o                         
   6   4  13          6.31          3.51        10.53 o                         
   7   4  13         67.18         81.22        19.00 o                         
  -6   5  13         41.99         46.11        16.66 o                         
  -5   5  13         43.54         46.31        15.96 o                         
  -4   5  13         47.03         64.08        15.82 o                         
  -3   5  13         77.60         79.78        17.65 o                         
  -2   5  13         25.68         39.47        11.73 o                         
  -1   5  13        138.45        171.19        24.11 o                         
   0   5  13        156.73        165.40        19.98 o                         
   1   5  13         23.16         18.22        10.66 o                         
   2   5  13         56.48         65.06        16.69 o                         
   3   5  13        131.33        109.63        19.42 o                         
   4   5  13         45.42         56.48        16.69 o                         
   5   5  13        102.82        119.45        22.57 o                         
  -5  -5  14         67.98         94.73        24.96 o                         
  -4  -5  14         26.29         21.37        13.28 o                         
  -3  -5  14         75.07         58.46        17.06 o                         
  -2  -5  14         14.62         15.43        11.75 o                         
  -1  -5  14        112.77        120.71        21.61 o                         
   0  -5  14         69.86         61.88        16.77 o                         
   1  -5  14         37.26         47.11        16.14 o                         
   2  -5  14         35.23         33.74        15.07 o                         
   3  -5  14         99.35         92.87        17.48 o                         
  -8  -4  14         23.41         25.49        18.49 o                         
  -7  -4  14         44.62         55.50        18.64 o                         
  -6  -4  14        131.37        122.60        26.45 o                         
  -5  -4  14         50.02         52.01        14.70 o                         
  -4  -4  14        269.04        270.57        28.26 o                         
  -3  -4  14        242.66        236.20        26.41 o                         
  -2  -4  14         84.92         82.48        17.41 o                         
  -1  -4  14        167.87        151.93        21.35 o                         
   0  -4  14         56.01         59.46        15.37 o                         
   1  -4  14        343.68        397.27        25.47 o                         
   2  -4  14         66.55         59.39        13.20 o                         
   3  -4  14        235.46        259.36        24.16 o                         
   4  -4  14        171.91        203.64        31.95 o                         
   5  -4  14         42.34         36.36        19.35 o                         
   6  -4  14         80.71         79.99        24.03 o                         
 -10  -3  14         83.62         96.50        27.04 o                         
  -9  -3  14        127.99        107.32        33.56 o                         
  -8  -3  14         17.13         25.72        15.99 o                         
  -7  -3  14        292.33        319.96        30.23 o                         
  -6  -3  14         59.29         53.73        14.45 o                         
  -5  -3  14        202.14        184.32        27.94 o                         
  -4  -3  14        291.85        297.66        28.12 o                         
  -3  -3  14         37.10         35.55        12.43 o                         
  -2  -3  14         88.99         91.91        16.20 o                         
  -1  -3  14        169.63        164.31        17.57 o                         
   0  -3  14        157.72        172.11        17.93 o                         
   1  -3  14         42.21         45.60        10.69 o                         
   2  -3  14        176.00        151.20        17.17 o                         
   3  -3  14         17.81         32.31        15.02 o                         
   4  -3  14        229.90        295.82        36.79 o                         
   5  -3  14         53.33         50.00        18.52 o                         
   6  -3  14        137.13        145.31        27.79 o                         
   7  -3  14        158.87        161.41        30.03 o                         
   8  -3  14         39.07         47.39        18.83 o                         
 -11  -2  14        135.64        108.89        26.79 o                         
 -10  -2  14         44.92         41.34        19.52 o                         
  -9  -2  14         66.08         53.92        17.52 o                         
  -8  -2  14         23.93         22.17        11.68 o                         
  -7  -2  14         13.96         25.16        11.57 o                         
  -6  -2  14         74.85         59.46        14.27 o                         
  -5  -2  14         94.51        112.74        18.27 o                         
  -4  -2  14         99.68         84.94        15.19 o                         
  -3  -2  14          8.26         12.51         9.37 o                         
  -2  -2  14        106.82        124.53        14.87 o                         
  -1  -2  14         14.78         10.40         7.34 o                         
   0  -2  14          0.64          4.67         6.07 o                         
   1  -2  14          0.37         -0.41         6.07 o                         
   2  -2  14        294.85        302.76        21.20 o                         
   3  -2  14         11.79         19.28        11.65 o                         
   4  -2  14         40.41         31.13        14.37 o                         
   5  -2  14        229.95        220.56        30.91 o                         
   6  -2  14         66.47         52.95        14.40 o                         
   7  -2  14         35.62         23.98        12.29 o                         
   8  -2  14         33.72         39.48        14.13 o                         
   9  -2  14         97.44        108.22        20.69 o                         
 -11  -1  14         90.23         85.60        24.56 o                         
 -10  -1  14         16.48         21.55        14.73 o                         
  -9  -1  14         40.36         38.03        13.09 o                         
  -8  -1  14         87.13         75.67        15.87 o                         
  -7  -1  14         64.54         62.60        14.03 o                         
  -6  -1  14        135.19        145.00        18.92 o                         
  -5  -1  14         92.08         85.37        15.11 o                         
  -4  -1  14        497.85        476.26        26.88 o                         
  -3  -1  14         79.42         73.94        11.22 o                         
  -2  -1  14        173.23        179.84        16.88 o                         
  -1  -1  14         17.76         17.05         7.69 o                         
   0  -1  14         26.69         19.74         6.77 o                         
   1  -1  14         63.39         39.79         8.43 o                         
   2  -1  14        291.31        273.33        24.71 o                         
   3  -1  14         13.03         14.57         9.17 o                         
   4  -1  14        318.96        321.26        24.58 o                         
   5  -1  14        210.20        228.11        20.48 o                         
   6  -1  14        217.71        217.71        20.49 o                         
   7  -1  14        117.61        123.22        16.52 o                         
   8  -1  14        115.00        136.76        17.82 o                         
   9  -1  14         22.12         22.70        12.60 o                         
 -12   0  14        272.80        217.58        35.28 o                         
 -11   0  14          1.49         10.39        15.20 o                         
 -10   0  14        321.44        319.99        30.49 o                         
  -9   0  14        378.71        339.09        31.16 o                         
  -8   0  14         40.80         26.19        11.52 o                         
  -7   0  14         27.87         37.30        12.28 o                         
  -6   0  14         37.19         44.98        12.79 o                         
  -5   0  14          0.18          4.14         6.91 o                         
  -4   0  14        548.65        550.19        23.71 o                         
  -3   0  14        390.34        374.82        19.62 o                         
  -2   0  14         22.49         20.42         7.42 o                         
  -1   0  14        459.42        484.19        19.43 o                         
   0   0  14          0.11          4.25         5.55 o                         
   1   0  14         46.28         31.53         8.99 o                         
   2   0  14         65.77         51.18        10.28 o                         
   3   0  14        485.34        536.60        23.55 o                         
   4   0  14          3.13          6.29         7.11 o                         
   5   0  14         72.50         71.05        12.00 o                         
   6   0  14        393.41        425.36        23.97 o                         
   7   0  14        107.38        106.62        14.90 o                         
   8   0  14         92.24        101.21        19.09 o                         
   9   0  14          1.45          1.60        11.43 o                         
 -11   1  14         87.88         76.69        18.21 o                         
 -10   1  14         18.66         22.65        13.10 o                         
  -9   1  14         37.61         34.86        13.30 o                         
  -8   1  14         83.96         90.38        17.44 o                         
  -7   1  14         63.05         67.70        14.36 o                         
  -6   1  14        132.13        154.34        16.53 o                         
  -5   1  14         87.85         71.16        12.06 o                         
  -4   1  14        498.28        513.63        23.32 o                         
  -3   1  14         84.70         92.97        12.43 o                         
  -2   1  14        168.88        177.84        19.76 o                         
  -1   1  14         17.99         19.08         6.73 o                         
   0   1  14         30.26         20.74         6.87 o                         
   1   1  14         59.27         37.21         9.26 o                         
   2   1  14        287.83        287.99        17.72 o                         
   3   1  14         10.85         16.19         7.72 o                         
   4   1  14        314.45        346.25        21.32 o                         
   5   1  14        207.96        217.45        20.00 o                         
   6   1  14        217.32        208.31        20.30 o                         
   7   1  14        113.74        121.54        19.94 o                         
   8   1  14        115.59        115.65        20.09 o                         
   9   1  14         20.10         24.16        13.26 o                         
 -11   2  14        133.40        140.50        22.99 o                         
 -10   2  14         44.57         58.58        16.56 o                         
  -9   2  14         63.53         74.61        17.27 o                         
  -8   2  14         24.86         37.97        13.02 o                         
  -7   2  14         15.37         20.63         9.50 o                         
  -6   2  14         76.15         76.21        13.25 o                         
  -5   2  14         99.26         96.54        13.49 o                         
  -4   2  14        105.46         93.66        13.43 o                         
  -3   2  14          9.43         24.47         8.41 o                         
  -2   2  14        112.44        132.15        14.63 o                         
  -1   2  14         15.40         22.94         8.09 o                         
   0   2  14          1.42          9.46         9.22 o                         
   1   2  14          0.43         -0.60         6.54 o                         
   2   2  14        298.45        275.78        21.10 o                         
   3   2  14         13.36         20.82         8.62 o                         
   4   2  14         39.14         47.28        11.25 o                         
   5   2  14        233.58        221.77        24.88 o                         
   6   2  14         65.26         49.80        15.14 o                         
   7   2  14         37.20         36.86        14.57 o                         
   8   2  14         33.29         24.87        13.77 o                         
   9   2  14         98.23         84.39        20.12 o                         
 -10   3  14         84.10        113.73        27.72 o                         
  -9   3  14        129.74        115.52        26.10 o                         
  -8   3  14         17.74         30.13        13.66 o                         
  -7   3  14        299.49        303.56        30.47 o                         
  -6   3  14         56.71         57.86        14.02 o                         
  -5   3  14        211.67        188.44        22.95 o                         
  -4   3  14        294.93        270.82        26.66 o                         
  -3   3  14         33.82         32.08        11.38 o                         
  -2   3  14         91.87         97.06        16.26 o                         
  -1   3  14        167.88        179.06        20.63 o                         
   0   3  14        150.91        157.12        17.43 o                         
   1   3  14         44.80         59.97        11.51 o                         
   2   3  14        178.37        190.81        19.20 o                         
   3   3  14         20.03         33.24        10.15 o                         
   4   3  14        233.22        244.34        26.12 o                         
   5   3  14         56.47         48.97        14.62 o                         
   6   3  14        138.14        166.18        23.14 o                         
   7   3  14        154.67        188.82        25.97 o                         
   8   3  14         40.09         43.76        17.09 o                         
  -8   4  14         22.78         32.42        15.07 o                         
  -7   4  14         43.51         29.78        14.84 o                         
  -6   4  14        130.54        165.12        24.28 o                         
  -5   4  14         48.85         48.53        15.18 o                         
  -4   4  14        273.34        286.24        29.03 o                         
  -3   4  14        246.75        252.54        27.32 o                         
  -2   4  14         86.17        106.53        17.95 o                         
  -1   4  14        171.06        185.09        19.87 o                         
   0   4  14         55.62         62.32        12.81 o                         
   1   4  14        339.84        394.11        26.18 o                         
   2   4  14         63.74         63.53        13.44 o                         
   3   4  14        233.21        209.29        26.06 o                         
   4   4  14        169.75        179.31        24.42 o                         
   5   4  14         41.62         45.64        15.80 o                         
   6   4  14         80.20         91.30        20.02 o                         
  -5   5  14         67.39         71.59        18.28 o                         
  -4   5  14         25.49         30.40        14.07 o                         
  -3   5  14         71.99         86.71        19.17 o                         
  -2   5  14         15.77         10.04        12.38 o                         
  -1   5  14        109.04        119.27        20.48 o                         
   0   5  14         69.66         69.37        14.96 o                         
   1   5  14         38.07         52.43        16.09 o                         
   2   5  14         34.70         36.59        14.64 o                         
   3   5  14        100.72        106.52        20.76 o                         
  -3  -5  15        102.80         95.48        25.11 o                         
  -2  -5  15         32.13         32.86        15.75 o                         
  -1  -5  15        124.29        114.41        22.25 o                         
   0  -5  15         14.62         14.09        13.61 o                         
  -7  -4  15        204.19        176.55        31.71 o                         
  -6  -4  15        111.25         88.76        24.30 o                         
  -5  -4  15        157.97        143.90        21.94 o                         
  -4  -4  15         12.83         18.37        12.31 o                         
  -3  -4  15        301.53        293.79        30.03 o                         
  -2  -4  15         94.99        102.56        19.57 o                         
  -1  -4  15        348.07        424.45        31.94 o                         
   0  -4  15        105.17        102.57        19.56 o                         
   1  -4  15        256.28        275.21        29.74 o                         
   2  -4  15        302.15        339.71        27.51 o                         
   3  -4  15         11.62         10.17        12.40 o                         
   4  -4  15        164.53        165.16        24.98 o                         
   5  -4  15         50.99         68.17        24.04 o                         
  -9  -3  15        101.62        101.59        25.90 o                         
  -8  -3  15         25.04         17.85        17.19 o                         
  -7  -3  15         62.15         86.14        17.88 o                         
  -6  -3  15        105.36         93.39        17.95 o                         
  -5  -3  15         19.54         24.13        11.69 o                         
  -4  -3  15        174.85        176.49        27.55 o                         
  -3  -3  15         26.60         28.85        11.68 o                         
  -2  -3  15        155.53        170.46        21.38 o                         
  -1  -3  15         93.48         95.54        16.83 o                         
   0  -3  15        150.59        164.75        17.99 o                         
   1  -3  15        118.92         93.76        13.65 o                         
   2  -3  15        168.18        195.74        24.47 o                         
   3  -3  15         70.68         70.46        16.73 o                         
   4  -3  15         59.33         67.16        21.70 o                         
   5  -3  15         95.22         89.80        32.39 o                         
   6  -3  15          4.96         12.75        14.65 o                         
   7  -3  15         82.04         69.57        23.16 o                         
 -10  -2  15          3.32          1.77        14.03 o                         
  -9  -2  15         41.60         44.61        19.04 o                         
  -8  -2  15         43.58         30.06        13.44 o                         
  -7  -2  15         46.82         49.56        14.52 o                         
  -6  -2  15         11.15         10.31         9.31 o                         
  -5  -2  15        135.30        152.19        21.14 o                         
  -4  -2  15         81.27         74.79        15.68 o                         
  -3  -2  15         40.96         45.65        12.88 o                         
  -2  -2  15        207.93        221.76        21.60 o                         
  -1  -2  15         14.97         22.80         9.01 o                         
   0  -2  15        144.39        151.29        16.92 o                         
   1  -2  15         26.96         25.56         9.38 o                         
   2  -2  15         89.26        102.86        17.36 o                         
   3  -2  15        120.17         99.53        21.29 o                         
   4  -2  15         87.32        110.68        23.33 o                         
   5  -2  15        281.05        255.09        33.47 o                         
   6  -2  15         84.27         62.85        20.29 o                         
   7  -2  15        164.42        185.08        31.95 o                         
   8  -2  15        227.98        182.70        31.07 o                         
 -11  -1  15        111.52        143.66        30.01 o                         
 -10  -1  15         34.86         12.87        16.50 o                         
  -9  -1  15          9.64          7.44         9.92 o                         
  -8  -1  15          9.97          7.69        10.11 o                         
  -7  -1  15         40.82         48.45        13.80 o                         
  -6  -1  15        141.14        125.66        21.46 o                         
  -5  -1  15        232.95        239.50        25.05 o                         
  -4  -1  15        171.74        166.63        20.51 o                         
  -3  -1  15         97.53         93.51        12.93 o                         
  -2  -1  15        375.51        385.41        21.16 o                         
  -1  -1  15         19.84         20.28         7.98 o                         
   0  -1  15        338.75        326.84        19.61 o                         
   1  -1  15         26.31         34.48         9.80 o                         
   2  -1  15         73.79         55.42        11.47 o                         
   3  -1  15        134.62        131.38        18.36 o                         
   4  -1  15        456.76        464.43        28.80 o                         
   5  -1  15         51.81         44.82        13.58 o                         
   6  -1  15        229.57        215.93        26.64 o                         
   7  -1  15        256.59        262.74        23.73 o                         
   8  -1  15        132.74        117.09        20.95 o                         
 -11   0  15         13.17         17.60        15.31 o                         
 -10   0  15        114.79        132.68        22.06 o                         
  -9   0  15        180.52        175.71        23.46 o                         
  -8   0  15         24.43         37.49        12.91 o                         
  -7   0  15        106.35        110.72        18.63 o                         
  -6   0  15        433.40        460.72        28.67 o                         
  -5   0  15        721.09        761.57        36.89 o                         
  -4   0  15         88.71         75.05        12.13 o                         
  -3   0  15       1008.62       1079.24        33.26 o                         
  -2   0  15         46.73         39.32         9.38 o                         
  -1   0  15        127.04        136.68        15.17 o                         
   0   0  15          1.58          1.86         5.47 o                         
   1   0  15         94.48         99.20        13.69 o                         
   2   0  15         88.20        113.37        15.29 o                         
   3   0  15        206.02        218.43        23.97 o                         
   4   0  15        416.85        402.02        33.20 o                         
   5   0  15         27.06         35.64        10.64 o                         
   6   0  15        412.68        395.94        25.50 o                         
   7   0  15          1.75          1.79         9.88 o                         
   8   0  15        251.42        256.55        29.01 o                         
   9   0  15         30.49         35.75        15.30 o                         
 -11   1  15        107.28         90.63        20.15 o                         
 -10   1  15         33.90         24.17        13.50 o                         
  -9   1  15         10.29         15.45        12.46 o                         
  -8   1  15          9.61          9.06        10.65 o                         
  -7   1  15         44.16         38.28        12.30 o                         
  -6   1  15        144.48        158.42        17.66 o                         
  -5   1  15        235.22        224.58        19.94 o                         
  -4   1  15        172.67        164.56        17.06 o                         
  -3   1  15         99.47        104.84        14.04 o                         
  -2   1  15        376.53        383.39        20.54 o                         
  -1   1  15         16.96         15.48         7.05 o                         
   0   1  15        344.08        333.82        21.61 o                         
   1   1  15         26.56         30.98        11.33 o                         
   2   1  15         79.27         69.96        12.46 o                         
   3   1  15        132.54        123.62        15.61 o                         
   4   1  15        464.90        506.43        24.93 o                         
   5   1  15         55.24         49.35        11.75 o                         
   6   1  15        229.04        185.46        22.95 o                         
   7   1  15        255.68        294.12        30.24 o                         
   8   1  15        134.94        138.53        22.15 o                         
 -10   2  15          3.27          6.90        12.05 o                         
  -9   2  15         43.03         53.75        16.13 o                         
  -8   2  15         44.76         42.26        13.84 o                         
  -7   2  15         47.97         60.70        13.19 o                         
  -6   2  15         12.86          1.00         8.95 o                         
  -5   2  15        132.60        110.25        17.27 o                         
  -4   2  15         77.62         75.00        15.30 o                         
  -3   2  15         39.75         42.06        13.48 o                         
  -2   2  15        202.27        254.28        24.92 o                         
  -1   2  15         15.70         18.71        10.00 o                         
   0   2  15        141.10        162.09        23.21 o                         
   1   2  15         29.00         23.64        11.37 o                         
   2   2  15         88.98         87.00        17.07 o                         
   3   2  15        122.27        106.82        15.10 o                         
   4   2  15         87.11        103.50        15.32 o                         
   5   2  15        279.28        307.98        29.25 o                         
   6   2  15         83.17        103.16        19.52 o                         
   7   2  15        164.08        175.91        24.10 o                         
   8   2  15        225.05        236.60        28.96 o                         
  -9   3  15         98.21        104.11        26.02 o                         
  -8   3  15         24.34         40.71        15.11 o                         
  -7   3  15         62.88         72.30        17.40 o                         
  -6   3  15        106.43        124.85        20.38 o                         
  -5   3  15         20.69         11.95        11.63 o                         
  -4   3  15        179.05        198.38        24.05 o                         
  -3   3  15         28.61         32.34        12.27 o                         
  -2   3  15        153.37        141.50        19.33 o                         
  -1   3  15         95.34        114.83        18.84 o                         
   0   3  15        148.35        141.41        20.84 o                         
   1   3  15        117.25        116.18        18.61 o                         
   2   3  15        167.36        207.01        20.86 o                         
   3   3  15         74.68         78.84        13.89 o                         
   4   3  15         57.36         55.55        15.54 o                         
   5   3  15         97.76        100.07        20.02 o                         
   6   3  15          5.97          7.95        12.39 o                         
   7   3  15         84.19         82.63        19.18 o                         
  -7   4  15        197.30        165.04        25.41 o                         
  -6   4  15        115.66        126.54        22.80 o                         
  -5   4  15        156.13        151.09        22.28 o                         
  -4   4  15         14.06         29.68        13.17 o                         
  -3   4  15        303.57        383.79        34.04 o                         
  -2   4  15         94.58        113.27        23.76 o                         
  -1   4  15        345.54        431.07        34.33 o                         
   0   4  15        103.73        116.71        19.73 o                         
   1   4  15        257.31        272.61        24.75 o                         
   2   4  15        302.08        389.02        27.05 o                         
   3   4  15         12.65         11.71        11.85 o                         
   4   4  15        167.81        172.08        24.88 o                         
   5   4  15         49.90         54.84        16.77 o                         
  -3   5  15        100.95        104.92        26.70 o                         
  -2   5  15         31.38         46.71        21.19 o                         
  -1   5  15        123.95        100.58        24.87 o                         
   0   5  15         14.18         12.56        12.70 o                         
   1   5  15         54.64         69.56        22.93 o                         
  -5  -4  16         31.27         41.93        15.65 o                         
  -4  -4  16         23.25         31.18        15.16 o                         
  -3  -4  16        197.43        236.29        28.46 o                         
  -2  -4  16        164.85        172.93        24.35 o                         
  -1  -4  16        114.24        116.48        21.03 o                         
   0  -4  16        266.41        266.47        29.50 o                         
   1  -4  16         25.84         29.88        15.13 o                         
   2  -4  16         45.23         60.93        17.41 o                         
   3  -4  16         16.78         18.15        13.74 o                         
  -8  -3  16         76.34         85.84        25.14 o                         
  -7  -3  16        171.03        168.75        24.32 o                         
  -6  -3  16          2.59          6.47        10.47 o                         
  -5  -3  16         65.93         39.70        13.40 o                         
  -4  -3  16        333.10        266.58        27.83 o                         
  -3  -3  16         66.61         77.70        15.79 o                         
  -2  -3  16        144.89        150.11        21.60 o                         
  -1  -3  16        183.77        175.03        23.28 o                         
   0  -3  16         76.30        102.40        16.39 o                         
   1  -3  16        100.34        111.86        15.89 o                         
   2  -3  16         28.75         30.33        13.55 o                         
   3  -3  16        153.28        147.58        22.00 o                         
   4  -3  16         17.99         16.61        12.79 o                         
   5  -3  16        193.86        206.71        34.32 o                         
  -9  -2  16        122.33        107.20        25.33 o                         
  -8  -2  16         57.10         57.91        15.82 o                         
  -7  -2  16         83.48         59.53        15.52 o                         
  -6  -2  16         42.31         48.80        14.19 o                         
  -5  -2  16         17.36         18.12        11.83 o                         
  -4  -2  16        107.99        117.82        18.97 o                         
  -3  -2  16         17.50          9.58         9.88 o                         
  -2  -2  16         57.11         82.85        16.13 o                         
  -1  -2  16         84.48         74.69        12.99 o                         
   0  -2  16         39.56         41.06        11.38 o                         
   1  -2  16        136.25        108.23        18.22 o                         
   2  -2  16          8.35         11.90        10.14 o                         
   3  -2  16         79.20         71.95        16.62 o                         
   4  -2  16         98.55        103.07        23.62 o                         
   5  -2  16         67.28         74.91        35.11 o                         
   6  -2  16         77.31         90.21        24.08 o                         
   7  -2  16         49.42         75.35        23.64 o                         
 -10  -1  16          5.69         -4.63        13.82 o                         
  -9  -1  16        131.99        129.29        21.02 o                         
  -8  -1  16         39.58         53.72        15.43 o                         
  -7  -1  16         45.82         49.36        14.67 o                         
  -6  -1  16        146.60        163.08        22.79 o                         
  -5  -1  16        179.40        214.48        29.53 o                         
  -4  -1  16        105.82         96.94        17.66 o                         
  -3  -1  16        110.96        117.74        17.01 o                         
  -2  -1  16         64.19         52.06        11.19 o                         
  -1  -1  16         96.25         78.04        12.74 o                         
   0  -1  16         63.44         60.70        11.99 o                         
   1  -1  16        108.58        113.82        15.22 o                         
   2  -1  16         56.32         65.38        12.49 o                         
   3  -1  16        136.80        112.64        15.68 o                         
   4  -1  16        184.62        217.43        25.15 o                         
   5  -1  16        186.10        209.92        26.55 o                         
   6  -1  16        203.26        228.32        32.79 o                         
   7  -1  16        214.98        212.28        43.72 o                         
 -10   0  16         15.66         21.06        13.05 o                         
  -9   0  16         21.72         21.71        13.14 o                         
  -8   0  16         12.36         13.50        11.56 o                         
  -7   0  16         23.66         29.65        12.87 o                         
  -6   0  16         17.66         17.89        11.48 o                         
  -5   0  16         38.87         37.97        13.06 o                         
  -4   0  16         40.96         37.22        10.59 o                         
  -3   0  16        409.12        457.28        23.75 o                         
  -2   0  16          8.68         15.80         8.20 o                         
  -1   0  16        129.94        105.69        14.24 o                         
   0   0  16        154.18        144.66        16.48 o                         
   1   0  16         14.75          9.95         8.35 o                         
   2   0  16        197.65        241.43        21.60 o                         
   3   0  16         63.09         65.22        13.14 o                         
   4   0  16        297.08        309.43        29.46 o                         
   5   0  16        167.61        188.87        23.67 o                         
   6   0  16        402.69        314.41        40.34 o                         
   7   0  16         54.00         50.60        23.92 o                         
   8   0  16         29.52         48.39        18.35 o                         
 -10   1  16          7.16         16.71        13.83 o                         
  -9   1  16        127.74        144.45        22.66 o                         
  -8   1  16         40.19         48.63        15.18 o                         
  -7   1  16         44.44         71.54        16.01 o                         
  -6   1  16        145.94        147.22        24.29 o                         
  -5   1  16        179.85        183.50        19.46 o                         
  -4   1  16        102.72        104.93        15.04 o                         
  -3   1  16        111.67        124.80        15.74 o                         
  -2   1  16         60.89         41.04        10.36 o                         
  -1   1  16         99.02         94.40        14.00 o                         
   0   1  16         60.11         56.14        11.62 o                         
   1   1  16        111.59         95.78        14.76 o                         
   2   1  16         54.00         57.95        12.31 o                         
   3   1  16        138.56        125.27        16.80 o                         
   4   1  16        181.35        204.38        20.47 o                         
   5   1  16        186.45        222.35        35.93 o                         
   6   1  16        199.68        224.42        28.56 o                         
   7   1  16        216.25        195.00        26.15 o                         
  -9   2  16        121.50        132.52        27.72 o                         
  -8   2  16         52.80         68.40        22.00 o                         
  -7   2  16         82.73         74.59        21.75 o                         
  -6   2  16         43.21         67.63        16.18 o                         
  -5   2  16         17.88         22.82        11.61 o                         
  -4   2  16        108.87        102.42        18.07 o                         
  -3   2  16         18.12         14.24        10.19 o                         
  -2   2  16         56.96         66.84        15.16 o                         
  -1   2  16         83.48         80.96        16.59 o                         
   0   2  16         40.86         44.13        14.11 o                         
   1   2  16        133.67        137.44        20.37 o                         
   2   2  16          8.62         10.30        10.44 o                         
   3   2  16         80.34         65.79        15.35 o                         
   4   2  16         99.33         71.66        16.73 o                         
   5   2  16         67.06         89.53        18.73 o                         
   6   2  16         80.03         84.02        18.71 o                         
   7   2  16         46.86         65.80        18.27 o                         
  -8   3  16         80.22         75.09        23.51 o                         
  -7   3  16        172.63        197.81        26.51 o                         
  -6   3  16          2.94         12.82        11.52 o                         
  -5   3  16         68.84         73.22        17.26 o                         
  -4   3  16        330.44        390.71        33.85 o                         
  -3   3  16         62.89         61.91        15.43 o                         
  -2   3  16        144.00        169.07        28.21 o                         
  -1   3  16        179.39        190.84        24.81 o                         
   0   3  16         74.30         97.59        18.46 o                         
   1   3  16         96.03        104.28        19.21 o                         
   2   3  16         30.95         34.48        13.61 o                         
   3   3  16        150.43        158.66        22.56 o                         
   4   3  16         17.37         25.94        13.13 o                         
   5   3  16        197.65        199.78        25.96 o                         
   6   3  16        119.93        142.36        28.15 o                         
  -6   4  16         29.24         36.82        19.61 o                         
  -5   4  16         31.14         52.44        17.59 o                         
  -4   4  16         22.58         20.15        13.31 o                         
  -3   4  16        197.13        252.31        45.93 o                         
  -2   4  16        165.53        198.73        33.19 o                         
  -1   4  16        116.05        105.63        26.19 o                         
   0   4  16        266.08        275.52        29.50 o                         
   1   4  16         27.52         33.44        15.45 o                         
   2   4  16         42.00         53.22        21.23 o                         
   3   4  16         16.84         16.39        12.43 o                         
  -3  -4  17         68.53         48.80        17.69 o                         
  -2  -4  17        202.84        186.09        27.19 o                         
  -1  -4  17         42.91         31.91        15.07 o                         
   0  -4  17         75.82        103.61        21.02 o                         
  -6  -3  17         36.62         29.88        13.88 o                         
  -5  -3  17         16.36         13.45        12.25 o                         
  -4  -3  17        171.80        142.10        21.03 o                         
  -3  -3  17        153.21        133.40        21.63 o                         
  -2  -3  17        131.88        146.42        21.95 o                         
  -1  -3  17        399.91        441.01        33.22 o                         
   0  -3  17          3.60         11.82        10.70 o                         
   1  -3  17        208.40        216.48        26.71 o                         
   2  -3  17         13.40         30.99        14.47 o                         
   3  -3  17         49.48         35.55        14.82 o                         
   4  -3  17          0.57         18.19        13.35 o                         
  -8  -2  17         71.89         70.05        17.83 o                         
  -7  -2  17         26.54         25.23        13.19 o                         
  -6  -2  17         69.56         67.15        16.96 o                         
  -5  -2  17         49.31         39.99        14.41 o                         
  -4  -2  17         57.91         55.17        15.44 o                         
  -3  -2  17        167.29        143.35        21.50 o                         
  -2  -2  17         14.78         28.84        12.56 o                         
  -1  -2  17        163.31        154.52        18.74 o                         
   0  -2  17         31.96         17.03        11.33 o                         
   1  -2  17         62.36         65.84        16.36 o                         
   2  -2  17         21.02         18.71        12.15 o                         
   3  -2  17         91.74         91.77        18.56 o                         
   4  -2  17         76.52         81.15        18.33 o                         
   5  -2  17         50.81         48.62        20.28 o                         
   6  -2  17        205.42        222.29        35.65 o                         
  -9  -1  17          7.14         16.47        12.33 o                         
  -8  -1  17        115.13        102.54        20.29 o                         
  -7  -1  17          9.57          1.20        10.42 o                         
  -6  -1  17         78.04         75.08        16.56 o                         
  -5  -1  17        274.45        252.52        27.53 o                         
  -4  -1  17         73.79         79.76        16.64 o                         
  -3  -1  17        270.31        251.95        26.04 o                         
  -2  -1  17        173.46        176.87        18.79 o                         
  -1  -1  17        250.78        277.63        22.83 o                         
   0  -1  17         40.35         36.22        13.37 o                         
   1  -1  17        249.01        240.95        24.22 o                         
   2  -1  17         28.31         30.45        11.16 o                         
   3  -1  17        141.57        170.45        23.56 o                         
   4  -1  17         49.06         50.18        14.72 o                         
   5  -1  17        121.93        121.01        35.33 o                         
   6  -1  17         83.73         73.53        23.47 o                         
  -9   0  17        142.11        148.89        25.66 o                         
  -8   0  17         27.27         36.27        14.67 o                         
  -7   0  17        114.42        135.35        22.13 o                         
  -6   0  17         94.29         90.30        17.95 o                         
  -5   0  17        293.05        346.73        44.25 o                         
  -4   0  17         87.57         89.95        17.45 o                         
  -3   0  17        247.90        292.06        24.58 o                         
  -2   0  17        281.89        330.16        23.86 o                         
  -1   0  17         15.47         13.84        10.33 o                         
   0   0  17        257.58        288.61        38.61 o                         
   1   0  17         17.19         17.62         9.96 o                         
   2   0  17        308.26        351.37        26.79 o                         
   3   0  17        180.34        171.67        19.46 o                         
   4   0  17        258.33        313.68        26.74 o                         
   5   0  17        434.16        479.89        50.84 o                         
   6   0  17          4.32         15.24        13.12 o                         
   7   0  17         83.84         83.82        24.38 o                         
  -9   1  17          6.23          9.55        13.75 o                         
  -8   1  17        114.19        105.92        19.76 o                         
  -7   1  17          8.29         12.19        11.58 o                         
  -6   1  17         82.52         80.45        17.59 o                         
  -5   1  17        274.11        283.29        24.59 o                         
  -4   1  17         77.11        101.71        14.97 o                         
  -3   1  17        272.53        281.97        23.15 o                         
  -2   1  17        173.82        197.15        21.46 o                         
  -1   1  17        250.34        262.25        25.95 o                         
   0   1  17         39.91         40.99        11.49 o                         
   1   1  17        248.47        204.98        20.53 o                         
   2   1  17         29.37         25.86        11.14 o                         
   3   1  17        141.93        134.67        17.68 o                         
   4   1  17         50.79         62.79        14.65 o                         
   5   1  17        124.00        106.82        19.97 o                         
   6   1  17         82.58         90.36        24.62 o                         
  -8   2  17         72.65        103.83        25.96 o                         
  -7   2  17         26.70         46.73        19.98 o                         
  -6   2  17         65.32         74.32        17.57 o                         
  -5   2  17         47.53         36.71        13.35 o                         
  -4   2  17         57.70         61.26        16.10 o                         
  -3   2  17        163.12        173.35        22.62 o                         
  -2   2  17         14.49         21.34        15.43 o                         
  -1   2  17        163.78        194.27        24.59 o                         
   0   2  17         32.66         35.82        13.59 o                         
   1   2  17         64.45         65.43        17.33 o                         
   2   2  17         21.03         25.24        13.49 o                         
   3   2  17         94.14         94.61        18.49 o                         
   4   2  17         76.19         71.89        21.14 o                         
   5   2  17         52.31         49.65        21.91 o                         
   6   2  17        205.38        220.93        36.32 o                         
  -7   3  17         43.75         99.52        38.72 o                         
  -6   3  17         35.55         45.02        16.21 o                         
  -5   3  17         14.45         31.29        14.64 o                         
  -4   3  17        174.72        178.37        24.21 o                         
  -3   3  17        155.44        214.00        42.62 o                         
  -2   3  17        129.24        124.57        24.84 o                         
  -1   3  17        404.48        454.77        34.02 o                         
   0   3  17          4.21          4.88        11.38 o                         
   1   3  17        205.96        219.91        35.63 o                         
   2   3  17         14.37         24.35        12.53 o                         
   3   3  17         47.47         41.08        18.95 o                         
   4   3  17          0.98         -0.89        14.21 o                         
  -3   4  17         66.18         62.51        21.23 o                         
  -2   4  17        202.42        175.61        32.26 o                         
  -1   4  17         41.50         72.78        22.83 o                         
   0   4  17         73.30         78.05        19.99 o                         
   1   4  17          2.21          7.59        15.54 o                         
  -4  -3  18         22.62         30.60        16.30 o                         
  -3  -3  18         51.74         45.43        16.39 o                         
  -2  -3  18         23.77         27.98        13.74 o                         
  -1  -3  18         51.66         44.42        15.46 o                         
   0  -3  18         28.99         30.39        18.72 o                         
   1  -3  18         17.24         25.07        17.47 o                         
   2  -3  18         35.58         34.61        14.40 o                         
  -7  -2  18         28.28         33.66        15.59 o                         
  -6  -2  18        117.24         96.38        19.13 o                         
  -5  -2  18         36.63         45.90        16.21 o                         
  -4  -2  18        104.41         99.10        18.99 o                         
  -3  -2  18        303.35        353.37        34.37 o                         
  -2  -2  18         27.51         31.73        13.82 o                         
  -1  -2  18        199.35        245.92        28.43 o                         
   0  -2  18         78.36         75.46        17.30 o                         
   1  -2  18         41.78         39.66        14.77 o                         
   2  -2  18        100.28        105.24        19.83 o                         
   3  -2  18         21.03         31.08        15.02 o                         
   4  -2  18        199.33        235.60        32.36 o                         
  -8  -1  18         17.73         11.76        12.96 o                         
  -7  -1  18         74.51         72.76        18.20 o                         
  -6  -1  18         54.29         82.60        19.12 o                         
  -5  -1  18        168.99        186.90        25.43 o                         
  -4  -1  18         81.68        109.30        19.56 o                         
  -3  -1  18        181.73        195.23        24.26 o                         
  -2  -1  18        102.85         85.32        16.55 o                         
  -1  -1  18         66.77         61.80        15.70 o                         
   0  -1  18         39.74         36.48        13.29 o                         
   1  -1  18        214.67        235.19        26.99 o                         
   2  -1  18         63.41        103.89        19.60 o                         
   3  -1  18        176.90        170.25        23.45 o                         
   4  -1  18         87.60        107.70        20.29 o                         
   5  -1  18         68.44         63.97        22.73 o                         
  -8   0  18          0.15          5.68        12.82 o                         
  -7   0  18         36.34         50.06        16.87 o                         
  -6   0  18         10.96         17.58        11.97 o                         
  -5   0  18        170.90        157.40        26.05 o                         
  -4   0  18         92.92         81.16        18.08 o                         
  -3   0  18         33.96         35.00        10.67 o                         
  -2   0  18        369.42        353.07        49.39 o                         
  -1   0  18         73.42         62.69        15.57 o                         
   0   0  18        117.35        107.23        16.39 o                         
   1   0  18        155.51        161.73        22.83 o                         
   2   0  18          0.31         -1.47         8.33 o                         
   3   0  18         55.33         60.51        14.08 o                         
   4   0  18         53.21         61.54        14.51 o                         
   5   0  18         89.00         88.90        17.11 o                         
  -8   1  18         19.49         24.53        15.47 o                         
  -7   1  18         72.78         74.89        18.11 o                         
  -6   1  18         51.56         57.84        16.87 o                         
  -5   1  18        165.09        191.09        24.73 o                         
  -4   1  18         81.12         92.16        15.64 o                         
  -3   1  18        179.24        180.55        20.01 o                         
  -2   1  18        102.95        127.24        20.50 o                         
  -1   1  18         66.72         59.98        15.16 o                         
   0   1  18         41.95         40.88        12.05 o                         
   1   1  18        214.69        247.00        26.07 o                         
   2   1  18         67.08         74.46        18.38 o                         
   3   1  18        176.23        162.91        24.22 o                         
   4   1  18         90.17        101.93        21.16 o                         
   5   1  18         68.35         81.81        20.17 o                         
  -7   2  18         31.04         25.92        18.86 o                         
  -6   2  18        120.84        111.64        26.28 o                         
  -5   2  18         39.66         47.33        15.87 o                         
  -4   2  18        103.46        105.55        19.61 o                         
  -3   2  18        308.81        345.74        42.00 o                         
  -2   2  18         27.56         24.31        16.08 o                         
  -1   2  18        193.94        228.52        33.92 o                         
   0   2  18         77.83         74.15        17.70 o                         
   1   2  18         40.56         44.35        19.23 o                         
   2   2  18         97.71         95.64        19.14 o                         
   3   2  18         21.18         28.92        15.07 o                         
   4   2  18        198.27        218.14        35.95 o                         
  -5   3  18         38.07         25.03        26.79 o                         
  -4   3  18         24.47         46.85        20.00 o                         
  -3   3  18         51.79         50.34        20.08 o                         
  -2   3  18         21.57         16.19        16.62 o                         
  -1   3  18         53.08         52.01        20.21 o                         
   0   3  18         29.34         36.08        15.15 o                         
   1   3  18         18.48         10.75        13.19 o                         
   2   3  18         36.65         38.37        15.51 o                         
  -4  -2  19         73.92         84.85        19.68 o                         
  -3  -2  19         52.56         48.08        16.82 o                         
  -2  -2  19         28.15         34.76        15.36 o                         
  -1  -2  19        115.27        131.90        28.07 o                         
   0  -2  19        195.97        161.33        46.59 o                         
   1  -2  19         15.28         12.98        11.94 o                         
   2  -2  19         86.00         86.14        19.41 o                         
  -6  -1  19         66.65         76.81        19.94 o                         
  -5  -1  19        124.33        124.41        22.03 o                         
  -4  -1  19        140.93        146.22        23.02 o                         
  -3  -1  19        127.67        133.10        27.10 o                         
  -2  -1  19        200.28        201.01        32.24 o                         
  -1  -1  19        275.91        249.24        27.56 o                         
   0  -1  19        240.96        286.65        53.27 o                         
   1  -1  19         30.65         48.62        16.14 o                         
   2  -1  19        206.42        245.04        29.09 o                         
   3  -1  19         93.34        115.64        22.07 o                         
  -6   0  19        323.47        382.61        36.29 o                         
  -5   0  19          0.01         -0.39        12.52 o                         
  -4   0  19        325.95        303.82        31.11 o                         
  -3   0  19        138.70        144.55        23.50 o                         
  -2   0  19        145.38        151.05        22.31 o                         
  -1   0  19        218.41        236.77        27.89 o                         
   0   0  19         13.29         11.68        11.93 o                         
   1   0  19        166.83        144.00        19.23 o                         
   2   0  19          5.42         19.08        11.18 o                         
   3   0  19        137.38        152.35        20.66 o                         
   4   0  19          1.69         11.19        26.79 o                         
  -6   1  19         65.35         66.31        18.28 o                         
  -5   1  19        126.63        136.39        22.67 o                         
  -4   1  19        142.30        130.61        19.67 o                         
  -3   1  19        125.55        110.18        24.77 o                         
  -2   1  19        199.19        216.59        32.13 o                         
  -1   1  19        276.99        296.99        38.31 o                         
   0   1  19        235.79        309.30        32.25 o                         
   1   1  19         29.82         39.62        15.54 o                         
   2   1  19        205.81        231.64        29.57 o                         
   3   1  19         89.58        123.77        23.20 o                         
  -4   2  19         72.43         72.59        23.08 o                         
  -3   2  19         51.26         50.88        20.41 o                         
  -2   2  19         28.48         38.42        18.26 o                         
  -1   2  19        116.15        121.95        26.88 o                         
   0   2  19        198.45        214.46        28.31 o                         
   1   2  19         15.85         24.46        14.84 o                         
   2   2  19         88.70         99.74        21.38 o                         
  -3  -1  20         34.99         45.50        21.04 o                         
  -2  -1  20         80.84         80.16        22.56 o                         
  -1  -1  20         63.06        100.04        25.19 o                         
   0  -1  20         43.62         43.04        15.80 o                         
  -4   0  20          1.73         -5.54        12.84 o                         
  -3   0  20         84.24         85.48        24.21 o                         
  -2   0  20          0.76         -2.41        10.95 o                         
  -1   0  20         48.97         62.81        17.31 o                         
   0   0  20         52.90         74.52        18.03 o                         
   1   0  20         52.14         44.76        14.21 o                         
  -3   1  20         32.04         34.45        18.63 o                         
  -2   1  20         82.03         73.23        22.33 o
[truncated: 244 more chars]
